# Supplementary material for: Single-cell transcriptomics reveal transcriptional programs underlying male and female cell fate during Plasmodium falciparum gametocytogenesis
Source: Nat Commun. 2024 Aug 26;15:7177. doi: 10.1038/s41467-024-51201-3 (PMC11347709; doi:10.1038/s41467-024-51201-3)
Supplement: Supplementary file 4 — Supplementary Data 1 [file 41467_2024_51201_MOESM4_ESM.csv]

Barcode	n_genes	umi_counts	louvain_1.0	louvain_0.6	louvain_0.4	louvain_1.4	clusters	S_score	G2M_score	phase	male_signature	female_signature	cell_class	annotation	n_genes_by_counts	total_counts	total_counts_mt	pct_counts_mt	total_counts_ribo	pct_counts_ribo	total_counts_hb	pct_counts_hb	imcs_score	Bulk_labels	pruned_labels	first_labels	Regulon(PF3D7_0604100(-))	Regulon(PF3D7_0611200(+))	Regulon(PF3D7_0613800(+))	Regulon(PF3D7_1007700(-))	Regulon(PF3D7_1305200(+))	Regulon(PF3D7_1342900(+))	Regulon(PF3D7_1350900(+))	Regulon(PF3D7_1429200(+))
AAACCCAAGATGAATC-1	1340	2798.6082	0	0	0	7	0	-0.175438812024215	-0.175438812024215	G1	-0.113940862578689	-0.896978209979828	Early gametocyte	C0	1340	2798.6082	0	0	0	0	0	0	0.0882057442005642	II.Day5	II.Day5	II.Day5	0.0	0.0	0.0	0.0	0.0	0.0	0.0	0.0
AAACCCAGTGAATAAC-1	1524	2994.5059	5	5	5	11	5	0.0470927005974906	0.0470927005974906	S	1.0767328836309	-0.653054308017423	Male lineage	C5	1524	2994.5059	0	0	0	0	0	0	-0.228579004634532	IV.Day9	IV.Day9	IV.Day9	0.0	0.0	0.0	0.0	0.0	0.0	0.0	0.0
AAACCCAGTGAATTAG-1	1298	2745.154	5	5	5	11	5	-0.0226110401702255	-0.0226110401702255	G1	0.679115447884503	-0.524371189129748	Male lineage	C5	1298	2745.154	0	0	0	0	0	0	0.115211740111748	IV.Day9	IV.Day9	IV.Day9	0.0	0.0	0.0	0.0	0.0	0.0	0.0	0.0
AAACCCATCCATCTAT-1	241	893.01843	8	1	1	10	8	-0.0674366790437538	-0.0674366790437538	G1	-0.0701523061064072	0.671427764998632	Female lineage	C8	241	893.01843	0	0	0	0	0	0	-0.0016306436276684	IV.Day8	IV.Day8	IV.Day8	0.0	0.16135458167330677	0.0	0.07436918990703852	0.0	0.0	0.0	0.0
AAACGAAAGGCGTCCT-1	1192	2590.7056	5	5	5	6	5	-0.199007019880314	-0.199007019880314	G1	1.5833716255237	-0.498120503700082	Male lineage	C5	1192	2590.7056	0	0	0	0	0	0	-0.0640714775673895	IV.Day9	IV.Day9	II.III.Day6	0.0	0.0	0.0	0.0	0.0	0.0	0.2908366533864542	0.0
AAACGAACAGCAGTGA-1	933	2247.056	0	0	0	2	0	-0.0348877085453015	-0.0348877085453015	G1	-0.320809499499543	-0.749960879107946	Early gametocyte	C0	933	2247.056	0	0	0	0	0	0	-0.327076052177249	V.Day13	V.Day13	V.Day13	0.0	0.0	0.0	0.0	0.0	0.061228769133990356	0.0	0.0
AAACGAACAGCGAGTA-1	921	2227.5217	5	5	5	6	5	-0.0328514433856328	-0.0328514433856328	G1	1.02829011242293	-0.482110592786927	Male lineage	C5	921	2227.5217	0	0	0	0	0	0	-0.0404346818278141	IV.Day9	IV.Day9	IV.Day9	0.0	0.0	0.0	0.0	0.0	0.045292514153910675	0.0	0.0
AAACGAACAGGCTCTG-1	1184	2606.2668	0	0	0	2	0	-0.0021790283570871	-0.0021790283570871	G1	0.0168422996170508	-0.392946237570964	Early gametocyte	C0	1184	2606.2668	0	0	0	0	0	0	-0.0735521455490661	II.III.Day6	II.III.Day6	II.Day5	0.0	0.0	0.0	0.0	0.0	0.0025162507863283707	0.0	0.0
AAACGAACATCATCCC-1	875	2171.7798	2	2	2	1	2	0.0233083815447613	0.0233083815447613	S	0.183741895948226	-0.0956661057762886	Female lineage	C2	875	2171.7798	0	0	0	0	0	0	0.0036335025761275	IV.Day9	IV.Day9	II.III.Day6	0.0	0.1553784860557769	0.0	0.0	0.0	0.008806877752149297	0.0	0.0
AAACGAAGTAGACGGT-1	302	1049.6665	3	4	4	3	3	0.0180021727442129	0.0180021727442129	S	0.442749580477287	-0.487518475234631	Early gametocyte	C3	302	1049.6665	0	0	0	0	0	0	-0.0100495559945235	I.Day3	I.Day3	I.Day3	0.0	0.10358565737051793	0.0	0.0	0.0	0.05179282868525897	0.0	0.10836653386454183
AAACGAATCGTTAGAC-1	1462	2902.5374	5	5	5	6	5	0.238942285614672	0.238942285614672	S	1.3531701078956	-0.55465307472743	Male lineage	C5	1462	2902.5374	0	0	0	0	0	0	-0.359550273026944	IV.Day9	IV.Day9	II.III.Day6	0.0	0.0	0.0	0.0	0.0	0.004193751310547285	0.0	0.0
AAACGCTAGCGATCGA-1	1201	2632.3662	0	2	0	2	0	0.0978621394348775	0.0978621394348775	S	-0.0846995088509284	-0.299817275626906	Female lineage	C0	1201	2632.3662	0	0	0	0	0	0	-0.0639566994626436	IV.Day9	IV.Day9	IV.Day9	0.0	0.0	0.0	0.0	0.0	0.0	0.0	0.0
AAACGCTCACACCAGC-1	1309	2757.473	6	0	0	5	6	-0.136246130550821	-0.136246130550821	G1	0.0213197259181179	-0.447861832299891	Early gametocyte	C6	1309	2757.473	0	0	0	0	0	0	0.114916570806596	V.Day13	V.Day13	II.Day5	0.0	0.0	0.0	0.0	0.0	0.005242189138184106	0.21912350597609562	0.0
AAACGCTCACTCAAGT-1	1603	3071.3132	4	0	0	4	4	-0.0881687306042395	-0.0881687306042395	G1	-0.429913082772827	-0.26809092756403	Early gametocyte	C4	1603	3071.3132	0	0	0	0	0	0	0.131668894263899	II.III.Day6	II.III.Day6	II.III.Day6	0.0	0.0	0.015367103016505406	0.0	0.33266932270916333	0.07360033550010485	0.0	0.0
AAACGCTGTATAGCTC-1	419	1328.7906	3	4	4	3	3	0.0893874335988948	0.0893874335988948	S	-0.208386280185388	0.325759570307999	Female lineage	C3	419	1328.7906	0	0	0	0	0	0	-0.102820719723284	V.Day13	V.Day13	V.Day13	0.0	0.0	0.0	0.0	0.0	0.06353533235479136	0.0	0.0
AAACGCTGTCGGATTT-1	1106	2499.3198	5	5	5	6	5	0.118082580834555	0.118082580834555	S	0.781421962597718	-0.580937103472043	Male lineage	C5	1106	2499.3198	0	0	0	0	0	0	-0.0509498834644635	IV.Day9	IV.Day9	IV.Day9	0.0	0.0	0.0	0.0	0.0	0.0	0.301460823373174	0.0
AAACGCTGTCTCAGGC-1	366	1206.5067	3	4	4	3	3	-0.0821142534094529	-0.0821142534094529	G1	-0.0926594579498439	0.0295149220937039	Female lineage	C3	366	1206.5067	0	0	0	0	0	0	-0.094603136748022	V.Day13	V.Day13	V.Day12	0.0	0.08167330677290836	0.0	0.0	0.0	0.035856573705179286	0.0	0.0
AAACGCTTCAGGCGAA-1	1082	2463.1736	7	1	1	9	7	-0.0686140099295103	-0.0686140099295103	G1	0.0269289906232928	0.900870097313121	Female lineage	C7	1082	2463.1736	0	0	0	0	0	0	0.253886743403838	IV.Day8	IV.Day8	IV.Day8	0.0	0.0	0.0	0.0	0.0	0.0	0.0	0.0
AAACGCTTCTTTACAC-1	1078	2464.691	2	2	2	1	2	-0.121486756994408	-0.121486756994408	G1	-0.399270816729249	-0.632246426658822	Female lineage	C2	1078	2464.691	0	0	0	0	0	0	0.13195254547475	V.Day13	V.Day13	V.Day13	0.0	0.0	0.0	0.0	0.0	0.03229188509121409	0.0	0.0
AAAGAACAGATACGAT-1	1451	2921.5144	2	2	2	1	2	-0.197354867064148	-0.197354867064148	G1	-0.470520813427992	-0.152816130590755	Early gametocyte	C2	1451	2921.5144	0	0	0	0	0	0	-0.0173025220522323	II.III.Day6	II.III.Day6	IV.Day9	0.0	0.0	0.0	0.0	0.27689243027888444	0.0	0.0	0.0
AAAGAACAGCTCCACG-1	979	2315.8909	9	0	0	8	9	-0.115860634203874	-0.115860634203874	G1	-0.326706358387135	-0.683127776359618	Early gametocyte	C9	979	2315.8909	0	0	0	0	0	0	-0.215032971431101	V.Day13	V.Day13	I.Day3	0.0	0.10159362549800798	0.08025042686397268	0.0	0.0	0.09540784231495072	0.0	0.0
AAAGAACAGGTTACAA-1	1105	2497.2664	0	0	0	8	0	0.29704053293927	0.29704053293927	S	-0.399577853439065	-0.469032242427904	Early gametocyte	C0	1105	2497.2664	0	0	0	0	0	0	-0.102328843616495	V.Day12	V.Day12	V.Day13	0.0	0.0	0.0	0.0	0.09561752988047809	0.025581882994338435	0.0	0.0
AAAGAACAGTGAACAT-1	585	1667.5265	4	0	0	7	4	-0.140106396607791	-0.140106396607791	G1	0.713867763881572	-0.268580922196365	Early gametocyte	C4	585	1667.5265	0	0	0	0	0	0	-0.143658996835813	II.III.Day6	II.III.Day6	II.Day5	0.0	0.0	0.0	0.0	0.0	0.054309079471587335	0.0	0.0
AAAGAACGTCACTGAT-1	598	1693.9135	6	3	3	5	6	-0.100440816058489	-0.100440816058489	G1	-0.252737981514074	-0.236577206972378	Early gametocyte	C6	598	1693.9135	0	0	0	0	0	0	-0.0390643356576919	II.Day5	II.Day5	II.Day5	0.0	0.0	0.030734206033010813	0.0	0.0	0.1037953449360453	0.0	0.0
AAAGAACGTTCTCGCT-1	307	1062.4929	3	4	4	3	3	0.093421451761941	0.093421451761941	S	-0.151586139442108	-0.515332020066031	Female lineage	C3	307	1062.4929	0	0	0	0	0	0	-0.26404671188912	V.Day13	V.Day13	V.Day13	0.0	0.08764940239043825	0.0	0.03851261620185923	0.300796812749004	0.0025162507863283707	0.25763612217795484	0.0
AAAGAACTCAAACGTC-1	261	944.9251	3	4	4	3	3	0.257578244429836	0.257578244429836	S	-0.078653339155484	-0.228960911689597	Female lineage	C3	261	944.9251	0	0	0	0	0	0	-0.15795193765585	V.Day13	V.Day13	V.Day13	0.0	0.0	0.015367103016505406	0.0	0.0	0.004822814007129377	0.03054448871181939	0.02151394422310757
AAAGAACTCTCATGGA-1	951	2284.784	0	0	0	2	0	0.094310577638644	0.094310577638644	S	-0.323128841932397	-0.390860885510933	Early gametocyte	C0	951	2284.784	0	0	0	0	0	0	-0.116730607745344	V.Day13	V.Day13	V.Day13	0.0	0.0	0.0	0.0	0.43227091633466136	0.0	0.0	0.0
AAAGGATCAGACTGCC-1	1086	2481.1895	0	0	0	2	0	0.0324561569017375	0.0324561569017375	S	-0.35613991297083	0.0232996043059459	Female lineage	C0	1086	2481.1895	0	0	0	0	0	0	-0.122973803622217	IV.Day9	IV.Day9	IV.Day8	0.0	0.0	0.0	0.0	0.3944223107569721	0.030614384566995178	0.0	0.0
AAAGGATGTACCTTCC-1	401	1285.4546	1	1	1	0	1	-0.174005216135109	-0.174005216135109	G1	-0.175987582090156	0.668352773018139	Female lineage	C1	401	1285.4546	0	0	0	0	0	0	-0.216756460316187	IV.Day8	IV.Day8	IV.Day8	0.0	0.0	0.0	0.034528552456839307	0.0	0.013210316628223947	0.0	0.0
AAAGGATGTTGGGTTT-1	883	2175.566	1	1	1	0	1	0.137697117433847	0.137697117433847	S	-0.32447666897097	0.996968084585341	Female lineage	C1	883	2175.566	0	0	0	0	0	0	0.340102999632349	III.IV.Day7	III.IV.Day7	IV.Day8	0.0	0.18725099601593626	0.0	0.0	0.3884462151394422	0.0	0.0	0.0
AAAGGATTCGCATTAG-1	1078	2469.2761	0	0	0	2	0	0.211791863859182	0.211791863859182	S	-0.292471632264865	-0.0833010396929947	Early gametocyte	C0	1078	2469.2761	0	0	0	0	0	0	0.041287803701991	V.Day13	V.Day13	V.Day13	0.0	0.2908366533864542	0.0	0.0	0.0	0.020130006290626966	0.0	0.0
AAAGGGCCAGCTACAT-1	844	2124.6729	2	2	2	1	2	0.0643108909738078	0.0643108909738078	S	-0.311934985612674	-0.677816479268669	Female lineage	C2	844	2124.6729	0	0	0	0	0	0	0.434507834767482	IV.Day8	IV.Day8	IV.Day8	0.0	0.0	0.0	0.0	0.0	0.0	0.24169986719787517	0.0
AAAGGGCCATCACAGT-1	324	1105.5416	3	4	4	3	3	0.152864671878746	0.152864671878746	S	-0.117520504295807	-0.151215738757758	Female lineage	C3	324	1105.5416	0	0	0	0	0	0	0.273717076002692	II.Day5	II.Day5	II.Day5	0.0	0.0	0.06488332384746727	0.006640106241699867	0.0	0.0004193751310547285	0.0	0.0
AAAGGGCCATGACGAG-1	920	2233.2292	0	2	2	7	0	-0.0524462150016252	-0.0524462150016252	G1	-0.0086023137991627	-0.233242996557461	Early gametocyte	C0	920	2233.2292	0	0	0	0	0	0	-0.026266495078353	II.Day5	II.Day5	II.Day5	0.0	0.0	0.0	0.0	0.49800796812749004	0.0	0.0	0.0
AAAGGGCGTCCCTGTT-1	210	808.0423	6	3	3	5	6	-0.0892231289187976	-0.0892231289187976	G1	-0.110410439696144	-0.159743223367685	Female lineage	C6	210	808.0423	0	0	0	0	0	0	0.162962100207154	V.Day13	V.Day13	I.Day3	0.0	0.4203187250996016	0.1109846328969835	0.0	0.0	0.02977563430488572	0.099601593625498	0.10199203187250996
AAAGGGCGTGCCGTAC-1	1326	2759.0896	4	3	3	4	4	0.0204564037702687	0.0204564037702687	S	-0.0546595341101832	-0.306966664787717	Early gametocyte	C4	1326	2759.0896	0	0	0	0	0	0	-0.0325120474359213	IV.Day9	IV.Day9	IV.Day8	0.0	0.0	0.09106431417188389	0.0	0.0	0.08890752778360243	0.1952191235059761	0.0
AAAGGGCGTGTATTGC-1	1303	2728.219	4	3	3	4	4	-0.172759149098355	-0.172759149098355	G1	-0.0124889195390667	-0.282507211514478	Early gametocyte	C4	1303	2728.219	0	0	0	0	0	0	-0.143896875902064	IV.V.Day10	IV.V.Day10	IV.V.Day10	0.0	0.0	0.0	0.0	0.33067729083665337	0.06647095827217446	0.0	0.0
AAAGGGCGTTCGTACA-1	1058	2417.072	1	1	1	0	1	-0.300188205381442	-0.300188205381442	G1	-0.389445089841572	1.16986341432228	Female lineage	C1	1058	2417.072	0	0	0	0	0	0	0.12295524768078	IV.Day8	IV.Day8	IV.Day8	0.0	0.0	0.0	0.0	0.3605577689243028	0.0	0.0	0.0
AAAGGGCTCGCTTTAT-1	1200	2624.355	2	2	2	1	2	-0.148270403348067	-0.148270403348067	G1	-0.411619568046958	-0.52155136399383	Early gametocyte	C2	1200	2624.355	0	0	0	0	0	0	0.173342988020497	II.III.Day6	II.III.Day6	II.III.Day6	0.0	0.0	0.0	0.0	0.0	0.0	0.0	0.0
AAAGGTAGTACTCGTA-1	444	1379.7222	3	4	4	3	3	0.109603723538056	0.109603723538056	S	-0.176471417473008	-0.381693327305566	Early gametocyte	C3	444	1379.7222	0	0	0	0	0	0	0.0274908157832632	II.Day5	II.Day5	II.Day5	0.0	0.0	0.0	0.0	0.0	0.013629691759278674	0.0	0.0
AAAGGTAGTAGGCAGT-1	711	1901.3606	0	0	0	2	0	-0.218265792216418	-0.218265792216418	G1	-0.231494091076776	-0.611185342396421	Early gametocyte	C0	711	1901.3606	0	0	0	0	0	0	0.0814606374489976	IV.Day9	IV.Day9	V.Day13	0.0	0.0	0.06829823562891292	0.0	0.0	0.019710631159572237	0.25630810092961487	0.0
AAAGGTAGTCATATGC-1	887	2185.3162	7	1	1	9	7	0.124747814462614	0.124747814462614	S	-0.341010455923465	0.563099418269801	Female lineage	C7	887	2185.3162	0	0	0	0	0	0	0.152569627481762	IV.Day9	IV.Day9	IV.Day9	0.0	0.17131474103585656	0.0	0.0	0.17729083665338646	0.0	0.0	0.0
AAAGGTAGTGAGTAAT-1	403	1296.7979	6	0	0	5	6	-0.100239719373631	-0.100239719373631	G1	0.309531435597843	-0.252884067571666	Early gametocyte	C6	403	1296.7979	0	0	0	0	0	0	-0.0025406610172135	II.Day5	II.Day5	II.Day5	0.0	0.0	0.07626636311895275	0.0	0.0	0.029985321870413084	0.0	0.0
AAAGGTATCTCCACTG-1	749	1955.484	1	1	1	0	1	-0.198410001787772	-0.198410001787772	G1	-0.368971051329126	0.724447820058119	Female lineage	C1	749	1955.484	0	0	0	0	0	0	0.130166834747002	IV.Day8	IV.Day8	IV.Day8	0.0	0.0	0.0	0.0	0.17330677290836655	0.0	0.0	0.0
AAAGTCCCATGTCGTA-1	1054	2427.4507	0	0	0	2	0	0.0364555406432417	0.0364555406432417	S	0.112123437414567	-0.463424895854806	Early gametocyte	C0	1054	2427.4507	0	0	0	0	0	0	-0.127437446089224	V.Day13	V.Day13	V.Day13	0.0	0.0	0.040409789413773475	0.0	0.0	0.06353533235479136	0.0	0.0
AAAGTCCGTAATGATG-1	1103	2474.8389	1	1	1	0	1	-0.149591780601752	-0.149591780601752	G1	-0.0352885447768495	0.781994743796636	Female lineage	C1	1103	2474.8389	0	0	0	0	0	0	0.379166193888744	V.Day11	V.Day11	IV.Day8	0.0	0.05976095617529881	0.0	0.0	0.0	0.007758439924512477	0.0	0.0
AAAGTCCGTAGGTTTC-1	279	992.353	6	3	3	5	6	-0.104447442357599	-0.104447442357599	G1	0.510112778290136	-0.193042630781364	Early gametocyte	C6	279	992.353	0	0	0	0	0	0	-0.225242974849655	V.Day13	V.Day13	V.Day13	0.0	0.0	0.08138873079112123	0.0	0.0	0.09561752988047809	0.0	0.0
AAAGTCCGTGGCTCTG-1	946	2276.0027	7	1	6	9	7	-0.184509782573126	-0.184509782573126	G1	-0.377685341721401	0.0298659276242273	Female lineage	C7	946	2276.0027	0	0	0	0	0	0	0.0321992687496055	IV.Day8	IV.Day8	IV.Day8	0.0	0.0	0.0	0.0	0.14940239043824702	0.0	0.0	0.0
AAAGTCCGTGTTGATC-1	1041	2409.4666	6	3	3	5	6	-0.312653316736883	-0.312653316736883	G1	0.484964386610314	-0.228876301246458	Early gametocyte	C6	1041	2409.4666	0	0	0	0	0	0	-0.0307257423211128	V.Day13	V.Day13	II.Day5	0.7928286852589641	0.0	0.0	0.0	0.013944223107569721	0.0	0.0	0.0
AAAGTCCGTTCCCACT-1	1180	2564.256	5	5	5	6	5	0.136926439524021	0.136926439524021	S	1.22086055596615	-0.82049205130799	Male lineage	C5	1180	2564.256	0	0	0	0	0	0	0.0817906166687628	IV.Day9	IV.Day9	IV.Day9	0.0	0.0	0.0	0.0	0.0	0.001677500524218914	0.13678618857901725	0.0
AAAGTCCTCAACTACG-1	1132	2534.8103	0	0	0	8	0	0.0009540785675076	0.0009540785675076	S	0.770608946433369	-0.497642857398106	Early gametocyte	C0	1132	2534.8103	0	0	0	0	0	0	-0.0161252720695136	IV.Day9	IV.Day9	V.Day13	0.0	0.0	0.0	0.0	0.0	0.011323128538477669	0.0	0.04302788844621514
AAAGTCCTCCATCTAT-1	414	1317.7103	3	4	4	3	3	0.101534277403148	0.101534277403148	S	-0.199837504406149	-0.31516128390824	Early gametocyte	C3	414	1317.7103	0	0	0	0	0	0	-0.307217908674716	I.Day3	I.Day3	R.Day.1	0.0	0.0	0.0	0.0	0.0	0.03543719857412456	0.0	0.0
AAAGTGAAGCTAGCCC-1	1101	2469.3892	5	5	5	6	5	-0.0873026875724569	-0.0873026875724569	G1	1.22580057292059	-0.483607493041197	Male lineage	C5	1101	2469.3892	0	0	0	0	0	0	-0.17693082528646	IV.Day9	IV.Day9	II.III.Day6	0.0	0.0	0.0	0.0	0.33665338645418325	0.031243447263577268	0.0	0.0
AAAGTGAAGTTGTAAG-1	365	1209.0481	6	3	3	5	6	-0.192609010693932	-0.192609010693932	G1	-0.174004754282534	-0.289304683097536	Early gametocyte	C6	365	1209.0481	0	0	0	0	0	0	0.212536666077066	V.Day13	V.Day13	II.Day5	0.0	0.0	0.10756972111553785	0.0026560424966799467	0.0	0.015726567414552316	0.0	0.0
AAAGTGACAGACATCT-1	705	1884.4291	5	5	5	6	5	-0.0118886578195002	-0.0118886578195002	G1	1.16068898273663	-0.262303026404251	Male lineage	C5	705	1884.4291	0	0	0	0	0	0	-0.0939745713850179	IV.Day9	IV.Day9	IV.Day9	0.8127490039840638	0.0	0.0	0.0	0.0	0.03543719857412456	0.0	0.0
AAAGTGACAGGCACAA-1	1386	2840.249	5	5	5	6	5	0.18650725568219	0.18650725568219	S	1.45558605989835	-0.428126698384961	Male lineage	C5	1386	2840.249	0	0	0	0	0	0	-0.106460605744886	IV.Day9	IV.Day9	II.III.Day6	0.0	0.0	0.0	0.0	0.0	0.0	0.0	0.0
AAAGTGACATCGTCCT-1	959	2273.5312	4	3	3	4	4	0.287597751735733	0.287597751735733	S	-0.381039849585854	-0.53603366714602	Early gametocyte	C4	959	2273.5312	0	0	0	0	0	0	-0.345545655567136	IV.V.Day10	IV.V.Day10	V.Day13	0.0	0.0	0.032441661923733635	0.0	0.08565737051792828	0.0257915705598658	0.0	0.0
AAATGGACAAAGGGCT-1	692	1866.6202	0	0	0	8	0	-0.140325152857797	-0.140325152857797	G1	-0.170164181220035	-0.38602190659118	Early gametocyte	C0	692	1866.6202	0	0	0	0	0	0	0.039554531873964	V.Day13	V.Day13	I.Day3	0.0	0.2151394422310757	0.0	0.0	0.0	0.0050325015726567415	0.0	0.0
AAATGGACATCATTGG-1	1378	2848.4546	2	2	2	1	2	0.0291917905008119	0.0291917905008119	S	-0.42078215779366	0.337971377853027	Female lineage	C2	1378	2848.4546	0	0	0	0	0	0	0.261852814092488	IV.Day8	IV.Day8	II.III.Day6	0.0	0.0	0.0	0.0	0.0	0.0	0.0	0.0
AAATGGAGTTTACTTC-1	1130	2521.1875	4	3	3	4	4	-0.0019884006406279	-0.0019884006406279	G1	0.0706790486794586	-0.327689502238908	Early gametocyte	C4	1130	2521.1875	0	0	0	0	0	0	-0.0929569792202892	IV.Day9	IV.Day9	II.Day5	0.0	0.0	0.07683551508252703	0.0	0.0	0.07171314741035857	0.0	0.0
AACAAAGAGAACGTGC-1	701	1885.5365	0	0	0	2	0	-0.0434685995014161	-0.0434685995014161	G1	0.27546960436025	-0.0851179947341941	Early gametocyte	C0	701	1885.5365	0	0	0	0	0	0	0.134747448171197	IV.Day9	IV.Day9	IV.Day9	0.0	0.0	0.0	0.0	0.0	0.04088907527783602	0.0	0.0
AACAAAGAGATGGTCG-1	1527	2986.8123	1	1	1	0	1	-0.187169378031532	-0.187169378031532	G1	-0.464077293044752	0.640095813663193	Female lineage	C1	1527	2986.8123	0	0	0	0	0	0	0.0684455760692382	IV.Day8	IV.Day8	IV.Day8	0.9960159362549801	0.0	0.0	0.0	0.0	0.0	0.0	0.0
AACAAAGCACACCTAA-1	1096	2490.1768	2	2	2	1	2	-0.183720177757429	-0.183720177757429	G1	0.26777543147048	0.995330215918713	Female lineage	C2	1096	2490.1768	0	0	0	0	0	0	0.191234213788893	III.IV.Day7	III.IV.Day7	IV.Day8	0.0	0.0	0.0	0.0	0.0	0.0	0.0	0.0
AACAACCTCACTTGGA-1	622	1730.7107	7	1	1	9	7	-0.22928933304674	-0.22928933304674	G1	-0.207945827609549	0.913432348885176	Female lineage	C7	622	1730.7107	0	0	0	0	0	0	0.542884441209953	IV.Day8	IV.Day8	IV.Day8	0.0	0.0	0.0	0.0	0.0	0.01237156636611449	0.0	0.0
AACAAGACACCATAAC-1	882	2174.0764	9	0	0	8	9	-0.0125619967285603	-0.0125619967285603	G1	-0.462892434972959	-0.490920499199541	Early gametocyte	C9	882	2174.0764	0	0	0	0	0	0	-0.319638684614619	V.Day12	V.Day12	V.Day13	0.7370517928286853	0.0	0.0	0.0	0.0	0.0	0.0	0.0
AACAAGACACGTAGTT-1	553	1601.8337	1	1	1	0	1	-0.197511967233057	-0.197511967233057	G1	-0.27865537505659	0.621459630737138	Female lineage	C1	553	1601.8337	0	0	0	0	0	0	0.0891722993469777	V.Day11	V.Day11	IV.Day8	0.0	0.0	0.0	0.0	0.0	0.0	0.0	0.0
AACAAGAGTATCAGCT-1	1071	2451.2568	0	0	0	8	0	-0.0711083870445592	-0.0711083870445592	G1	-0.406785547300242	-0.561438194187082	Early gametocyte	C0	1071	2451.2568	0	0	0	0	0	0	-0.175113783774286	V.Day12	V.Day12	V.Day13	0.0	0.2788844621513944	0.0	0.0	0.0	0.0	0.0	0.0
AACAAGAGTGGCGTAA-1	1033	2401.3157	2	2	2	1	2	-0.334530703125325	-0.334530703125325	G1	-0.393024313908381	0.0869532362962825	Female lineage	C2	1033	2401.3157	0	0	0	0	0	0	-0.131381067128855	IV.Day9	IV.Day9	II.III.Day6	0.0	0.0	0.0	0.0	0.0	0.014258754455860768	0.0	0.0
AACAAGATCGCAATTG-1	205	794.7171	1	1	1	0	1	-0.191154442546682	-0.191154442546682	G1	-0.0342089659196596	1.37757646008316	Female lineage	C1	205	794.7171	0	0	0	0	0	0	-0.0639059710726104	IV.Day8	IV.Day8	IV.Day8	0.0	0.0	0.0	0.1394422310756972	0.0	0.0	0.0	0.0
AACACACCAGCTCCTT-1	471	1438.0381	3	4	4	3	3	0.267426763777119	0.267426763777119	S	-0.132730197585498	-0.34382447961708	Female lineage	C3	471	1438.0381	0	0	0	0	0	0	-0.0324823309656426	V.Day13	V.Day13	V.Day13	0.0	0.0	0.018782014797951052	0.0	0.0	0.03271126022226882	0.0	0.04063745019920319
AACACACCATATCTGG-1	1456	2922.5898	7	1	1	9	7	-0.194551190395379	-0.194551190395379	G1	-0.146871822419358	0.804879058078583	Female lineage	C7	1456	2922.5898	0	0	0	0	0	0	-0.159804371358674	IV.Day8	IV.Day8	IV.Day8	0.0	0.0	0.0	0.0	0.0	0.0	0.0	0.0
AACACACCATGGAAGC-1	1271	2718.8083	2	2	2	7	2	-0.0178800125793569	-0.0178800125793569	G1	0.360068595150175	-0.314912154046488	Early gametocyte	C2	1271	2718.8083	0	0	0	0	0	0	-0.114799807440946	IV.Day9	IV.Day9	II.Day5	0.0	0.0	0.0	0.0	0.0	0.0	0.0	0.0
AACACACTCACCCTTG-1	710	1898.1218	0	0	0	2	0	-0.113380783933272	-0.113380783933272	G1	0.213149371407926	-0.599056841296726	Early gametocyte	C0	710	1898.1218	0	0	0	0	0	0	-0.113335885910881	V.Day13	V.Day13	V.Day13	0.0	0.35258964143426297	0.0	0.0	0.0	0.022436569511427973	0.0	0.0
AACAGGGGTTCCACAA-1	953	2278.5845	9	0	0	8	9	0.0307058517660659	0.0307058517660659	S	-0.335595938759856	-0.489134475177973	Early gametocyte	C9	953	2278.5845	0	0	0	0	0	0	-0.30947744660455	V.Day13	V.Day13	I.Day3	0.749003984063745	0.0	0.0	0.0	0.0	0.012161878800587125	0.0	0.0
AACAGGGTCTGCTAGA-1	826	2098.421	0	0	0	2	0	-0.160590973556116	-0.160590973556116	G1	-0.286464491137924	-0.691864725197127	Early gametocyte	C0	826	2098.421	0	0	0	0	0	0	-0.274229232104158	V.Day13	V.Day13	V.Day13	0.0	0.0	0.0	0.0	0.15139442231075698	0.0	0.0	0.0
AACCAACGTGAGATAT-1	915	2223.9653	6	0	0	5	6	0.0817801922645999	0.0817801922645999	S	0.0861116524923903	-0.490453258640367	Early gametocyte	C6	915	2223.9653	0	0	0	0	0	0	-0.536838194698404	V.Day13	V.Day13	V.Day13	0.0	0.0	0.040978941377347755	0.0	0.0	0.02935625917383099	0.0	0.0
AACCAACGTGCTGATT-1	480	1455.2372	3	4	4	3	3	0.0188724047547991	0.0188724047547991	S	0.315320911692145	-0.438457374588902	Female lineage	C3	480	1455.2372	0	0	0	0	0	0	-0.0315270446778861	IV.Day9	IV.Day9	V.Day13	0.0	0.10159362549800798	0.0	0.0	0.0	0.045292514153910675	0.0	0.0
AACCACACAATTGGTC-1	1217	2629.1506	4	0	0	4	4	0.28922558540616	0.28922558540616	S	-0.333052064727759	-0.826656081732454	Early gametocyte	C4	1217	2629.1506	0	0	0	0	0	0	-0.290538209807075	V.Day13	V.Day13	V.Day13	0.0	0.0	0.006829823562891292	0.0	0.0	0.02474313273222898	0.0	0.0
AACCACAGTGGCTAGA-1	1351	2780.9207	1	1	1	0	1	-0.11686709269523	-0.11686709269523	G1	-0.486532761472044	0.752649053108893	Female lineage	C1	1351	2780.9207	0	0	0	0	0	0	0.155226731927123	III.IV.Day7	III.IV.Day7	IV.Day8	0.0	0.0	0.0	0.0	0.0	0.0	0.0	0.0
AACCACATCTAGGCCG-1	945	2258.6104	1	1	1	0	1	-0.18947242246938	-0.18947242246938	G1	-0.386970623677131	0.735666301034588	Female lineage	C1	945	2258.6104	0	0	0	0	0	0	0.323039960275854	IV.Day8	IV.Day8	IV.Day8	0.0	0.0	0.0	0.0	0.0	0.0	0.0	0.0
AACCATGCAAATTAGG-1	327	1109.364	3	4	4	3	3	-0.1038113136963	-0.1038113136963	G1	-0.145164050068221	-0.516965942412738	Female lineage	C3	327	1109.364	0	0	0	0	0	0	0.0694616296374497	V.Day13	V.Day13	II.Day5	0.0	0.0	0.11383039271485487	0.0	0.0	0.05242189138184106	0.0	0.0
AACCATGCAAGGCAAC-1	325	1107.4965	3	4	4	3	3	-0.0519538305550629	-0.0519538305550629	G1	-0.144239630546886	-0.22167366048834	Early gametocyte	C3	325	1107.4965	0	0	0	0	0	0	0.213539097560694	II.Day5	II.Day5	II.Day5	0.0	0.0	0.0	0.0	0.0	0.044453763891801217	0.0	0.0
AACCATGCACAAGCAG-1	951	2273.1057	1	1	1	0	1	-0.222577568686039	-0.222577568686039	G1	-0.433192079481669	0.855965628879979	Female lineage	C1	951	2273.1057	0	0	0	0	0	0	0.252710483940323	IV.Day8	IV.Day8	IV.Day8	0.0	0.0	0.0	0.0	0.0	0.007548752358985112	0.0	0.0
AACCATGCAGGCAATG-1	404	1294.9386	3	4	4	3	3	-0.13165891441608	-0.13165891441608	G1	-0.123308439899702	-0.0580089913915886	Female lineage	C3	404	1294.9386	0	0	0	0	0	0	0.269522068848793	V.Day13	V.Day13	II.Day5	0.0	0.0	0.0	0.0	0.0	0.0	0.0	0.0
AACCATGGTGAGCTCC-1	1006	2365.529	0	0	0	7	0	-0.0566110368163384	-0.0566110368163384	G1	-0.0100923850482019	-0.445444878256273	Male lineage	C0	1006	2365.529	0	0	0	0	0	0	-0.0969774000673343	IV.Day8	IV.Day8	II.Day5	0.0	0.0	0.0	0.0	0.0	0.03271126022226882	0.0	0.0
AACCATGTCGATACAC-1	1610	3069.7864	1	1	1	0	1	0.139139936822214	0.139139936822214	S	-0.107810562977296	0.831106294778797	Female lineage	C1	1610	3069.7864	0	0	0	0	0	0	0.0518010782197464	IV.Day8	IV.Day8	IV.Day8	0.0	0.07768924302788845	0.0	0.0	0.0	0.0	0.0	0.0
AACCCAAAGCATGATA-1	1577	3057.3792	0	0	0	4	0	-0.0459350451525136	-0.0459350451525136	G1	-0.188256006773096	-0.565968987654533	Early gametocyte	C0	1577	3057.3792	0	0	0	0	0	0	-0.182556300834534	V.Day12	V.Day12	V.Day13	0.0	0.0	0.0	0.0	0.0	0.005871251834766198	0.0	0.0
AACCCAAAGGTTACCT-1	1031	2379.8684	4	3	0	4	4	-0.0783727303252062	-0.0783727303252062	G1	0.119071451877244	-0.0639453835515359	Early gametocyte	C4	1031	2379.8684	0	0	0	0	0	0	-0.0687873160816902	V.Day13	V.Day13	II.Day5	0.0	0.0	0.03870233352305066	0.0	0.0	0.0	0.0	0.0
AACCCAACACTCCGAG-1	1004	2361.7446	7	1	1	9	7	-0.177098277357481	-0.177098277357481	G1	0.368053210953716	0.83121859177561	Female lineage	C7	1004	2361.7446	0	0	0	0	0	0	0.246474260554174	III.IV.Day7	III.IV.Day7	IV.Day9	0.0	0.0	0.0	0.0	0.0	0.0	0.0	0.0
AACCCAAGTCCAACGC-1	1345	2808.6426	0	0	0	2	0	0.0773690839027568	0.0773690839027568	S	0.544397351561813	-0.431142506970243	Early gametocyte	C0	1345	2808.6426	0	0	0	0	0	0	-0.115665814484682	IV.Day9	IV.Day9	IV.Day9	0.0	0.0	0.0	0.0	0.0	0.045921576850492765	0.1752988047808765	0.0
AACCCAAGTCTCACGG-1	320	1097.7461	3	4	4	3	3	0.0497460733718237	0.0497460733718237	S	-0.133499809018259	-0.198685760835227	Female lineage	C3	320	1097.7461	0	0	0	0	0	0	-0.023811041769738	V.Day13	V.Day13	V.Day13	0.0	0.0	0.0	0.0	0.0	0.0	0.0	0.0
AACCCAATCACGATCA-1	935	2248.0195	4	0	0	7	4	0.0850199695965496	0.0850199695965496	S	0.538864485334295	-0.548691489923145	Early gametocyte	C4	935	2248.0195	0	0	0	0	0	0	-0.191383056860743	II.Day5	II.Day5	II.Day5	0.0	0.0	0.0688673875924872	0.0	0.0	0.02138813168379115	0.2656042496679947	0.0
AACCCAATCTCGAACA-1	1252	2667.3215	4	3	3	4	4	0.0532010469555509	0.0532010469555509	S	-0.0137149498743626	-0.10148403061786	Early gametocyte	C4	1252	2667.3215	0	0	0	0	0	0	-0.338119339811376	IV.Day8	IV.Day8	V.Day13	0.0	0.0	0.005691519635742743	0.0	0.0	0.06059970643740826	0.0	0.0
AACCTGAAGCTGTTCA-1	1479	2940.6887	7	1	1	9	7	-0.223796073864676	-0.223796073864676	G1	-0.180579461795798	0.899102466474451	Female lineage	C7	1479	2940.6887	0	0	0	0	0	0	0.132228526296425	IV.Day8	IV.Day8	IV.Day8	0.0	0.0	0.0	0.0	0.0	0.014468442021388132	0.0	0.0
AACCTGACAAGGTACG-1	405	1302.4407	6	3	3	5	6	0.0172038770931753	0.0172038770931753	S	-0.135928755084363	-0.656990329815239	Female lineage	C6	405	1302.4407	0	0	0	0	0	0	-0.183419632529749	V.Day13	V.Day13	V.Day13	0.0	0.0	0.03927148548662493	0.0	0.0	0.0	0.0	0.0
AACCTGAGTGTTAACC-1	1105	2483.641	1	1	1	0	1	-0.0159210396838263	-0.0159210396838263	G1	-0.53196977482286	1.00181924126705	Female lineage	C1	1105	2483.641	0	0	0	0	0	0	0.374174309117177	IV.Day8	IV.Day8	IV.Day8	0.8884462151394422	0.06374501992031872	0.0	0.0	0.0	0.0	0.0	0.0
AACCTGAGTTAACAGA-1	1112	2509.4153	0	0	0	8	0	-0.031034568639252	-0.031034568639252	G1	-0.384886988278168	-0.699712099728196	Early gametocyte	C0	1112	2509.4153	0	0	0	0	0	0	-0.0191493565924998	V.Day13	V.Day13	I.Day3	0.0	0.0	0.0	0.0	0.0	0.0044034388760746486	0.0	0.0
AACCTGATCCCTCTTT-1	1255	2702.516	9	0	0	12	9	-0.0696996245721374	-0.0696996245721374	G1	0.347373711574124	-0.758737733556827	Early gametocyte	C9	1255	2702.516	0	0	0	0	0	0	0.020943644582956	V.Day12	V.Day12	II.Day5	0.0	0.0	0.0	0.0	0.0	0.026001258125393164	0.25763612217795484	0.0
AACCTTTCACTTACAG-1	1384	2810.7034	7	1	1	9	7	-0.254717181708979	-0.254717181708979	G1	-0.507237240042537	0.849678698687463	Female lineage	C7	1384	2810.7034	0	0	0	0	0	0	0.259608200592849	III.IV.Day7	III.IV.Day7	IV.Day8	0.0	0.10756972111553785	0.0	0.0	0.0	0.05598657999580625	0.0	0.0
AACCTTTGTACAGTCT-1	801	2040.7051	9	0	0	12	9	0.0803293097680413	0.0803293097680413	S	-0.248608110048187	-0.422573964884481	Early gametocyte	C9	801	2040.7051	0	0	0	0	0	0	-0.294751315926228	II.III.Day6	II.III.Day6	II.Day5	0.0	0.0	0.0	0.0	0.0	0.04005032501572657	0.0	0.0
AACGAAAAGAGGTTTA-1	325	1107.7764	3	4	4	3	3	-0.216434027969932	-0.216434027969932	G1	-0.158899728676945	-0.234988686073654	Female lineage	C3	325	1107.7764	0	0	0	0	0	0	0.0355050925745669	V.Day13	V.Day13	V.Day13	0.0	0.049800796812749	0.0	0.0	0.0	0.0	0.0	0.0
AACGAAAAGCTAGCCC-1	1327	2782.7786	2	2	2	7	2	-0.0362163375037878	-0.0362163375037878	G1	0.271166149206033	-0.421049882753924	Early gametocyte	C2	1327	2782.7786	0	0	0	0	0	0	0.127289724021434	IV.Day9	IV.Day9	II.Day5	0.0	0.0	0.0	0.0	0.0	0.0	0.0	0.0
AACGAAAAGGAAGTAG-1	499	1503.1997	0	0	0	2	0	0.0618964289948525	0.0618964289948525	S	-0.150260623219113	-0.152806117358825	Female lineage	C0	499	1503.1997	0	0	0	0	0	0	-0.120685911748967	IV.Day9	IV.Day9	IV.Day9	0.0	0.0	0.0	0.0	0.0	0.0	0.0	0.0
AACGAAAAGTAGTCTC-1	704	1886.217	0	0	0	8	0	0.0638002274737622	0.0638002274737622	S	-0.340965987999924	-0.567489293600665	Early gametocyte	C0	704	1886.217	0	0	0	0	0	0	-0.29877224344361	II.III.Day6	II.III.Day6	II.III.Day6	0.0	0.0	0.0	0.0	0.0	0.05200251625078633	0.0	0.0
AACGAAACACCCAATA-1	1164	2560.613	1	1	1	0	1	-0.285529107955661	-0.285529107955661	G1	-0.471455490836641	1.02625501561265	Female lineage	C1	1164	2560.613	0	0	0	0	0	0	0.504750303845398	IV.Day8	IV.Day8	III.IV.Day7	0.0	0.0	0.0	0.0	0.34462151394422313	0.0	0.0	0.0
AACGAAACAGAGGAAA-1	243	896.8852	3	4	4	3	3	0.0615517389922903	0.0615517389922903	S	-0.0690206886011486	-0.164597225977749	Female lineage	C3	243	896.8852	0	0	0	0	0	0	0.0924760677422998	V.Day13	V.Day13	I.Day3	0.0	0.16334661354581673	0.012521343198634035	0.0	0.0	0.012161878800587125	0.0	0.01752988047808765
AACGAAACATAAGCGG-1	259	945.8349	6	3	3	5	6	0.209319531442256	0.209319531442256	S	-0.124425540201405	-0.405353367992021	Early gametocyte	C6	259	945.8349	0	0	0	0	0	0	-0.0910081388290025	IV.Day9	IV.Day9	IV.Day9	0.0	0.0	0.017643710870802503	0.0	0.0	0.020968756552736424	0.041168658698539175	0.0796812749003984
AACGAAAGTACTAGCT-1	767	1998.4882	0	0	0	7	0	-0.185792547255584	-0.185792547255584	G1	-0.273612461604488	-0.640674248483171	Early gametocyte	C0	767	1998.4882	0	0	0	0	0	0	-0.241636262303579	IV.Day8	IV.Day8	IV.Day8	0.0	0.0	0.0	0.0	0.0	0.0	0.0	0.0
AACGAAATCCCGTTGT-1	1070	2446.73	0	0	0	8	0	-0.122971535292342	-0.122971535292342	G1	-0.36347044932299	-0.462882440603214	Early gametocyte	C0	1070	2446.73	0	0	0	0	0	0	-0.0080170358610701	II.III.Day6	II.III.Day6	V.Day13	0.0	0.0	0.04496300512236767	0.0	0.0	0.03355001048437828	0.0	0.0
AACGAAATCGCGTGAC-1	313	1078.2473	8	1	1	10	8	0.0152712988764729	0.0152712988764729	S	-0.0795315521596931	1.05950850237163	Female lineage	C8	313	1078.2473	0	0	0	0	0	0	0.0391296914460391	IV.Day9	IV.Day9	IV.Day9	0.0	0.0	0.0	0.14475431606905712	0.4541832669322709	0.0	0.0	0.0
AACGAAATCGGTAAGG-1	1179	2575.2185	4	3	3	4	4	0.0742226743791071	0.0742226743791071	S	-0.0053474219756511	-0.252094907850301	Early gametocyte	C4	1179	2575.2185	0	0	0	0	0	0	-0.255271774512253	V.Day13	V.Day13	II.III.Day6	0.0	0.0	0.0	0.0	0.0	0.05514782973369679	0.0	0.0
AACGAAATCGTTGTGA-1	388	1256.0808	3	4	4	3	3	0.125618091427545	0.125618091427545	S	0.321541996210193	0.171313358642546	Early gametocyte	C3	388	1256.0808	0	0	0	0	0	0	0.0842857131263717	II.III.Day6	II.III.Day6	II.III.Day6	0.0	0.0	0.0	0.0	0.0	0.0434053260641644	0.0	0.09561752988047809
AACGGGAGTTGTCAGT-1	794	2030.9282	1	1	1	0	1	-0.186815297133924	-0.186815297133924	G1	-0.324624167559358	1.27825840567756	Female lineage	C1	794	2030.9282	0	0	0	0	0	0	0.366067080353826	V.Day11	V.Day11	IV.Day8	0.0	0.0	0.0	0.0	0.0	0.037743761794925564	0.0	0.0
AACGGGATCTAATTCC-1	875	2167.11	9	0	0	8	9	0.115596687021255	0.115596687021255	S	0.163462724990211	-0.716045378728295	Early gametocyte	C9	875	2167.11	0	0	0	0	0	0	0.129810322989499	V.Day13	V.Day13	II.Day5	0.0	0.0	0.0	0.0	0.0	0.008177815055567205	0.0	0.0
AACGGGATCTGCGGGT-1	718	1908.6056	4	0	0	7	4	-0.0548257517923079	-0.0548257517923079	G1	-0.347478320100655	-0.398739346598587	Early gametocyte	C4	718	1908.6056	0	0	0	0	0	0	-0.15826951620541	IV.Day9	IV.Day9	II.III.Day6	0.0	0.2350597609561753	0.07342060330108138	0.0	0.20119521912350596	0.010065003145313483	0.0	0.0
AACGTCAAGAGATTCA-1	1459	2936.5	2	0	0	2	2	-0.140063534766546	-0.140063534766546	G1	0.0862767860845197	-0.608227236928864	Early gametocyte	C2	1459	2936.5	0	0	0	0	0	0	0.201633624167894	IV.Day9	IV.Day9	IV.Day8	0.0	0.0	0.0	0.0	0.0	0.0	0.16069057104913678	0.0
AACGTCAGTAGTACGG-1	922	2238.1707	9	0	0	8	9	0.0010565620804081	0.0010565620804081	S	-0.341857181032809	-0.64297794655075	Early gametocyte	C9	922	2238.1707	0	0	0	0	0	0	-0.408664041949055	V.Day13	V.Day13	I.Day3	0.0	0.0	0.0	0.0	0.0	0.010694065841895575	0.0	0.0
AACGTCATCACTACTT-1	1539	3024.4255	0	0	0	2	0	0.137311961225669	0.137311961225669	S	-0.459326293033373	-0.56912764508809	Early gametocyte	C0	1539	3024.4255	0	0	0	0	0	0	-0.018992686113194	V.Day13	V.Day13	V.Day13	0.0	0.0	0.0	0.0	0.0	0.0	0.1593625498007968	0.0
AACGTCATCAGTCTTT-1	937	2260.3757	0	0	0	2	0	0.380855098309523	0.380855098309523	S	0.0820861829101729	-0.695708101741821	Early gametocyte	C0	937	2260.3757	0	0	0	0	0	0	-0.293537121647946	V.Day12	V.Day12	V.Day12	0.0	0.07171314741035857	0.0	0.0	0.0	0.045502201719438036	0.0	0.0
AACTTCTAGTCACTGT-1	228	856.9824	3	4	4	3	3	-0.170911170733687	-0.170911170733687	G1	-0.120014512368371	-0.130352289462917	Early gametocyte	C3	228	856.9824	0	0	0	0	0	0	-0.205747005230778	I.Day3	I.Day3	I.Day3	0.0	0.0	0.12066021627774616	0.0	0.0	0.04026001258125393	0.08100929614873838	0.07649402390438247
AACTTCTCATCTCGTC-1	702	1878.9806	1	1	1	0	1	0.0394637978036797	0.0394637978036797	S	-0.315002956348161	0.919962450904785	Female lineage	C1	702	1878.9806	0	0	0	0	0	0	-0.0182106168445338	IV.Day8	IV.Day8	IV.Day9	0.0	0.0	0.0	0.0	0.0	0.0	0.0	0.0
AACTTCTGTACAAACA-1	468	1424.2559	9	4	4	12	9	0.0723830743100486	0.0723830743100486	S	-0.20679906300207	-0.168831680026889	Early gametocyte	C9	468	1424.2559	0	0	0	0	0	0	0.168739372190229	II.Day5	II.Day5	II.Day5	0.0	0.0	0.0	0.0	0.0	0.065632208010065	0.0	0.04780876494023904
AACTTCTGTACCATAC-1	843	2099.2532	4	3	3	4	4	-0.0333190059780166	-0.0333190059780166	G1	0.159229746493821	-0.27058849328212	Early gametocyte	C4	843	2099.2532	0	0	0	0	0	0	0.224558931769881	IV.V.Day10	IV.V.Day10	II.III.Day6	0.0	0.0199203187250996	0.0	0.0	0.0	0.07611658628643321	0.0	0.0
AACTTCTTCATAGGCT-1	233	870.642	8	1	1	10	8	-0.0119183572623486	-0.0119183572623486	G1	-0.0872551785453494	0.168092767767279	Female lineage	C8	233	870.642	0	0	0	0	0	0	-0.0008999447620822	IV.Day8	IV.Day8	IV.Day8	0.0	0.0	0.0	0.13280212483399734	0.0	0.0	0.0	0.0
AACTTCTTCCCTTTGG-1	1227	2648.2788	9	0	0	8	9	0.0348209807775455	0.0348209807775455	S	-0.0654844952476366	-0.491014249940601	Early gametocyte	C9	1227	2648.2788	0	0	0	0	0	0	-0.157697037903446	V.Day13	V.Day13	V.Day13	0.0	0.0	0.0028457598178713715	0.0	0.0	0.08093940029356259	0.0	0.0
AAGAACAGTGTATCCA-1	1409	2881.0698	0	0	0	11	0	0.0462280755429197	0.0462280755429197	S	0.216728615391165	-0.624765111989605	Male lineage	C0	1409	2881.0698	0	0	0	0	0	0	0.0390819583822848	IV.Day9	IV.Day9	II.III.Day6	0.7768924302788844	0.0	0.0	0.0	0.0	0.0	0.1752988047808765	0.0
AAGACAAAGCTGCGAA-1	1081	2458.872	0	0	0	4	0	-0.200886112679353	-0.200886112679353	G1	0.0431271912562661	-0.651838871923884	Early gametocyte	C0	1081	2458.872	0	0	0	0	0	0	-0.0985999708568882	V.Day13	V.Day13	V.Day13	0.0	0.0	0.050654524758110414	0.0	0.0	0.036905011532816105	0.0	0.0
AAGACAAAGGCTTTCA-1	532	1571.5933	0	0	0	2	0	0.626837344014417	0.626837344014417	S	0.196566756785537	-0.234554143983378	Female lineage	C0	532	1571.5933	0	0	0	0	0	0	0.0001050839269979	II.III.Day6	II.III.Day6	II.III.Day6	0.0	0.0	0.0	0.0	0.0	0.009645628014258754	0.0	0.0
AAGACAACATACCGTA-1	1403	2865.5796	2	2	2	1	2	-0.0152077665007314	-0.0152077665007314	G1	-0.501449036280004	0.748479162469755	Female lineage	C2	1403	2865.5796	0	0	0	0	0	0	0.165254414363691	IV.Day8	IV.Day8	IV.Day8	0.0	0.0	0.0	0.0	0.03187250996015936	0.0	0.0	0.0
AAGACAAGTCGCACGT-1	453	1403.0444	6	3	3	5	6	0.0346385304986554	0.0346385304986554	S	-0.136380289534107	-0.0988933521788752	Female lineage	C6	453	1403.0444	0	0	0	0	0	0	-0.128986749813168	I.Day3	I.Day3	II.Day5	0.0	0.0	0.0	0.0	0.0	0.0	0.0	0.0
AAGACAAGTTTGGGTT-1	921	2235.9133	0	0	0	2	0	-0.199884121399268	-0.199884121399268	G1	-0.343430578113378	-0.461898794967389	Early gametocyte	C0	921	2235.9133	0	0	0	0	0	0	-0.0016283762610135	II.III.Day6	II.III.Day6	II.Day5	0.0	0.0	0.0	0.0	0.0	0.08219752568672678	0.0	0.0
AAGACAATCAAGAGTA-1	1302	2733.6753	4	3	3	4	4	-0.0536846203927668	-0.0536846203927668	G1	-0.045182511216728	-0.613901236241394	Early gametocyte	C4	1302	2733.6753	0	0	0	0	0	0	0.145641948964608	IV.V.Day10	IV.V.Day10	IV.V.Day10	0.0	0.2051792828685259	0.040409789413773475	0.0	0.0	0.05137345355420424	0.0	0.0
AAGACTCAGCCGGAAT-1	1217	2640.3796	7	1	1	9	7	-0.211425901269087	-0.211425901269087	G1	-0.452153759890081	-0.0239861250620507	Female lineage	C7	1217	2640.3796	0	0	0	0	0	0	0.277680395797114	IV.Day8	IV.Day8	IV.Day8	0.0	0.0	0.0	0.0	0.0	0.0	0.0	0.0
AAGACTCCAAGTGCTT-1	1368	2813.6382	5	5	5	11	5	-0.145831910962088	-0.145831910962088	G1	1.42085605965136	-0.583263551609947	Male lineage	C5	1368	2813.6382	0	0	0	0	0	0	-0.0155990239273614	II.Day5	II.Day5	IV.Day9	0.0	0.0	0.0	0.0	0.0	0.0	0.0	0.0
AAGACTCCATATGGCT-1	1873	3332.6885	7	1	1	9	7	0.0432990245581363	0.0432990245581363	S	-0.229737356935938	0.484657698838352	Female lineage	C7	1873	3332.6885	0	0	0	0	0	0	0.128270847461462	III.IV.Day7	III.IV.Day7	IV.Day8	0.9760956175298805	0.0	0.0	0.0	0.0	0.0	0.0	0.0
AAGACTCGTGGCACTC-1	767	1983.3315	1	1	1	0	1	-0.132599554929993	-0.132599554929993	G1	-0.355140269896947	1.49165518862024	Female lineage	C1	767	1983.3315	0	0	0	0	0	0	0.164311753137554	IV.Day8	IV.Day8	IV.Day8	0.0	0.0	0.0	0.0	0.0	0.0	0.0	0.0
AAGACTCTCGGCCAAC-1	1913	3392.9404	2	2	2	1	2	0.0387021431547449	0.0387021431547449	S	-0.215960411443685	-0.0502955440647405	Female lineage	C2	1913	3392.9404	0	0	0	0	0	0	-0.0132873558279918	IV.Day9	IV.Day9	IV.Day8	0.0	0.0	0.0	0.0	0.28884462151394424	0.026840008387502622	0.0	0.0
AAGATAGGTGCTGATT-1	1556	3040.9097	2	2	2	1	2	-0.283610674893978	-0.283610674893978	G1	-0.49736237284448	0.287012878373963	Female lineage	C2	1556	3040.9097	0	0	0	0	0	0	0.0910691749233844	IV.Day9	IV.Day9	IV.Day9	0.0	0.0	0.0	0.0	0.0	0.027888446215139442	0.0	0.0
AAGATAGGTTCCGGTG-1	867	2144.0208	4	3	3	4	4	-0.0758345415112089	-0.0758345415112089	G1	0.100040316463603	-0.294572323806406	Early gametocyte	C4	867	2144.0208	0	0	0	0	0	0	-0.222353628276232	V.Day13	V.Day13	V.Day13	0.0	0.0	0.08935685828116106	0.0	0.0	0.052212203816313696	0.0	0.0
AAGATAGTCTATACTC-1	446	1384.0981	3	4	4	3	3	0.0849370441248613	0.0849370441248613	S	0.351236446170757	-0.143400594635258	Early gametocyte	C3	446	1384.0981	0	0	0	0	0	0	-0.0117559443726668	V.Day13	V.Day13	V.Day13	0.0	0.0	0.0	0.0	0.0	0.009435940448731391	0.0	0.0
AAGCATCTCACTCTTA-1	992	2336.7805	0	0	0	2	0	0.0695202181474324	0.0695202181474324	S	0.130448849475011	-0.36817579231362	Early gametocyte	C0	992	2336.7805	0	0	0	0	0	0	-0.0780983826626591	IV.Day9	IV.Day9	II.Day5	0.0	0.0	0.0	0.0	0.0	0.045292514153910675	0.0	0.0
AAGCATCTCAGGAAGC-1	726	1914.2888	1	1	1	0	1	-0.0369600285542428	-0.0369600285542428	G1	-0.260141981369195	0.981426546158407	Female lineage	C1	726	1914.2888	0	0	0	0	0	0	0.438205114055639	IV.Day8	IV.Day8	IV.Day8	0.0	0.0	0.0	0.0	0.4243027888446215	0.0	0.0	0.0
AAGCCATAGATACGAT-1	395	1269.7394	3	4	4	3	3	-0.0270584355609557	-0.0270584355609557	G1	-0.139422042819206	-0.268062697500181	Early gametocyte	C3	395	1269.7394	0	0	0	0	0	0	0.154757948271669	II.III.Day6	II.III.Day6	II.III.Day6	0.0	0.0	0.0	0.0	0.2549800796812749	0.018033130635353323	0.0	0.0
AAGCCATAGCGTCGAA-1	931	2252.1018	0	0	0	7	0	0.276638595075853	0.276638595075853	S	0.0872807199379119	-0.581760704137538	Early gametocyte	C0	931	2252.1018	0	0	0	0	0	0	0.0177378797039299	V.Day13	V.Day13	II.Day5	0.0	0.0	0.06089926010244735	0.0	0.0	0.05766408052002516	0.0	0.0900398406374502
AAGCCATTCATCACAG-1	297	1043.3203	6	3	3	5	6	-0.255157898839743	-0.255157898839743	G1	-0.069464688873617	-0.173875530813837	Female lineage	C6	297	1043.3203	0	0	0	0	0	0	-0.146650681761972	II.III.Day6	II.III.Day6	II.III.Day6	0.0	0.0	0.0	0.0	0.37649402390438247	0.0	0.0	0.0
AAGCCATTCATTGGTG-1	886	2175.3953	5	5	5	11	5	0.0813634214345474	0.0813634214345474	S	0.197876120267281	-0.467227741534478	Male lineage	C5	886	2175.3953	0	0	0	0	0	0	0.0916783407007554	IV.Day9	IV.Day9	II.III.Day6	0.8286852589641435	0.0	0.0	0.0	0.0	0.0	0.0	0.0
AAGCGAGCAAGCCCAC-1	1229	2642.3608	0	0	0	8	0	0.177654159604936	0.177654159604936	S	-0.0034290701935533	-0.73048227246994	Early gametocyte	C0	1229	2642.3608	0	0	0	0	0	0	0.122930247980681	II.Day5	II.Day5	II.Day5	0.0	0.0	0.0	0.0	0.0	0.03313063535332355	0.0	0.0
AAGCGAGCAGATACTC-1	1511	2961.564	1	1	1	0	1	0.0191404039125038	0.0191404039125038	S	-0.157657748797351	0.895689140159329	Female lineage	C1	1511	2961.564	0	0	0	0	0	0	0.302678189536136	IV.Day8	IV.Day8	IV.Day8	0.0	0.30876494023904383	0.0	0.0	0.0	0.0	0.0	0.0
AAGCGAGCATAGTCGT-1	1645	3134.8582	5	5	5	11	5	-0.116956243414177	-0.116956243414177	G1	0.547193389249771	-0.286420826743341	Male lineage	C5	1645	3134.8582	0	0	0	0	0	0	-0.170730786142957	IV.Day9	IV.Day9	IV.Day9	0.0	0.0	0.0	0.0	0.0	0.0	0.0	0.0
AAGCGAGCATCGGAAG-1	508	1516.645	1	1	1	0	1	-0.167739348879412	-0.167739348879412	G1	-0.231456652155767	1.1000601938148	Female lineage	C1	508	1516.645	0	0	0	0	0	0	-0.0481842759305198	IV.Day9	IV.Day9	IV.Day8	0.0	0.0	0.0	0.0	0.0	0.0	0.0	0.0
AAGCGAGGTGACTCGC-1	1253	2696.0464	0	0	0	2	0	0.0477678458487418	0.0477678458487418	S	0.286400870498425	-0.557304146647458	Early gametocyte	C0	1253	2696.0464	0	0	0	0	0	0	-0.114479482256363	V.Day13	V.Day13	V.Day13	0.0	0.0	0.0	0.0	0.0	0.0	0.0	0.0
AAGCGAGGTGTCGATT-1	660	1816.8832	2	2	2	1	2	-0.0880047479420293	-0.0880047479420293	G1	-0.233760887048828	0.662831283292567	Female lineage	C2	660	1816.8832	0	0	0	0	0	0	0.112783057271722	IV.Day9	IV.Day9	IV.Day9	0.0	0.0	0.0	0.0	0.28087649402390436	0.0010484378276368212	0.0	0.0
AAGCGAGGTTGCATCA-1	784	2018.3647	9	0	0	8	9	0.260628362760758	0.260628362760758	S	-0.368443744204938	-0.412085372836935	Early gametocyte	C9	784	2018.3647	0	0	0	0	0	0	-0.0416053061826696	IV.V.Day10	IV.V.Day10	II.Day5	0.0	0.0	0.008537279453614115	0.0	0.0	0.036485636401761376	0.0	0.0
AAGCGAGTCGAGCCAC-1	835	2101.0115	1	1	1	0	1	-0.309707596027546	-0.309707596027546	G1	0.149515147078472	1.03337535316755	Female lineage	C1	835	2101.0115	0	0	0	0	0	0	0.022411159541878	IV.Day9	IV.Day9	IV.Day9	0.0	0.0	0.0	0.0	0.0	0.0006290626965820927	0.0	0.0
AAGCGTTGTAGAGCTG-1	1272	2724.95	0	0	0	12	0	0.0353694832172176	0.0353694832172176	S	0.0690585318470063	-0.771143925080653	Early gametocyte	C0	1272	2724.95	0	0	0	0	0	0	-0.173991728617233	II.III.Day6	II.III.Day6	IV.Day8	0.0	0.0	0.0	0.0	0.0	0.024114070035646886	0.0	0.0
AAGCGTTGTCAGGTGA-1	936	2261.958	2	2	2	1	2	-0.301876148010597	-0.301876148010597	G1	-0.374170891331974	-0.351537064406238	Female lineage	C2	936	2261.958	0	0	0	0	0	0	-0.101174791561629	IV.Day8	IV.Day8	IV.Day9	0.0	0.0	0.00796812749003984	0.0	0.0	0.04046970014678129	0.0	0.0
AAGGAATAGGTCCTGC-1	1094	2468.8452	1	1	1	0	1	0.0117202256066539	0.0117202256066539	S	-0.454988775100404	0.939889141670084	Female lineage	C1	1094	2468.8452	0	0	0	0	0	0	0.2304806676051	III.IV.Day7	III.IV.Day7	III.IV.Day7	0.0	0.0	0.0	0.0	0.0	0.0	0.0	0.0
AAGGAATCAAGACAAT-1	1348	2813.4155	0	0	0	2	0	-0.163676275168457	-0.163676275168457	G1	-0.353040195671919	-0.0257533639502063	Female lineage	C0	1348	2813.4155	0	0	0	0	0	0	0.360509448340454	II.III.Day6	II.III.Day6	II.III.Day6	0.0	0.0	0.0	0.0	0.0	0.027469071084084713	0.0	0.0
AAGGAATGTAGCTTAC-1	800	2053.0981	0	0	0	2	0	0.153488454368619	0.153488454368619	S	-0.304107212998283	-0.234703543143211	Early gametocyte	C0	800	2053.0981	0	0	0	0	0	0	-0.117477715111756	V.Day13	V.Day13	V.Day13	0.0	0.0	0.0	0.0	0.0	0.0574543929544978	0.0	0.0
AAGGAATGTGAACGGT-1	853	2132.7104	0	0	0	2	0	0.126432706688784	0.126432706688784	S	-0.381487581403771	-0.912053763697645	Early gametocyte	C0	853	2132.7104	0	0	0	0	0	0	-0.199147376629978	V.Day13	V.Day13	V.Day12	0.0	0.0	0.0	0.0	0.0	0.0006290626965820927	0.0	0.0
AAGGTAACAACTGTGT-1	1074	2432.678	1	1	1	0	1	-0.121836606015049	-0.121836606015049	G1	-0.446252499088645	0.751200809172891	Female lineage	C1	1074	2432.678	0	0	0	0	0	0	0.267039830077454	IV.Day8	IV.Day8	IV.Day8	0.0	0.0	0.0	0.0	0.350597609561753	0.0	0.0	0.0
AAGGTAACATGTAACC-1	2024	3479.6013	2	2	2	1	2	-0.071257029937919	-0.071257029937919	G1	-0.541290603136644	0.148129545700227	Early gametocyte	C2	2024	3479.6013	0	0	0	0	0	0	0.0126303667066958	IV.Day9	IV.Day9	IV.Day9	0.0	0.0	0.0	0.0	0.0	0.0	0.0	0.0
AAGGTAAGTAAGATCA-1	1112	2497.0762	4	3	3	4	4	-0.0155410112003208	-0.0155410112003208	G1	0.113961827201303	0.159811914857025	Early gametocyte	C4	1112	2497.0762	0	0	0	0	0	0	-0.0469253880290027	II.III.Day6	II.III.Day6	II.III.Day6	0.0	0.0	0.0	0.0	0.0	0.023485007339064792	0.0	0.0
AAGGTAAGTACATTGC-1	896	2182.5864	1	1	1	0	1	-0.158254385290259	-0.158254385290259	G1	-0.388396046850365	0.785837284058397	Female lineage	C1	896	2182.5864	0	0	0	0	0	0	0.402368410922171	IV.Day9	IV.Day9	IV.Day8	0.0	0.0	0.0	0.0	0.4581673306772908	0.013000629062696582	0.0	0.0
AAGGTAAGTAGAATAC-1	1161	2579.4717	2	2	2	7	2	0.0344057519153228	0.0344057519153228	S	-0.039419813423728	-0.507066164015896	Female lineage	C2	1161	2579.4717	0	0	0	0	0	0	-0.0065147245424355	IV.Day9	IV.Day9	IV.Day8	0.0	0.0	0.0	0.0	0.05179282868525897	0.014678129586915495	0.0	0.0
AAGGTAAGTCTAGGTT-1	1663	3123.7744	4	3	3	4	4	0.152254696287797	0.152254696287797	S	0.221743375907342	-0.623934515664262	Early gametocyte	C4	1663	3123.7744	0	0	0	0	0	0	0.0566997456345257	V.Day12	V.Day12	V.Day13	0.0	0.0	0.07911212293682413	0.0	0.0	0.03292094778779618	0.07436918990703852	0.0
AAGGTAATCTCCTGTG-1	927	2242.7766	0	0	0	2	0	-0.143162097685293	-0.143162097685293	G1	-0.338612280439741	-0.563869050297013	Early gametocyte	C0	927	2242.7766	0	0	0	0	0	0	0.123327498353753	V.Day13	V.Day13	V.Day13	0.0	0.0	0.0	0.0	0.0	0.008806877752149297	0.0	0.0
AAGTACCCATCCTGTC-1	970	2296.8184	9	0	0	8	9	-0.185514360558889	-0.185514360558889	G1	-0.0260784595467461	-0.24497635320138	Early gametocyte	C9	970	2296.8184	0	0	0	0	0	0	-0.485999491379339	II.Day5	II.Day5	II.Day5	0.0	0.0	0.0	0.0	0.3605577689243028	0.12350597609561753	0.0	0.004780876494023904
AAGTACCGTACGAAAT-1	1157	2573.9468	0	0	0	7	0	-0.155607281619021	-0.155607281619021	G1	0.345232841379397	-0.861710626381309	Early gametocyte	C0	1157	2573.9468	0	0	0	0	0	0	-0.0752685826271141	IV.Day9	IV.Day9	II.III.Day6	0.0	0.0	0.0	0.0	0.0	0.044873139022855946	0.0	0.0
AAGTACCGTCCACATA-1	903	2196.6724	6	3	3	5	6	-0.0615983830121343	-0.0615983830121343	G1	0.0751806204568905	-0.533089635331943	Male lineage	C6	903	2196.6724	0	0	0	0	0	0	0.0576569190862765	II.III.Day6	II.III.Day6	II.Day5	0.9960159362549801	0.0	0.01593625498007968	0.0	0.0	0.09037534074229399	0.0	0.0
AAGTCGTAGACCAAAT-1	319	1097.6642	6	3	3	5	6	-0.0289261367994344	-0.0289261367994344	G1	-0.175659396355816	-0.246543885342782	Early gametocyte	C6	319	1097.6642	0	0	0	0	0	0	-0.146783682224929	II.Day5	II.Day5	II.Day5	0.0	0.0	0.0	0.0	0.0	0.0	0.0	0.0
AAGTCGTAGATTGAGT-1	1027	2382.3315	4	0	0	7	4	-0.0768141896087143	-0.0768141896087143	G1	-0.453887235491847	-0.30791529516608	Early gametocyte	C4	1027	2382.3315	0	0	0	0	0	0	-0.111821857372931	IV.Day9	IV.Day9	II.III.Day6	0.0	0.0	0.05008537279453614	0.0	0.0	0.06101908156846299	0.0	0.0
AAGTCGTGTACTCGAT-1	295	1036.9426	7	1	1	9	7	-0.0654998915399252	-0.0654998915399252	G1	-0.169239713244994	1.11513606114733	Female lineage	C7	295	1036.9426	0	0	0	0	0	0	0.0868033634935624	IV.Day8	IV.Day8	IV.Day8	0.0	0.0	0.0	0.0903054448871182	0.0	0.0	0.0	0.0
AAGTCGTTCCTCACGT-1	677	1843.7327	6	3	3	5	6	-0.167420104021893	-0.167420104021893	G1	-0.260062541454099	-0.303373998557968	Early gametocyte	C6	677	1843.7327	0	0	0	0	0	0	-0.161721580609063	III.IV.Day7	III.IV.Day7	III.IV.Day7	0.0	0.0	0.0	0.0	0.10358565737051793	0.0	0.0	0.0
AAGTCGTTCGCAGATT-1	623	1748.6244	0	0	0	2	0	-0.093782822727643	-0.093782822727643	G1	-0.198751524530972	-0.344237543604104	Early gametocyte	C0	623	1748.6244	0	0	0	0	0	0	-0.185645464294297	V.Day13	V.Day13	II.Day5	0.0	0.0	0.02504268639726807	0.0	0.0	0.03522751100859719	0.0	0.030278884462151396
AAGTCGTTCTCTTAAC-1	661	1817.412	6	3	3	5	6	-0.164672582343435	-0.164672582343435	G1	-0.301689392549607	-0.393798706651466	Female lineage	C6	661	1817.412	0	0	0	0	0	0	-0.203598868550632	IV.Day8	IV.Day8	II.Day5	0.0	0.0	0.0	0.0	0.0	0.015097504717970224	0.0	0.0
AAGTGAAGTACTCGCG-1	1432	2894.624	7	1	1	9	7	0.098697877266831	0.098697877266831	S	-0.45482944152802	0.623616567502363	Female lineage	C7	1432	2894.624	0	0	0	0	0	0	0.327714743362434	IV.Day9	IV.Day9	IV.Day9	0.0	0.0	0.0	0.0	0.0	0.0	0.0	0.0
AAGTGAAGTCGGATTT-1	727	1931.5547	2	2	2	1	2	-0.0500980451895839	-0.0500980451895839	G1	-0.25060533921731	0.240615866981431	Female lineage	C2	727	1931.5547	0	0	0	0	0	0	0.34723164372482	IV.Day9	IV.Day9	IV.Day9	0.0	0.0	0.0	0.0	0.0	0.037324386663870834	0.0	0.0
AAGTGAAGTTTACCTT-1	927	2238.5488	1	1	1	0	1	-0.0378821163593233	-0.0378821163593233	G1	-0.0087276720292866	0.499356997602516	Female lineage	C1	927	2238.5488	0	0	0	0	0	0	0.0431961529994372	IV.Day8	IV.Day8	IV.Day8	0.0	0.18326693227091634	0.0	0.0	0.0	0.0	0.0	0.0
AAGTGAATCGCTTACC-1	1431	2889.7407	5	5	5	6	5	-0.0424302666331923	-0.0424302666331923	G1	1.67377642395065	-1.10521774033095	Male lineage	C5	1431	2889.7407	0	0	0	0	0	0	0.0171739653489837	IV.Day9	IV.Day9	IV.Day9	0.0	0.0	0.0	0.0	0.0	0.0	0.0	0.0
AAGTTCGAGACCTGGA-1	1398	2836.821	4	3	3	4	4	0.034820519404006	0.034820519404006	S	0.0009063470838203	-0.629888518012891	Early gametocyte	C4	1398	2836.821	0	0	0	0	0	0	-0.146900959746045	IV.V.Day10	IV.V.Day10	II.Day5	0.0	0.0	0.0	0.0	0.0	0.00020968756552736424	0.0	0.0
AAGTTCGAGCGATGGT-1	1553	3048.9072	2	2	0	2	2	-0.151381634294166	-0.151381634294166	G1	-0.396220449215228	-0.174960346597982	Female lineage	C2	1553	3048.9072	0	0	0	0	0	0	-0.0706819790926601	IV.Day8	IV.Day8	IV.Day9	0.0	0.0	0.0	0.0	0.0	0.007129377227930384	0.0	0.0
AAGTTCGAGCTACTGT-1	866	2143.0215	4	3	3	5	4	0.0953112298651224	0.0953112298651224	S	-0.275791025167486	-0.288421074145597	Early gametocyte	C4	866	2143.0215	0	0	0	0	0	0	-0.164454594789676	V.Day12	V.Day12	II.Day5	0.0	0.0	0.0	0.0	0.0	0.05913189347871671	0.0	0.0
AAGTTCGGTAGATTGA-1	1373	2812.8381	1	1	1	0	1	-0.100593252214117	-0.100593252214117	G1	-0.489094661110624	0.520496401238434	Female lineage	C1	1373	2812.8381	0	0	0	0	0	0	0.14145542936292	IV.Day9	IV.Day9	IV.Day8	0.0	0.0	0.0	0.0	0.0	0.0	0.0	0.0
AATAGAGGTCATCCCT-1	871	2148.737	4	3	3	4	4	-0.138920486216298	-0.138920486216298	G1	-0.312020343040427	0.103172948702554	Early gametocyte	C4	871	2148.737	0	0	0	0	0	0	-0.0430997252130985	II.Day5	II.Day5	II.Day5	0.0	0.0	0.0	0.0	0.0	0.006290626965820926	0.0	0.0
AATCACGAGTTGCGAG-1	947	2278.5247	0	0	0	7	0	0.140294325753797	0.140294325753797	S	-0.322946975521743	-0.539361970888871	Early gametocyte	C0	947	2278.5247	0	0	0	0	0	0	0.0072973857937415	II.Day5	II.Day5	II.Day5	0.0	0.0	0.0	0.0	0.0	0.06353533235479136	0.0	0.0
AATCACGGTCGTATTG-1	302	1049.9951	3	4	4	3	3	-0.0575337192665644	-0.0575337192665644	G1	-0.165388923830818	-0.002898221232627	Female lineage	C3	302	1049.9951	0	0	0	0	0	0	-0.157121157057214	V.Day13	V.Day13	V.Day13	0.0	0.0	0.008537279453614115	0.12217795484727756	0.0	0.039001887188089744	0.0199203187250996	0.01195219123505976
AATCACGGTTGCATTG-1	777	2006.7626	9	0	0	8	9	-0.253789340311091	-0.253789340311091	G1	-0.340215605852194	-0.643491588469585	Early gametocyte	C9	777	2006.7626	0	0	0	0	0	0	-0.303015259848803	V.Day13	V.Day13	R.Day1	0.0	0.0	0.0	0.0	0.0	0.03019500943594045	0.0	0.05179282868525897
AATCACGTCAACGCTA-1	896	2192.393	6	3	3	5	6	-0.0378727576308583	-0.0378727576308583	G1	-0.333658882801731	-0.552681158472078	Early gametocyte	C6	896	2192.393	0	0	0	0	0	0	-0.0311589309104824	II.Day5	II.Day5	II.Day5	0.0	0.0	0.0	0.0	0.0	0.05787376808555253	0.0	0.0
AATCGACAGTAGCAAT-1	736	1941.4834	6	3	3	5	6	-0.0782152448896748	-0.0782152448896748	G1	-0.35289198235143	-0.443035684147397	Early gametocyte	C6	736	1941.4834	0	0	0	0	0	0	0.0492834622072832	IV.V.Day10	IV.V.Day10	IV.V.Day10	0.0	0.0	0.0	0.0	0.0	0.0	0.0	0.0
AATCGACAGTAGGCCA-1	376	1231.6156	6	3	3	5	6	0.0316970676924842	0.0316970676924842	S	-0.169396374097948	-0.25967061271597	Early gametocyte	C6	376	1231.6156	0	0	0	0	0	0	-0.0838490021449957	R.Day1	R.Day1	R.Day1	0.8685258964143426	0.0	0.04780876494023904	0.0	0.0	0.14992660935206542	0.0	0.08764940239043825
AATCGACCAAAGGTTA-1	488	1480.7948	0	0	0	7	0	-0.0651286669254613	-0.0651286669254613	G1	-0.10220343095623	-0.341225747920104	Female lineage	C0	488	1480.7948	0	0	0	0	0	0	0.0822799399324525	V.Day13	V.Day13	V.Day13	0.0	0.3386454183266932	0.014797951052931132	0.0	0.0	0.015516879849024954	0.0	0.0
AATCGTGCATGTCGTA-1	821	2087.9402	0	0	0	7	0	-0.0298688172716646	-0.0298688172716646	G1	-0.329158074964459	-0.740749111312382	Early gametocyte	C0	821	2087.9402	0	0	0	0	0	0	-0.107408477131884	V.Day13	V.Day13	I.Day3	0.0	0.3665338645418327	0.0	0.0	0.0	0.0	0.0	0.0
AATCGTGTCACCTCAC-1	728	1925.848	1	1	1	0	1	-0.152577295821052	-0.152577295821052	G1	-0.370133720336482	0.819412611657984	Female lineage	C1	728	1925.848	0	0	0	0	0	0	-0.0512420435249818	IV.Day8	IV.Day8	IV.Day8	0.0	0.0	0.0	0.0	0.0	0.0	0.0	0.0
AATGAAGAGATAGCTA-1	690	1859.971	5	5	5	6	5	0.202977654360593	0.202977654360593	S	1.15464624594525	-0.28169821045565	Male lineage	C5	690	1859.971	0	0	0	0	0	0	-0.221332422923164	IV.Day9	IV.Day9	IV.Day9	0.0	0.0	0.0	0.0	0.0	0.03229188509121409	0.0	0.0
AATGAAGCAGTGGTGA-1	797	2050.1912	2	2	2	2	2	-0.0382069912697013	-0.0382069912697013	G1	-0.22273460832797	0.109581050164254	Female lineage	C2	797	2050.1912	0	0	0	0	0	0	-0.305562388236458	IV.Day9	IV.Day9	IV.Day8	0.0	0.0	0.0	0.0	0.0	0.01090375340742294	0.0	0.0
AATGAAGGTATGGGAC-1	1243	2667.3413	5	5	5	6	5	-0.11266498158944	-0.11266498158944	G1	0.905161772845235	-0.681039678784467	Male lineage	C5	1243	2667.3413	0	0	0	0	0	0	0.003509751384969	IV.Day9	IV.Day9	IV.Day9	0.0	0.0	0.0	0.0	0.0	0.0	0.1699867197875166	0.0
AATGAAGGTCGGTGTC-1	1187	2611.843	2	2	2	1	2	-0.14575810471586	-0.14575810471586	G1	0.0548091743632685	0.595914110318476	Female lineage	C2	1187	2611.843	0	0	0	0	0	0	-0.161221988226193	IV.Day9	IV.Day9	II.III.Day6	0.0	0.0	0.0	0.0	0.0	0.013420004193751311	0.0	0.0
AATGAAGTCGACTCCT-1	615	1720.5308	1	1	1	0	1	-0.265815447786412	-0.265815447786412	G1	-0.305121588469793	0.891474369693173	Female lineage	C1	615	1720.5308	0	0	0	0	0	0	0.308246409851191	IV.Day8	IV.Day8	IV.Day8	0.0	0.0	0.0	0.0	0.0	0.0	0.0	0.0
AATGACCAGTGTTCAC-1	404	1297.3759	8	1	1	10	8	-0.188536249645575	-0.188536249645575	G1	0.358725983112585	0.682381536907688	Female lineage	C8	404	1297.3759	0	0	0	0	0	0	0.0819077929446173	IV.Day9	IV.Day9	IV.Day9	0.0	0.0	0.0	0.0	0.0	0.017613755504298594	0.0	0.0
AATGCCAAGAAGGGAT-1	237	885.45807	3	4	4	5	3	-0.0171003316606279	-0.0171003316606279	G1	-0.102226138416173	-0.0956777648585589	Female lineage	C3	237	885.45807	0	0	0	0	0	0	-0.103589831046687	V.Day12	V.Day12	IV.V.Day10	0.0	0.0	0.02390438247011952	0.0	0.0	0.008806877752149297	0.049136786188579015	0.03346613545816733
AATGCCAAGCGATCGA-1	1135	2543.44	2	2	2	1	2	-0.224574545128459	-0.224574545128459	G1	-0.0896250720130435	0.345606442865886	Female lineage	C2	1135	2543.44	0	0	0	0	0	0	0.11599076521527	IV.Day8	IV.Day8	IV.Day9	0.0	0.0	0.0	0.0	0.0	0.0	0.0	0.0
AATGCCAAGGTGCCAA-1	1187	2617.0503	2	2	2	1	2	-0.321569629861626	-0.321569629861626	G1	0.426705065486177	-0.0499916309099223	Female lineage	C2	1187	2617.0503	0	0	0	0	0	0	0.0982336918071282	IV.Day9	IV.Day9	II.III.Day6	0.0	0.0	0.026750142287990893	0.0	0.0	0.0010484378276368212	0.0	0.0
AATGCCAGTCAAAGCG-1	592	1680.5211	4	0	0	7	4	-0.133174081245565	-0.133174081245565	G1	-0.218578886583758	-0.359516736488672	Early gametocyte	C4	592	1680.5211	0	0	0	0	0	0	0.15895762624749	IV.Day9	IV.Day9	IV.Day9	0.0	0.0	0.011383039271485486	0.0	0.199203187250996	0.02830782134619417	0.0	0.0
AATGCCATCACATACG-1	1050	2408.8667	1	1	1	0	1	-0.140018553888462	-0.140018553888462	G1	-0.420857032295472	0.797982112290499	Female lineage	C1	1050	2408.8667	0	0	0	0	0	0	0.108563837121216	IV.Day9	IV.Day9	IV.Day8	0.0	0.01195219123505976	0.0	0.0	0.0	0.0	0.0	0.0
AATGGAAAGTAAGGGA-1	817	2080.7761	2	2	2	1	2	-0.169657473161643	-0.169657473161643	G1	-0.37020208096349	0.051768863426507	Female lineage	C2	817	2080.7761	0	0	0	0	0	0	-0.0927347084824183	IV.Day9	IV.Day9	II.III.Day6	0.0	0.0	0.0	0.0	0.0	0.010274690710840848	0.0	0.0
AATGGAACATAACTCG-1	1567	3048.129	2	2	2	1	2	-0.048944813578879	-0.048944813578879	G1	-0.169751246277864	0.167346895712136	Female lineage	C2	1567	3048.129	0	0	0	0	0	0	0.0256142369466725	III.IV.Day7	III.IV.Day7	IV.Day9	0.0	0.0	0.0	0.0	0.0	0.007758439924512477	0.0	0.0
AATGGAAGTCTACATG-1	571	1645.034	5	5	5	6	5	0.227581962127118	0.227581962127118	S	0.75753389748279	-0.212815052540189	Male lineage	C5	571	1645.034	0	0	0	0	0	0	-0.0442900329592781	IV.Day9	IV.Day9	IV.Day9	0.0	0.0	0.0	0.0	0.0	0.0	0.0	0.0
AATGGAATCACCCTGT-1	1119	2501.1047	1	1	1	0	1	-0.0585795963667494	-0.0585795963667494	G1	-0.533826550014007	0.892976853721375	Female lineage	C1	1119	2501.1047	0	0	0	0	0	0	0.329501413593034	IV.Day9	IV.Day9	IV.Day8	0.0	0.0	0.0	0.0	0.0	0.0	0.0	0.0
AATGGCTAGCAAGTGC-1	1278	2720.2468	7	1	1	9	7	-0.194156355792784	-0.194156355792784	G1	-0.39467798771034	0.286264137942534	Female lineage	C7	1278	2720.2468	0	0	0	0	0	0	0.11521896789784	IV.Day8	IV.Day8	IV.Day8	0.0	0.029880478087649404	0.0	0.0	0.4123505976095618	0.0	0.0	0.0
AATGGCTCACCATAAC-1	239	888.28436	8	1	1	10	8	0.196082183900534	0.196082183900534	S	-0.115209315323504	0.4299086550544	Female lineage	C8	239	888.28436	0	0	0	0	0	0	0.191861710101439	IV.Day8	IV.Day8	IV.Day8	0.0	0.0	0.0	0.08632138114209828	0.49203187250996017	0.0	0.0	0.0
AATGGCTGTACGTTCA-1	1248	2661.7212	1	1	1	0	1	-0.165620559428966	-0.165620559428966	G1	-0.434349970961222	1.11952920982111	Female lineage	C1	1248	2661.7212	0	0	0	0	0	0	0.246917741629876	IV.Day8	IV.Day8	IV.Day8	0.0	0.0	0.0	0.0	0.045816733067729085	0.0	0.0	0.0
AATGGCTTCAAGAAAC-1	389	1268.4492	2	2	2	1	2	0.171113157759626	0.171113157759626	S	-0.100853911194795	-0.522921769867228	Female lineage	C2	389	1268.4492	0	0	0	0	0	0	-0.118677535149786	V.Day13	V.Day13	IV.Day8	0.0	0.0	0.0	0.0	0.0	0.05724470538897043	0.0	0.0
AATGGCTTCAGTGCGC-1	518	1542.8362	7	1	1	9	7	-0.0854696905530558	-0.0854696905530558	G1	-0.372992122801021	1.28138213609634	Female lineage	C7	518	1542.8362	0	0	0	0	0	0	0.260350129305239	IV.Day9	IV.Day9	II.III.Day6	0.0	0.0	0.0	0.0	0.0	0.030614384566995178	0.0	0.0
AATGGCTTCTTCGCTG-1	962	2293.4202	0	0	0	7	0	-0.0330415624645232	-0.0330415624645232	G1	-0.392712758212195	-0.543828631108756	Early gametocyte	C0	962	2293.4202	0	0	0	0	0	0	-0.0982489496144204	II.Day5	II.Day5	I.II.Day4	0.0	0.0	0.0	0.0	0.0	0.014049066890333403	0.0	0.0
AATGGCTTCTTGGATG-1	497	1489.6814	3	4	4	3	3	-0.151648547646708	-0.151648547646708	G1	-0.221631489381505	0.285460420617047	Early gametocyte	C3	497	1489.6814	0	0	0	0	0	0	0.100550601038221	II.III.Day6	II.III.Day6	II.III.Day6	0.0	0.0	0.0	0.0	0.0	0.036905011532816105	0.0	0.0
AATTCCTGTAGACGGT-1	1136	2536.7563	0	0	0	7	0	-0.245369457622535	-0.245369457622535	G1	0.483679906161968	-0.826790025463228	Early gametocyte	C0	1136	2536.7563	0	0	0	0	0	0	-0.0518808417548101	II.Day5	II.Day5	II.Day5	0.0	0.0	0.0	0.0	0.0	0.004613126441602013	0.0	0.01752988047808765
AATTCCTGTAGTATAG-1	870	2160.1023	0	0	0	2	0	-0.184007009039444	-0.184007009039444	G1	0.124315529555858	-0.521559411829915	Early gametocyte	C0	870	2160.1023	0	0	0	0	0	0	-0.20466137934626	IV.Day9	IV.Day9	II.Day5	0.0	0.0	0.0	0.0	0.0	0.07485846089326903	0.0	0.0
AATTCCTGTCACTAGT-1	1670	3167.2861	0	0	0	8	0	-0.12083723769142	-0.12083723769142	G1	-0.154381205820867	-0.886908826715019	Early gametocyte	C0	1670	3167.2861	0	0	0	0	0	0	-0.412438288488703	II.Day5	II.Day5	V.Day12	0.0	0.0	0.0	0.0	0.0	0.036485636401761376	0.12084993359893759	0.0
AATTCCTGTTGCCGCA-1	1174	2580.6716	0	0	0	8	0	-0.119015549506445	-0.119015549506445	G1	-0.350319205477446	-0.336546755470008	Early gametocyte	C0	1174	2580.6716	0	0	0	0	0	0	-0.0060937907974424	V.Day13	V.Day13	II.Day5	0.0	0.0	0.0	0.0	0.0	0.05179282868525897	0.0	0.0
AATTTCCCAATTGCTG-1	1413	2896.159	2	2	2	1	2	-0.170785593447115	-0.170785593447115	G1	-0.430512389262488	0.241011863384347	Female lineage	C2	1413	2896.159	0	0	0	0	0	0	-0.067608019988318	III.IV.Day7	III.IV.Day7	II.III.Day6	0.0	0.14342629482071714	0.0	0.0	0.0	0.0	0.0	0.0
AATTTCCCACGAAAGC-1	1248	2656.7039	5	5	5	6	5	-0.122563256270437	-0.122563256270437	G1	1.56261630532246	-0.809412246484662	Male lineage	C5	1248	2656.7039	0	0	0	0	0	0	-0.135586150249645	IV.Day9	IV.Day9	II.III.Day6	0.0	0.0	0.0	0.0	0.0	0.04193751310547285	0.0	0.0
AATTTCCCACTAGGCC-1	202	784.2274	6	3	3	5	6	-0.0747254899729868	-0.0747254899729868	G1	-0.112310430025323	-0.13266124644055	Female lineage	C6	202	784.2274	0	0	0	0	0	0	0.0231935894954845	V.Day13	V.Day13	V.Day13	0.0	0.0	0.0	0.0	0.0	0.03942126231914447	0.0	0.0
AATTTCCGTTACCTGA-1	968	2310.8633	0	0	0	2	0	-0.354813277654509	-0.354813277654509	G1	0.0624583071443873	-0.291430917747924	Early gametocyte	C0	968	2310.8633	0	0	0	0	0	0	0.138579350436868	T.Day2	T.Day2	V.Day13	0.0	0.0	0.0	0.0	0.0	0.0	0.0	0.0
AATTTCCTCTATCCAT-1	1196	2625.7437	2	2	2	1	2	-0.0300027013662977	-0.0300027013662977	G1	-0.428130864902632	0.267137132336009	Female lineage	C2	1196	2625.7437	0	0	0	0	0	0	0.291332702082159	IV.Day9	IV.Day9	IV.Day9	0.0	0.0	0.0	0.0	0.0	0.05179282868525897	0.0	0.0
ACAAAGACATGAGAAT-1	354	1185.9816	6	3	3	5	6	0.17747548861754	0.17747548861754	S	-0.21696504835443	-0.292096213906616	Early gametocyte	C6	354	1185.9816	0	0	0	0	0	0	-0.0542144375163206	III.IV.Day7	III.IV.Day7	III.IV.Day7	0.0	0.2749003984063745	0.02731929425156517	0.0	0.0	0.03606626127070665	0.0	0.0
ACAAAGACATGAGATA-1	253	929.6024	6	3	3	5	6	-0.112251312827478	-0.112251312827478	G1	-0.126501095981725	-0.441995738879377	Female lineage	C6	253	929.6024	0	0	0	0	0	0	-0.103578654944459	II.Day5	II.Day5	II.Day5	0.0	0.37649402390438247	0.0199203187250996	0.0	0.0	0.0574543929544978	0.06905710491367861	0.027888446215139442
ACAAAGATCAATCGGT-1	219	831.98193	3	4	4	3	3	-0.268278128370291	-0.268278128370291	G1	-0.0762081728675597	-0.132198863750177	Female lineage	C3	219	831.98193	0	0	0	0	0	0	0.182378582567542	V.Day13	V.Day13	II.Day5	0.0	0.0	0.06089926010244735	0.10624169986719788	0.0	0.04466345145732858	0.0	0.08525896414342629
ACAACCAAGATGGGCT-1	1276	2720.997	2	2	2	1	2	-0.023112393501512	-0.023112393501512	G1	-0.0189519465245927	0.019563888895632	Female lineage	C2	1276	2720.997	0	0	0	0	0	0	-0.228901243038387	IV.Day9	IV.Day9	IV.Day9	0.0	0.0	0.0	0.0	0.0	0.0	0.0	0.0
ACAACCAAGGGCTAAC-1	1522	2969.7998	1	1	1	0	1	-0.136304708597221	-0.136304708597221	G1	-0.465125070497452	1.00732261177131	Female lineage	C1	1522	2969.7998	0	0	0	0	0	0	0.146968817218647	IV.Day8	IV.Day8	IV.Day8	0.0	0.0	0.0	0.0	0.0	0.0	0.0	0.0
ACAACCAAGTCGAATA-1	1137	2541.8345	7	1	1	9	7	0.0165633680943132	0.0165633680943132	S	-0.48672325092329	0.476257510125578	Female lineage	C7	1137	2541.8345	0	0	0	0	0	0	0.0400320372448168	IV.Day8	IV.Day8	IV.Day8	0.0	0.29880478087649404	0.0	0.0	0.0	0.007548752358985112	0.0	0.0
ACAACCAAGTTCATCG-1	854	2141.0771	0	0	0	2	0	-0.0048354563368592	-0.0048354563368592	G1	0.136243674846521	-0.429889499932359	Early gametocyte	C0	854	2141.0771	0	0	0	0	0	0	0.0080331124409068	IV.Day9	IV.Day9	I.II.Day4	0.0	0.0	0.0	0.0	0.35258964143426297	0.0	0.0	0.0
ACAACCACACACCGCA-1	1281	2729.219	2	2	2	1	2	0.101682667526902	0.101682667526902	S	-0.352256775676816	0.224191028285633	Female lineage	C2	1281	2729.219	0	0	0	0	0	0	0.0848060362594009	IV.Day8	IV.Day8	II.III.Day6	0.0	0.0	0.0	0.0	0.06573705179282868	0.010484378276368212	0.0	0.0
ACAAGCTAGATGCTGG-1	1222	2637.5176	1	1	1	0	1	-0.322159757968475	-0.322159757968475	G1	-0.379207826574255	0.93418611255181	Female lineage	C1	1222	2637.5176	0	0	0	0	0	0	0.420802528229341	III.IV.Day7	III.IV.Day7	IV.Day8	0.0	0.0	0.0	0.0	0.053784860557768925	0.0	0.0	0.0
ACAAGCTAGCTGTGCC-1	1160	2562.9172	5	5	5	6	5	0.0143137799495716	0.0143137799495716	S	1.60027217081732	-0.602916254658082	Male lineage	C5	1160	2562.9172	0	0	0	0	0	0	0.124772610111434	IV.Day9	IV.Day9	IV.Day9	0.0	0.0	0.0	0.0	0.0	0.0025162507863283707	0.0	0.0
ACAAGCTAGTCCCGGT-1	802	2043.0674	5	5	5	6	5	-0.0795283481215507	-0.0795283481215507	G1	0.630771881984236	-0.59885866637327	Male lineage	C5	802	2043.0674	0	0	0	0	0	0	-0.0927758459041037	IV.Day9	IV.Day9	II.III.Day6	0.0	0.0	0.0	0.0	0.0	0.04193751310547285	0.0	0.0
ACAAGCTCACCGTCTT-1	1234	2671.2373	0	0	0	8	0	-0.0783184722899489	-0.0783184722899489	G1	-0.43613186519624	-0.49079504209868	Early gametocyte	C0	1234	2671.2373	0	0	0	0	0	0	-0.18135467567269	V.Day12	V.Day12	V.Day12	0.0	0.0	0.0	0.0	0.35856573705179284	0.0	0.0	0.0
ACAAGCTCATTCACAG-1	1182	2586.2273	1	1	1	0	1	0.100662084526852	0.100662084526852	S	-0.167897898373815	0.972366019252992	Female lineage	C1	1182	2586.2273	0	0	0	0	0	0	0.135723094458138	IV.Day8	IV.Day8	IV.Day8	0.0	0.0	0.0	0.0	0.0	0.0	0.0	0.0
ACAAGCTGTAACGCGA-1	728	1928.6111	9	0	0	8	9	0.165145484588117	0.165145484588117	S	-0.333659413431771	-0.330683165771006	Early gametocyte	C9	728	1928.6111	0	0	0	0	0	0	-0.382579685663094	V.Day13	V.Day13	V.Day13	0.0	0.15737051792828685	0.0	0.0	0.0	0.045502201719438036	0.0	0.0
ACAAGCTGTGTTCGTA-1	358	1193.588	4	3	3	4	4	0.0716702942164032	0.0716702942164032	S	0.333116577668038	-0.270172382106564	Early gametocyte	C4	358	1193.588	0	0	0	0	0	0	0.109031125104326	II.III.Day6	II.III.Day6	II.Day5	0.0	0.0	0.0	0.0	0.0	0.165233801635563	0.0	0.11235059760956176
ACAAGCTGTTTCGTAG-1	947	2280.8962	0	0	0	12	0	0.0624509537393932	0.0624509537393932	S	0.895939907616936	-0.531962618928003	Early gametocyte	C0	947	2280.8962	0	0	0	0	0	0	0.186322827789605	IV.Day9	IV.Day9	II.III.Day6	0.0	0.0	0.0	0.0	0.0	0.0006290626965820927	0.2151394422310757	0.002390438247011952
ACACAGTAGTGTGTTC-1	1039	2393.042	1	1	1	0	1	-0.266973190548726	-0.266973190548726	G1	-0.510426243206331	1.15501910408014	Female lineage	C1	1039	2393.042	0	0	0	0	0	0	0.160027135225209	IV.Day8	IV.Day8	IV.Day8	0.0	0.0	0.0	0.0	0.0	0.0	0.0	0.0
ACACAGTCAAGTATCC-1	1102	2490.6423	2	2	2	1	2	-0.0449938625669415	-0.0449938625669415	G1	-0.444757876821328	1.27842009942609	Female lineage	C2	1102	2490.6423	0	0	0	0	0	0	-0.115966610202126	IV.Day8	IV.Day8	IV.Day8	0.0	0.0	0.0	0.0	0.11553784860557768	0.0	0.0	0.0
ACACAGTCACTGCTTC-1	1028	2403.463	2	2	2	12	2	-0.0551123944125417	-0.0551123944125417	G1	0.482165177583229	-0.393512837636585	Female lineage	C2	1028	2403.463	0	0	0	0	0	0	-0.080793555191146	IV.Day9	IV.Day9	II.Day5	0.0	0.0	0.0	0.0	0.0	0.004822814007129377	0.0	0.0
ACACAGTCATGAAGGC-1	904	2216.93	2	2	2	1	2	0.0241500400554705	0.0241500400554705	S	-0.361149906722208	0.614844418671713	Female lineage	C2	904	2216.93	0	0	0	0	0	0	0.136943018796742	IV.Day8	IV.Day8	IV.Day8	0.0	0.1454183266932271	0.0	0.0	0.0	0.015516879849024954	0.0	0.0
ACACAGTGTACCCACG-1	520	1550.8197	6	3	3	5	6	-0.200578588047666	-0.200578588047666	G1	0.291742312040801	-0.380552129298676	Early gametocyte	C6	520	1550.8197	0	0	0	0	0	0	-0.0338552157509268	V.Day12	V.Day12	II.Day5	0.0	0.0	0.0	0.0	0.0	0.04005032501572657	0.0	0.0
ACACAGTGTAGCGTTT-1	1232	2634.4666	1	1	1	0	1	-0.243937116680723	-0.243937116680723	G1	-0.421804693979599	1.22331084488065	Female lineage	C1	1232	2634.4666	0	0	0	0	0	0	0.061086011587316	V.Day11	V.Day11	IV.Day8	0.0	0.0	0.0	0.0	0.0	0.0	0.0	0.0
ACACAGTGTCATGACT-1	436	1362.7987	1	1	1	10	1	0.0743235038199845	0.0743235038199845	S	-0.279081728643117	0.827500445091431	Female lineage	C1	436	1362.7987	0	0	0	0	0	0	0.152816910628	IV.Day9	IV.Day9	IV.Day8	0.0	0.0	0.0	0.0796812749003984	0.0	0.0	0.0	0.0
ACACAGTTCACTTTGT-1	213	817.24854	6	3	3	5	6	-0.184843446536765	-0.184843446536765	G1	-0.218231190272209	-0.385540488537322	Early gametocyte	C6	213	817.24854	0	0	0	0	0	0	0.0344488025565908	V.Day13	V.Day13	V.Day13	0.0	0.0	0.06089926010244735	0.0	0.0	0.04613126441602013	0.0	0.08525896414342629
ACACAGTTCTCGGCTT-1	931	2249.3928	6	0	0	5	6	0.0071000941878927	0.0071000941878927	S	-0.45591683432584	-0.700594045431596	Early gametocyte	C6	931	2249.3928	0	0	0	0	0	0	0.052661037823789	II.Day5	II.Day5	II.Day5	0.796812749003984	0.0	0.0	0.0	0.0	0.04005032501572657	0.0	0.0
ACACCAACAATGTCAC-1	1617	3068.8271	1	1	1	0	1	-0.1989466846711	-0.1989466846711	G1	0.172949170319868	0.786773045862327	Female lineage	C1	1617	3068.8271	0	0	0	0	0	0	0.166729260440749	V.Day11	V.Day11	IV.Day8	0.0	0.0	0.0	0.0	0.0	0.0	0.0	0.0
ACACGCGCACCTGAAT-1	1613	3097.9856	2	2	2	1	2	-0.200301922517558	-0.200301922517558	G1	-0.531774291234052	0.064885581338558	Female lineage	C2	1613	3097.9856	0	0	0	0	0	0	-0.0216486855539362	IV.Day8	IV.Day8	IV.Day8	0.0	0.0	0.0	0.0	0.0	0.002725938351855735	0.0	0.0
ACACGCGCACGAGGAT-1	732	1938.149	5	5	5	11	5	-0.0128744044696259	-0.0128744044696259	G1	0.675356972146158	-0.167764380844717	Male lineage	C5	732	1938.149	0	0	0	0	0	0	-0.0371622260241923	IV.Day9	IV.Day9	IV.Day9	0.0	0.0	0.0	0.0	0.0	0.04235688823652757	0.0	0.0
ACACGCGGTACTTCCC-1	1188	2615.9197	2	2	2	1	2	-0.0391774577802673	-0.0391774577802673	G1	-0.0185720528991272	0.159148275795817	Female lineage	C2	1188	2615.9197	0	0	0	0	0	0	-0.0658957740432257	IV.Day9	IV.Day9	IV.Day9	0.0	0.0	0.0	0.0	0.0	0.04906689033340323	0.32270916334661354	0.0
ACACGCGGTTCAACGT-1	665	1803.8923	6	3	3	5	6	0.0073563790207273	0.0073563790207273	S	-0.299484934406665	-0.541503155707916	Early gametocyte	C6	665	1803.8923	0	0	0	0	0	0	-0.148469784048717	II.Day5	II.Day5	II.Day5	0.0	0.0	0.0	0.0	0.0	0.027049695953029987	0.0	0.0
ACACGCGTCAAAGGAT-1	1125	2510.7734	1	1	1	0	1	-0.0775135246915455	-0.0775135246915455	G1	-0.365498305034668	0.920508551935252	Female lineage	C1	1125	2510.7734	0	0	0	0	0	0	-0.0795936844098326	IV.Day8	IV.Day8	IV.Day8	0.0	0.0	0.0	0.0	0.0	0.02914657160830363	0.0	0.0
ACACGCGTCAGCTTGA-1	1441	2891.288	4	3	3	4	4	0.068517129823598	0.068517129823598	S	-0.445303195059891	-0.499794060209725	Early gametocyte	C4	1441	2891.288	0	0	0	0	0	0	-0.133434164413312	II.III.Day6	II.III.Day6	II.Day5	0.0	0.0	0.06602162777461583	0.0	0.0	0.04466345145732858	0.0	0.0
ACACGCGTCGCCCAGA-1	906	2223.752	0	0	0	8	0	0.196814482460921	0.196814482460921	S	-0.268387270363513	-0.508934311194273	Early gametocyte	C0	906	2223.752	0	0	0	0	0	0	-0.349987112974087	V.Day12	V.Day12	V.Day12	0.0	0.0	0.0	0.0	0.0	0.06395470748584609	0.0	0.0
ACACGCGTCTCACTCG-1	399	1277.4993	3	4	4	3	3	0.170717615971105	0.170717615971105	S	-0.215865999223044	-0.0695145680518236	Early gametocyte	C3	399	1277.4993	0	0	0	0	0	0	0.248160821567089	IV.Day9	IV.Day9	V.Day13	0.0	0.0	0.0	0.0	0.0	0.04613126441602013	0.25763612217795484	0.0
ACACGCGTCTCCTGAC-1	967	2300.819	6	3	3	5	6	-0.0725866631302762	-0.0725866631302762	G1	-0.0901885235852873	-0.459002193307136	Early gametocyte	C6	967	2300.819	0	0	0	0	0	0	-0.327876210344857	V.Day12	V.Day12	V.Day13	0.7928286852589641	0.0	0.0	0.0	0.0	0.08471377647305514	0.0	0.0
ACACTGAAGTTGCGAG-1	973	2321.6362	0	2	2	7	0	0.17040333609001	0.17040333609001	S	-0.377980935570629	-0.352190665957218	Early gametocyte	C0	973	2321.6362	0	0	0	0	0	0	-0.135446676124187	IV.Day9	IV.Day9	IV.Day9	0.0	0.12151394422310757	0.0	0.0	0.0	0.0	0.0	0.0
ACACTGACAGGCAATG-1	308	1072.2268	5	5	5	6	5	0.185944193893488	0.185944193893488	S	0.37419008528414	0.0618689663190944	Male lineage	C5	308	1072.2268	0	0	0	0	0	0	-0.0790093162011954	IV.Day9	IV.Day9	II.III.Day6	0.0	0.0	0.0	0.0	0.0	0.04801845250576641	0.0	0.0
ACACTGACATAGAGGC-1	1228	2653.1572	5	5	5	6	5	-0.0405463141455372	-0.0405463141455372	G1	1.49403877194738	-0.358078355656242	Male lineage	C5	1228	2653.1572	0	0	0	0	0	0	-0.104964073445367	IV.Day9	IV.Day9	II.III.Day6	0.7091633466135459	0.0	0.0	0.0	0.0	0.0014678129586915495	0.0	0.0
ACACTGACATCATGAC-1	823	2083.0935	0	0	0	2	0	-0.186534411247105	-0.186534411247105	G1	0.119454977494975	-0.463892240749777	Early gametocyte	C0	823	2083.0935	0	0	0	0	0	0	0.124342146123789	IV.Day8	IV.Day8	V.Day13	0.0	0.0	0.06317586795674444	0.0	0.0	0.0398406374501992	0.0	0.0
ACACTGAGTGCGACAA-1	957	2276.2515	1	1	1	0	1	-0.311167009315218	-0.311167009315218	G1	-0.3661731293664	0.659496212060233	Female lineage	C1	957	2276.2515	0	0	0	0	0	0	0.308567075323761	IV.Day8	IV.Day8	IV.Day8	0.0	0.0	0.0	0.0	0.0	0.0	0.0	0.0
ACACTGATCACTTCTA-1	738	1945.1305	9	0	0	8	9	0.173868249963831	0.173868249963831	S	-0.259397469381181	-0.771930281600012	Early gametocyte	C9	738	1945.1305	0	0	0	0	0	0	-0.266184034071883	V.Day13	V.Day13	II.Day5	0.0	0.0	0.0	0.0	0.40239043824701193	0.011532816104005033	0.0	0.0
ACACTGATCGCCGTGA-1	553	1613.8835	0	0	0	2	0	-0.003744045822934	-0.003744045822934	G1	0.245371569628827	0.0119002757168491	Female lineage	C0	553	1613.8835	0	0	0	0	0	0	0.066593284051316	V.Day13	V.Day13	II.III.Day6	0.0	0.3147410358565737	0.0	0.0	0.0	0.03292094778779618	0.0	0.1250996015936255
ACAGAAACAATTTCGG-1	857	2130.9287	1	1	1	0	1	0.0448656771678609	0.0448656771678609	S	-0.340902873192138	1.01778662643933	Female lineage	C1	857	2130.9287	0	0	0	0	0	0	0.0970275470322552	IV.Day8	IV.Day8	IV.Day8	0.0	0.0	0.0	0.0	0.16733067729083664	0.0	0.0	0.0
ACAGAAACACGCTGAC-1	894	2184.9397	5	5	5	6	5	-0.169052620492913	-0.169052620492913	G1	1.01748555554434	-0.658905635045088	Male lineage	C5	894	2184.9397	0	0	0	0	0	0	-0.132191612473101	IV.Day9	IV.Day9	IV.Day9	0.0	0.0	0.0	0.0	0.0	0.062067519396099814	0.0	0.0
ACAGAAAGTCATCCCT-1	223	843.8404	6	3	3	5	6	-0.0627093206893265	-0.0627093206893265	G1	-0.0600589425723326	-0.406077049452154	Early gametocyte	C6	223	843.8404	0	0	0	0	0	0	0.0447045502853714	IV.V.Day10	IV.V.Day10	IV.V.Day10	0.0	0.0	0.02105862265224815	0.0	0.0	0.0	0.0	0.02948207171314741
ACAGAAAGTGTCCGGT-1	827	2083.7756	1	1	1	0	1	-0.0045796651849786	-0.0045796651849786	G1	-0.329230670621619	1.44022459144426	Female lineage	C1	827	2083.7756	0	0	0	0	0	0	0.45237291409664	IV.Day9	IV.Day9	III.IV.Day7	0.0	0.20318725099601595	0.0	0.0	0.0	0.0	0.0	0.0
ACAGAAAGTGTGCTTA-1	477	1451.7352	4	0	3	7	4	0.13845142894828	0.13845142894828	S	0.409968981621477	-0.206187305427977	Early gametocyte	C4	477	1451.7352	0	0	0	0	0	0	-0.152610384911112	IV.Day9	IV.Day9	II.Day5	0.0	0.0	0.17131474103585656	0.0	0.3247011952191235	0.04193751310547285	0.0	0.0
ACAGAAATCGGTCTAA-1	1179	2598.0007	2	2	2	1	2	-0.0357107375642555	-0.0357107375642555	G1	-0.033164917023154	0.0144948951153155	Female lineage	C2	1179	2598.0007	0	0	0	0	0	0	0.380235163361343	III.IV.Day7	III.IV.Day7	IV.Day8	0.0	0.053784860557768925	0.0	0.0	0.0	0.0	0.0	0.0
ACAGAAATCTATGCCC-1	1555	3006.8794	1	1	1	0	1	-0.116951294380209	-0.116951294380209	G1	-0.527242883443852	0.759279232688465	Female lineage	C1	1555	3006.8794	0	0	0	0	0	0	0.282013690170465	IV.Day8	IV.Day8	IV.Day8	0.0	0.0	0.0	0.0	0.0	0.0	0.0	0.0
ACAGAAATCTGGCCGA-1	230	868.2343	6	3	3	5	6	-0.0744189467318292	-0.0744189467318292	G1	-0.118616537860362	0.169397146654617	Female lineage	C6	230	868.2343	0	0	0	0	0	0	-0.0590248230780775	IV.Day9	IV.Day9	IV.Day8	0.0	0.0	0.025611838360842343	0.2695883134130146	0.0	0.05095407842314951	0.0	0.099601593625498
ACAGAAATCTGGTGGC-1	322	1101.333	3	4	4	3	3	0.290351482071156	0.290351482071156	S	-0.133449421907271	0.0159658287026961	Female lineage	C3	322	1101.333	0	0	0	0	0	0	-0.116531917869386	V.Day13	V.Day13	V.Day13	0.0	0.0	0.0	0.0	0.4362549800796813	0.05116376598867687	0.0	0.10597609561752988
ACAGCCGCAAACCATC-1	718	1891.7759	6	3	3	5	6	0.0106791566919398	0.0106791566919398	S	0.0847272555728753	-0.745802688982192	Early gametocyte	C6	718	1891.7759	0	0	0	0	0	0	0.155933737938625	II.Day5	II.Day5	II.Day5	0.7649402390438247	0.0	0.0	0.0	0.0	0.09331096665967709	0.0	0.0
ACAGCCGGTCCGTTTC-1	898	2178.865	6	3	3	5	6	0.0492899142264249	0.0492899142264249	S	-0.335554941504573	0.0084178938899278	Early gametocyte	C6	898	2178.865	0	0	0	0	0	0	-0.0412041721845906	V.Day13	V.Day13	II.Day5	0.0	0.4442231075697211	0.0221969265793967	0.0	0.0	0.0868106521283288	0.0	0.0
ACAGCCGGTTTACCAG-1	610	1723.0826	0	0	0	2	0	0.0271760549708093	0.0271760549708093	S	-0.154985317739968	-0.54205930768029	Early gametocyte	C0	610	1723.0826	0	0	0	0	0	0	-0.14154005799809	V.Day13	V.Day13	V.Day13	0.0	0.0	0.0	0.0	0.44223107569721115	0.026630320821975258	0.0	0.0
ACAGCCGTCTCTTGCG-1	485	1476.7865	0	0	0	2	0	-0.0144067346060351	-0.0144067346060351	G1	-0.115053009986567	-0.424050303119241	Early gametocyte	C0	485	1476.7865	0	0	0	0	0	0	0.0448551564305144	V.Day13	V.Day13	V.Day13	0.0	0.0	0.0	0.0	0.0	0.061228769133990356	0.0	0.0
ACAGGGAAGATTGAGT-1	1769	3252.0586	7	1	1	9	7	-0.154003870016122	-0.154003870016122	G1	-0.301418611040727	0.368783581594539	Female lineage	C7	1769	3252.0586	0	0	0	0	0	0	0.108193217949707	IV.Day9	IV.Day9	IV.Day8	0.0	0.0	0.0	0.0	0.0	0.0	0.0	0.0
ACAGGGAAGTTTGTCG-1	1012	2378.1914	2	2	2	1	2	0.0764357795379583	0.0764357795379583	S	-0.362184312390319	-0.576815908741807	Female lineage	C2	1012	2378.1914	0	0	0	0	0	0	-0.0234279955817385	III.IV.Day7	III.IV.Day7	III.IV.Day7	0.0	0.0	0.0	0.0	0.0	0.0	0.0	0.0
ACAGGGAGTCCGCAGT-1	310	1075.8788	8	1	1	10	8	-0.195512066842872	-0.195512066842872	G1	-0.121637115716313	0.544455343363773	Female lineage	C8	310	1075.8788	0	0	0	0	0	0	-0.162904900543694	IV.Day8	IV.Day8	IV.Day8	0.0	0.0	0.0	0.0	0.0	0.0	0.0	0.0
ACAGGGAGTCGGATTT-1	336	1139.2719	4	3	3	4	4	0.100874701114672	0.100874701114672	S	-0.170682902629933	-0.201209976058159	Early gametocyte	C4	336	1139.2719	0	0	0	0	0	0	-0.227648466276248	II.Day5	II.Day5	II.Day5	0.0	0.0	0.0443938531587934	0.0	0.0	0.0685678339274481	0.0	0.0
ACAGGGAGTGGCGTAA-1	756	1982.2792	2	2	2	1	2	0.164604601797234	0.164604601797234	S	-0.240131239482512	-0.452090283760494	Female lineage	C2	756	1982.2792	0	0	0	0	0	0	-0.0095813786735549	IV.Day8	IV.Day8	IV.Day9	0.0	0.0	0.0	0.0	0.0	0.0	0.0	0.0
ACAGGGAGTTCTGAGT-1	1140	2551.1948	2	2	2	1	2	-0.257831971935052	-0.257831971935052	G1	0.0613081346177496	-0.125860594369713	Female lineage	C2	1140	2551.1948	0	0	0	0	0	0	-0.0800817871633596	II.III.Day6	II.III.Day6	II.III.Day6	0.0	0.0	0.0	0.0	0.0	0.0	0.0	0.0
ACAGGGATCTTCTTCC-1	1012	2354.3943	4	3	3	4	4	0.048447236299895	0.048447236299895	S	0.475725545155971	-0.365562488769656	Early gametocyte	C4	1012	2354.3943	0	0	0	0	0	0	0.036302526299641	II.Day5	II.Day5	II.Day5	0.0	0.0	0.0	0.0	0.0	0.06479345774795554	0.0	0.0
ACATCCCAGTGGCCTC-1	338	1143.3883	7	1	6	9	7	-0.0411004968596206	-0.0411004968596206	G1	-0.113871852373821	-0.216115373875166	Female lineage	C7	338	1143.3883	0	0	0	0	0	0	0.352199188573314	IV.Day8	IV.Day8	T.Day0	0.0	0.0199203187250996	0.0	0.057104913678618856	0.2549800796812749	0.037534074229398195	0.0	0.0
ACATCCCGTACCGGCT-1	861	2136.8904	9	0	0	8	9	0.0351861875093415	0.0351861875093415	S	0.0922221702194462	-0.684511929553931	Early gametocyte	C9	861	2136.8904	0	0	0	0	0	0	-0.307040819771639	V.Day13	V.Day13	V.Day13	0.0	0.0	0.0	0.0	0.0	0.03208219752568673	0.22709163346613545	0.0
ACATCCCGTATGAGGC-1	707	1889.9108	5	5	5	6	5	-0.0452191376898756	-0.0452191376898756	G1	1.6132942897575	-0.294389108240305	Male lineage	C5	707	1889.9108	0	0	0	0	0	0	0.0634068731413242	IV.Day9	IV.Day9	IV.Day9	0.0	0.0	0.0	0.0	0.0	0.002935625917383099	0.0	0.0
ACATCCCGTCAAGTTC-1	1825	3303.4246	0	0	0	8	0	-0.05890130853053	-0.05890130853053	G1	-0.210107474698452	-0.631672764236034	Early gametocyte	C0	1825	3303.4246	0	0	0	0	0	0	-0.190507803433242	V.Day13	V.Day13	V.Day13	0.0	0.0	0.0	0.0	0.0	0.061648144265045085	0.0	0.0
ACATCGAAGTACCCTA-1	1248	2662.6719	5	5	5	6	5	-0.175300307349634	-0.175300307349634	G1	0.725647244306436	-0.876980568597372	Male lineage	C5	1248	2662.6719	0	0	0	0	0	0	0.0295092657636488	IV.Day9	IV.Day9	IV.Day9	0.0	0.0	0.0	0.0	0.0	0.002725938351855735	0.28419654714475434	0.0
ACATGCAAGACGAGCT-1	724	1920.1978	9	0	0	8	9	-0.127749145330249	-0.127749145330249	G1	-0.250907668288176	-0.534461598230826	Early gametocyte	C9	724	1920.1978	0	0	0	0	0	0	-0.19579562273818	R.Day.1	R.Day.1	V.Day13	0.0	0.0	0.0	0.0	0.0	0.1589431746697421	0.31341301460823373	0.0
ACATGCAAGGGTGGGA-1	230	862.72095	8	1	1	10	8	-0.030899137816586	-0.030899137816586	G1	0.0172122194736342	0.724352057026127	Female lineage	C8	230	862.72095	0	0	0	0	0	0	0.140007648678484	IV.Day8	IV.Day8	IV.Day8	0.0	0.0	0.0	0.1102257636122178	0.43824701195219123	0.02830782134619417	0.0	0.0
ACATGCATCCTAGCCT-1	1051	2416.5217	0	0	0	2	0	0.0645884305927052	0.0645884305927052	S	-0.369683995695785	-0.126326184154481	Early gametocyte	C0	1051	2416.5217	0	0	0	0	0	0	-0.0552239428979137	II.Day5	II.Day5	II.Day5	0.0	0.06772908366533864	0.0	0.0	0.1394422310756972	0.0	0.0	0.0
ACATTTCAGTGATAGT-1	876	2158.0627	4	3	3	4	4	-0.101748055874882	-0.101748055874882	G1	0.476376096098994	-0.170680192881389	Early gametocyte	C4	876	2158.0627	0	0	0	0	0	0	-0.0934070534400761	II.III.Day6	II.III.Day6	II.Day5	0.0	0.0	0.11724530449630051	0.0	0.0	0.03355001048437828	0.0	0.0
ACATTTCCAAGAATAC-1	798	2046.1613	0	0	0	7	0	-0.0238782501705174	-0.0238782501705174	G1	-0.313316433569416	-0.238899257096984	Early gametocyte	C0	798	2046.1613	0	0	0	0	0	0	-0.139529934456947	V.Day13	V.Day13	V.Day13	0.0	0.0	0.0	0.0	0.4960159362549801	0.04508282658838331	0.0	0.07171314741035857
ACATTTCCACTGCATA-1	1620	3109.8384	6	0	0	5	6	-0.169595615123997	-0.169595615123997	G1	-0.228112104522297	-1.23757978392827	Early gametocyte	C6	1620	3109.8384	0	0	0	0	0	0	-0.369187543803536	II.Day5	II.Day5	II.Day5	0.0	0.0	0.0	0.0	0.0	0.05829314321660726	0.0	0.0
ACATTTCCAGCAGTGA-1	562	1625.2478	3	4	4	3	3	-0.0878273201845043	-0.0878273201845043	G1	0.242238453794271	-0.489362418301371	Male lineage	C3	562	1625.2478	0	0	0	0	0	0	-0.0414147674212599	II.III.Day6	II.III.Day6	II.Day5	0.0	0.2749003984063745	0.0	0.0	0.0	0.0	0.0	0.0
ACATTTCGTGCTCTTC-1	980	2309.522	4	3	3	4	4	-0.0383244726336624	-0.0383244726336624	G1	0.0365199207834278	-0.683843922632746	Early gametocyte	C4	980	2309.522	0	0	0	0	0	0	-0.363034919181328	II.III.Day6	II.III.Day6	II.Day5	0.0	0.0	0.0	0.0	0.0	0.0	0.0	0.0
ACATTTCGTGTCTCCT-1	256	931.6769	3	4	4	3	3	0.111235177497925	0.111235177497925	S	-0.168990197443326	-0.403889159890854	Female lineage	C3	256	931.6769	0	0	0	0	0	0	0.366632449362273	V.Day13	V.Day13	V.Day13	0.0	0.13745019920318724	0.07285145133750712	0.0	0.0	0.0891172153491298	0.041168658698539175	0.07729083665338646
ACATTTCTCCCGAAAT-1	659	1807.9286	4	0	0	7	4	0.250760529438303	0.250760529438303	S	-0.180786219816655	0.0399549895342849	Early gametocyte	C4	659	1807.9286	0	0	0	0	0	0	-0.324856205527177	V.Day13	V.Day13	II.Day5	0.0	0.28286852589641437	0.0	0.0	0.0	0.026630320821975258	0.0	0.01593625498007968
ACATTTCTCTTGCAGA-1	1348	2780.552	1	1	1	0	1	-0.178757789391439	-0.178757789391439	G1	-0.133501603602509	0.656621104943657	Female lineage	C1	1348	2780.552	0	0	0	0	0	0	0.341097154063883	IV.Day8	IV.Day8	IV.Day8	0.0	0.0	0.0	0.0	0.0	0.0	0.0	0.0
ACCAAACAGAGGTATT-1	215	824.1272	8	1	1	10	8	-0.13460740801419	-0.13460740801419	G1	-0.0626715914572706	0.734834192208952	Female lineage	C8	215	824.1272	0	0	0	0	0	0	-0.13555083259647	V.Day11	V.Day11	IV.Day8	0.0	0.0	0.08138873079112123	0.0903054448871182	0.0	0.037743761794925564	0.06640106241699867	0.0
ACCAAACAGCCGGATA-1	437	1371.4867	3	4	4	3	3	0.0614330541419296	0.0614330541419296	S	-0.229257506531974	-0.10756769893316	Female lineage	C3	437	1371.4867	0	0	0	0	0	0	0.115846057433994	IV.Day8	IV.Day8	II.Day5	0.0	0.0	0.03642572566875356	0.0	0.0	0.028098133780666806	0.0	0.0
ACCAAACCACATACGT-1	1575	3028.6826	1	1	1	0	1	-0.301983568178121	-0.301983568178121	G1	-0.53218323454678	0.884590087850885	Female lineage	C1	1575	3028.6826	0	0	0	0	0	0	0.16643149339552	V.Day11	V.Day11	IV.Day8	0.0	0.0	0.0	0.0	0.0	0.0	0.0	0.0
ACCAAACGTCATAGTC-1	352	1175.7618	1	1	1	0	1	-0.211591957661707	-0.211591957661707	G1	-0.177952695453539	-0.254412284778942	Female lineage	C1	352	1175.7618	0	0	0	0	0	0	-0.0750002245791452	IV.Day8	IV.Day8	IV.Day8	0.0	0.0	0.0	0.017264276228419653	0.0	0.026001258125393164	0.0	0.09880478087649402
ACCAAACGTGTTGCCG-1	304	1059.4133	6	4	4	4	6	-0.210767372359105	-0.210767372359105	G1	-0.0825330068774056	-0.204491235320605	Female lineage	C6	304	1059.4133	0	0	0	0	0	0	0.103304354515336	IV.Day9	IV.Day9	IV.Day9	0.0	0.0	0.0	0.0	0.0	0.08764940239043825	0.0	0.00398406374501992
ACCAAACGTTTGGAGG-1	802	2043.7295	1	1	1	0	1	-0.186694472558148	-0.186694472558148	G1	-0.314643424172886	1.67454728663171	Female lineage	C1	802	2043.7295	0	0	0	0	0	0	0.123111431459506	III.IV.Day7	III.IV.Day7	IV.Day8	0.0	0.0	0.0	0.0	0.0	0.0	0.0	0.0
ACCAAACTCGTTCCCA-1	1099	2486.7766	9	0	0	8	9	0.235161430182675	0.235161430182675	S	-0.0544905788342779	-0.812998343909727	Early gametocyte	C9	1099	2486.7766	0	0	0	0	0	0	-0.277108365568749	V.Day13	V.Day13	V.Day13	0.0	0.0	0.0	0.0	0.0	0.030404697001467813	0.0	0.0
ACCAACAAGGAATTAC-1	1277	2712.569	7	1	1	9	7	-0.164530414058747	-0.164530414058747	G1	-0.434963188238597	0.472637981323885	Female lineage	C7	1277	2712.569	0	0	0	0	0	0	0.0145431369463046	IV.Day9	IV.Day9	IV.Day8	0.0	0.0	0.0	0.0	0.055776892430278883	0.0	0.0	0.0
ACCAACAAGGGCCCTT-1	1127	2511.1487	5	5	5	6	5	-0.0529038246569852	-0.0529038246569852	G1	0.890087309567413	-0.533454203634287	Male lineage	C5	1127	2511.1487	0	0	0	0	0	0	-0.211980809830691	IV.Day9	IV.Day9	IV.Day9	0.6892430278884463	0.0	0.0	0.0	0.0	0.023275319773537428	0.0	0.0
ACCAACACAGGAGGTT-1	1426	2895.769	0	0	0	2	0	-0.134334012307084	-0.134334012307084	G1	0.27460006507393	-0.640852594170964	Early gametocyte	C0	1426	2895.769	0	0	0	0	0	0	0.217915983447122	IV.Day8	IV.Day8	IV.Day8	0.0	0.0	0.0	0.0	0.0	0.005242189138184106	0.0	0.0
ACCAACACATCGCTGG-1	1073	2448.652	0	0	0	8	0	-0.231393930894977	-0.231393930894977	G1	-0.437646986223602	-0.683776613974884	Early gametocyte	C0	1073	2448.652	0	0	0	0	0	0	-0.268619005956917	IV.Day9	IV.Day9	II.Day5	0.0	0.025896414342629483	0.08138873079112123	0.0	0.10756972111553785	0.022436569511427973	0.0	0.0
ACCAACAGTCATGGCC-1	1224	2659.744	2	2	2	1	2	0.172615371357987	0.172615371357987	S	-0.365782644396958	-0.233370791758428	Early gametocyte	C2	1224	2659.744	0	0	0	0	0	0	-0.127738037835091	IV.Day8	IV.Day8	IV.Day8	0.0	0.23107569721115537	0.0	0.0	0.0	0.009645628014258754	0.0	0.0
ACCAACAGTCCTGTCT-1	636	1770.7957	0	0	0	2	0	-0.212570958075827	-0.212570958075827	G1	-0.288953535810113	-0.217792379226229	Female lineage	C0	636	1770.7957	0	0	0	0	0	0	0.140442461801395	IV.Day8	IV.Day8	IV.Day8	0.0	0.0	0.0	0.0	0.0	0.0345984483120151	0.0	0.0
ACCAACAGTTTCGGCG-1	1781	3264.104	2	2	2	1	2	-0.0973001869143524	-0.0973001869143524	G1	-0.2331309039935	0.106004048014393	Female lineage	C2	1781	3264.104	0	0	0	0	0	0	-0.106106355395139	IV.Day9	IV.Day9	IV.Day8	0.0	0.0	0.0	0.0	0.0	0.0	0.0	0.0
ACCACAACAACGGGTA-1	537	1574.204	6	3	3	5	6	-0.12156897266065	-0.12156897266065	G1	0.856327449375764	-0.21840673561492	Early gametocyte	C6	537	1574.204	0	0	0	0	0	0	-0.148323010243503	II.III.Day6	II.III.Day6	II.III.Day6	0.0	0.0	0.0	0.0	0.4163346613545817	0.0	0.0	0.0
ACCACAACAGTAGGAC-1	1536	3022.7688	2	2	2	1	2	0.0711202540902676	0.0711202540902676	S	-0.524648846081943	0.158742572452549	Female lineage	C2	1536	3022.7688	0	0	0	0	0	0	-0.0231495796708057	IV.Day8	IV.Day8	IV.Day8	0.0	0.0	0.0	0.0	0.0	0.004613126441602013	0.0	0.0
ACCACAACATAGAGGC-1	795	2035.4607	3	4	4	3	3	-0.128822967344071	-0.128822967344071	G1	-0.375778262073485	-0.435563738202972	Early gametocyte	C3	795	2035.4607	0	0	0	0	0	0	-0.0105824549769537	II.III.Day6	II.III.Day6	II.III.Day6	0.0	0.0	0.006829823562891292	0.0	0.0	0.0	0.0	0.0
ACCACAACATAGGTTC-1	1956	3437.0325	2	2	2	1	2	-0.167123857987484	-0.167123857987484	G1	-0.17821209582019	0.367535667233272	Female lineage	C2	1956	3437.0325	0	0	0	0	0	0	0.0730039027012467	IV.Day9	IV.Day9	II.III.Day6	0.0	0.0	0.0	0.0	0.2749003984063745	0.016984692807716504	0.0	0.0
ACCACAAGTAGATCCT-1	993	2328.804	4	3	3	4	4	0.179268104354477	0.179268104354477	S	0.383565873194952	-0.183032886540162	Early gametocyte	C4	993	2328.804	0	0	0	0	0	0	-0.0495513539430709	V.Day13	V.Day13	V.Day13	0.0	0.0	0.0	0.0	0.0	0.03438876074648773	0.0	0.0
ACCACAAGTCGTTGCG-1	1002	2342.9084	1	1	1	0	1	-0.0528971160378514	-0.0528971160378514	G1	-0.417418220838066	0.736862782770721	Female lineage	C1	1002	2342.9084	0	0	0	0	0	0	0.165957719352304	IV.Day8	IV.Day8	IV.Day8	0.0	0.0	0.0	0.0	0.0	0.022017194380373244	0.0	0.0
ACCACAAGTCTGTAAC-1	368	1209.481	3	4	4	3	3	-0.102725557839006	-0.102725557839006	G1	-0.0931647157088543	-0.29065508351284	Female lineage	C3	368	1209.481	0	0	0	0	0	0	0.0300708178848363	V.Day13	V.Day13	II.Day5	0.0	0.061752988047808766	0.045532157085941945	0.0	0.0	0.0	0.0	0.0
ACCACAATCAATCCGA-1	1417	2878.0742	5	5	5	6	5	-0.120775244241485	-0.120775244241485	G1	0.692835799139711	-0.600895548524817	Male lineage	C5	1417	2878.0742	0	0	0	0	0	0	-0.129140590795955	IV.Day9	IV.Day9	IV.Day9	0.0	0.0	0.0	0.0	0.26095617529880477	0.010484378276368212	0.0	0.0
ACCATTTAGAGGGTAA-1	731	1936.0297	6	3	3	5	6	0.162978924527017	0.162978924527017	S	-0.258725983905606	0.223547489505905	Female lineage	C6	731	1936.0297	0	0	0	0	0	0	0.014353154339766	IV.Day9	IV.Day9	II.III.Day6	0.0	0.23705179282868527	0.0	0.0	0.0	0.002725938351855735	0.0	0.0
ACCATTTAGTGAACAT-1	1588	3076.2903	2	2	2	1	2	-0.0592447155034157	-0.0592447155034157	G1	0.105682584656829	0.224786884948754	Female lineage	C2	1588	3076.2903	0	0	0	0	0	0	0.180705447625988	IV.Day8	IV.Day8	IV.Day8	0.0	0.0	0.0	0.0	0.0	0.0	0.0	0.0
ACCATTTGTCCACGCA-1	1264	2706.1702	2	2	2	1	2	-0.282276891170612	-0.282276891170612	G1	-0.43819847801545	0.0332478453660915	Female lineage	C2	1264	2706.1702	0	0	0	0	0	0	-0.100209242012926	IV.Day9	IV.Day9	IV.Day9	0.0	0.0	0.0	0.0	0.0	0.0	0.0	0.0
ACCATTTTCCATCGTC-1	421	1327.9475	3	4	4	3	3	0.107585790765864	0.107585790765864	S	0.42096072670895	0.141047614611392	Early gametocyte	C3	421	1327.9475	0	0	0	0	0	0	-0.0779058198574783	II.Day5	II.Day5	II.Day5	0.0	0.11354581673306773	0.014797951052931132	0.0	0.0	0.06689033340322918	0.0	0.14422310756972112
ACCCAAACAAACCATC-1	1704	3187.9534	2	0	0	1	2	0.039756154047914	0.039756154047914	S	-0.457681985137829	0.104864058793562	Early gametocyte	C2	1704	3187.9534	0	0	0	0	0	0	0.0127909546268971	II.III.Day6	II.III.Day6	II.III.Day6	0.0	0.0	0.0	0.0	0.0	0.020549381421681695	0.15139442231075698	0.0
ACCCAAACAAGGGTCA-1	542	1586.5917	5	5	5	6	5	0.0857274506545417	0.0857274506545417	S	0.27929528190537	-0.196386999089418	Male lineage	C5	542	1586.5917	0	0	0	0	0	0	-0.108708183331944	IV.Day9	IV.Day9	II.III.Day6	0.0	0.0	0.0	0.0	0.0	0.0	0.0	0.0
ACCCAAACACGCGTCA-1	1184	2594.1968	5	5	5	6	5	-0.0809787618648465	-0.0809787618648465	G1	1.15698359259878	-0.696824910346658	Male lineage	C5	1184	2594.1968	0	0	0	0	0	0	0.0299436106347621	IV.Day9	IV.Day9	IV.Day9	0.0	0.0	0.0	0.0	0.3346613545816733	0.0	0.0	0.0
ACCCAAAGTGGCACTC-1	502	1506.5645	3	4	4	3	3	0.111916012205991	0.111916012205991	S	-0.234253838434815	-0.369556450407832	Early gametocyte	C3	502	1506.5645	0	0	0	0	0	0	0.276206515131847	IV.Day9	IV.Day9	II.III.Day6	0.0	0.0	0.0466704610130905	0.0	0.0	0.03250157265674145	0.0	0.07649402390438247
ACCCAAAGTTTGGGTT-1	1267	2715.8997	2	2	2	1	2	-0.158998418005002	-0.158998418005002	G1	-0.433750598454227	0.832267670359544	Female lineage	C2	1267	2715.8997	0	0	0	0	0	0	0.0504237625090957	IV.Day9	IV.Day9	IV.Day9	0.0	0.0	0.0	0.0	0.0	0.0	0.1806108897742364	0.0
ACCCAAATCGAGTACT-1	875	2163.0708	0	0	0	8	0	-0.137850072902292	-0.137850072902292	G1	-0.296272733374033	-0.721015770615617	Early gametocyte	C0	875	2163.0708	0	0	0	0	0	0	-0.271545612640225	II.Day5	II.Day5	II.Day5	0.0	0.0	0.0	0.0	0.0	0.01488781715244286	0.0	0.0
ACCCAAATCGCGCTGA-1	1187	2586.5242	1	1	1	0	1	-0.408716810679815	-0.408716810679815	G1	-0.430366329122412	0.831765988409201	Female lineage	C1	1187	2586.5242	0	0	0	0	0	0	0.0932254668643916	IV.Day8	IV.Day8	IV.Day8	0.0	0.0	0.0	0.0	0.0	0.0	0.0	0.0
ACCCTCACAGGTCTCG-1	757	1968.8121	1	1	1	0	1	0.123542021984006	0.123542021984006	S	-0.373451254248929	0.73780319994604	Female lineage	C1	757	1968.8121	0	0	0	0	0	0	0.244842931695672	IV.Day8	IV.Day8	IV.Day8	0.0	0.0	0.0	0.0	0.0	0.0	0.0	0.0
ACCCTCATCATGCATG-1	434	1361.1686	3	4	4	3	3	-0.143035779328036	-0.143035779328036	G1	-0.308739072743493	-0.161899036228178	Early gametocyte	C3	434	1361.1686	0	0	0	0	0	0	-0.046173810264289	V.Day13	V.Day13	V.Day13	0.0	0.0	0.0	0.0	0.4103585657370518	0.03355001048437828	0.0	0.0
ACCCTTGAGCTTCTAG-1	240	897.18384	6	3	3	5	6	-0.168446687469311	-0.168446687469311	G1	-0.115076693123827	-0.153443956666683	Female lineage	C6	240	897.18384	0	0	0	0	0	0	-0.160948922533574	II.III.Day6	II.III.Day6	II.Day5	0.0	0.17330677290836655	0.009675583380762664	0.0	0.0	0.04927657789893059	0.0451527224435591	0.07410358565737052
ACCCTTGGTTCTCACC-1	967	2292.7803	1	1	1	0	1	-0.115867559313668	-0.115867559313668	G1	-0.354253089651	1.19487180643189	Female lineage	C1	967	2292.7803	0	0	0	0	0	0	0.228252974112809	IV.Day8	IV.Day8	IV.Day8	0.0	0.1693227091633466	0.0	0.0	0.0	0.0	0.0	0.0
ACCCTTGTCAAGTCTG-1	616	1729.0162	3	4	4	3	3	-0.139734608824673	-0.139734608824673	G1	0.256524804123677	-0.328174211009321	Early gametocyte	C3	616	1729.0162	0	0	0	0	0	0	-0.0854492516441101	V.Day13	V.Day13	I.Day3	0.0	0.10557768924302789	0.0	0.0	0.0	0.03879219962256238	0.0	0.0
ACCCTTGTCCGAAATC-1	202	781.92645	3	4	4	3	3	0.071005912122558	0.071005912122558	S	-0.0974860718241349	-0.429698930709722	Female lineage	C3	202	781.92645	0	0	0	0	0	0	0.0851075869623056	V.Day13	V.Day13	I.Day3	0.0	0.0	0.03471826977803073	0.12881806108897742	0.0	0.019081568462990146	0.0	0.04860557768924303
ACCCTTGTCCTTCTTC-1	1185	2607.96	2	2	0	1	2	-0.04859088757096	-0.04859088757096	G1	-0.482521387211901	-0.0444904400012896	Early gametocyte	C2	1185	2607.96	0	0	0	0	0	0	0.0142405536061422	IV.Day9	IV.Day9	IV.Day9	0.0	0.0	0.0	0.0	0.39243027888446214	0.0	0.0	0.0
ACCCTTGTCGAACGCC-1	1038	2386.2905	5	5	5	6	5	-0.294011998946939	-0.294011998946939	G1	1.28049294256388	-0.773380524843808	Male lineage	C5	1038	2386.2905	0	0	0	0	0	0	0.0325424808710745	IV.Day9	IV.Day9	IV.Day9	0.0	0.0	0.0	0.0	0.0	0.001887188089746278	0.0	0.0
ACCCTTGTCGGAAGGT-1	896	2190.6208	1	1	1	0	1	-0.161732715726342	-0.161732715726342	G1	-0.401261529237342	0.958417203727553	Female lineage	C1	896	2190.6208	0	0	0	0	0	0	0.274263808731194	IV.Day8	IV.Day8	IV.Day8	0.0	0.0	0.0	0.0	0.0	0.0	0.0	0.0
ACCGTTCCACAATGAA-1	456	1403.9554	4	3	3	4	4	-0.24724132739066	-0.24724132739066	G1	0.28806476177151	-0.427587495672613	Early gametocyte	C4	456	1403.9554	0	0	0	0	0	0	0.113024320066042	II.Day5	II.Day5	II.Day5	0.0	0.0	0.0	0.0	0.0	0.1207800377437618	0.0	0.09322709163346614
ACCGTTCCATTGGATC-1	205	794.1013	6	0	0	12	6	-0.195850273843031	-0.195850273843031	G1	-0.0492473182799489	-0.094590870545383	Female lineage	C6	205	794.1013	0	0	0	0	0	0	-0.168628952841708	I.Day3	I.Day3	I.Day3	0.0	0.0	0.07740466704610131	0.0	0.0	0.01635563011113441	0.10358565737051793	0.10836653386454183
ACCGTTCGTAACGCGA-1	597	1686.2518	1	1	1	0	1	-0.160443749597642	-0.160443749597642	G1	-0.310874285527195	0.597561140888075	Female lineage	C1	597	1686.2518	0	0	0	0	0	0	0.23393752331678	V.Day11	V.Day11	IV.Day8	0.0	0.0	0.0	0.0	0.0	0.0	0.0	0.0
ACCGTTCGTCGTGGTC-1	712	1895.0438	4	3	3	4	4	-0.14419411872126	-0.14419411872126	G1	0.12696532003923	-0.424666976154048	Early gametocyte	C4	712	1895.0438	0	0	0	0	0	0	-0.346560776073917	V.Day13	V.Day13	II.Day5	0.0	0.0	0.0	0.0	0.0	0.05116376598867687	0.24302788844621515	0.0
ACCTACCAGGTAGGCT-1	532	1559.5333	1	1	1	0	1	-0.192374213122527	-0.192374213122527	G1	-0.259207519609792	0.993473913220729	Female lineage	C1	532	1559.5333	0	0	0	0	0	0	0.331885356863732	V.Day11	V.Day11	IV.Day8	0.0	0.0	0.0	0.0	0.0	0.0	0.0	0.0
ACCTACCCATTGAGCT-1	1745	3239.5623	2	2	2	1	2	-0.0372061656478926	-0.0372061656478926	G1	-0.171525914213543	-0.371430343384356	Female lineage	C2	1745	3239.5623	0	0	0	0	0	0	-0.173791681617097	III.IV.Day7	III.IV.Day7	IV.Day8	0.0	0.0	0.0	0.0	0.37250996015936255	0.009016565317676662	0.0	0.0
ACCTACCGTCTTCGAA-1	980	2312.253	1	1	1	0	1	-0.137500341788222	-0.137500341788222	G1	-0.38342972841269	0.674235211777167	Female lineage	C1	980	2312.253	0	0	0	0	0	0	-0.0285132458214248	IV.Day8	IV.Day8	IV.Day8	0.0	0.0	0.0	0.0	0.0	0.0	0.0	0.0
ACCTACCTCGCATAGT-1	733	1928.2552	1	1	1	0	1	0.0074893781964049	0.0074893781964049	S	-0.35561240532125	0.589537547665028	Female lineage	C1	733	1928.2552	0	0	0	0	0	0	0.105844332191554	IV.Day8	IV.Day8	IV.Day8	0.0	0.0	0.0	0.0	0.0	0.0	0.0	0.0
ACCTACCTCTCCAAGA-1	1019	2363.4834	4	3	3	4	4	0.0460245408594407	0.0460245408594407	S	0.385010951887661	-0.589800564701491	Early gametocyte	C4	1019	2363.4834	0	0	0	0	0	0	-0.405959407637486	V.Day12	V.Day12	V.Day12	0.0	0.0	0.0	0.0	0.0	0.029985321870413084	0.22310756972111553	0.0
ACCTGAAAGCAACAAT-1	728	1928.4603	0	0	0	2	0	-0.133768448031683	-0.133768448031683	G1	0.567175664050505	-0.557880926760531	Early gametocyte	C0	728	1928.4603	0	0	0	0	0	0	-0.247228109100192	V.Day13	V.Day13	V.Day13	0.0	0.0	0.0	0.0	0.0	0.0	0.0	0.0
ACCTGAAAGGATAATC-1	670	1831.3322	0	0	0	2	0	-0.022696132351203	-0.022696132351203	G1	-0.231125898221508	-0.315386054964573	Early gametocyte	C0	670	1831.3322	0	0	0	0	0	0	-0.0784697596628083	V.Day13	V.Day13	V.Day13	0.0	0.0	0.0	0.0	0.0	0.0	0.0	0.0
ACCTGAAAGTGCCCGT-1	1019	2376.6072	4	3	3	5	4	0.094082269167772	0.094082269167772	S	-0.331907704445533	-0.425793026838959	Early gametocyte	C4	1019	2376.6072	0	0	0	0	0	0	-0.149594387618457	V.Day13	V.Day13	V.Day13	0.0	0.0	0.0	0.0	0.48804780876494025	0.01488781715244286	0.0	0.0
ACCTGAAGTAACCCGC-1	1352	2812.2195	0	0	0	2	0	0.036365037688587	0.036365037688587	S	0.194523775402457	-0.491424950145118	Early gametocyte	C0	1352	2812.2195	0	0	0	0	0	0	0.190619388571975	IV.Day9	IV.Day9	IV.Day9	0.0	0.0	0.0	0.0	0.0	0.0	0.0	0.0
ACCTGAAGTCAAGCGA-1	1071	2450.771	5	5	5	11	5	-0.106288803779295	-0.106288803779295	G1	1.31265350136999	-0.391966745715163	Male lineage	C5	1071	2450.771	0	0	0	0	0	0	-0.0468149134047293	IV.Day9	IV.Day9	IV.Day9	0.0	0.0	0.0	0.0	0.0	0.0	0.0	0.0
ACCTGAAGTTCGGACC-1	1317	2764.9404	0	0	0	8	0	-0.211521503837865	-0.211521503837865	G1	-0.0399751021338937	-0.686936365650247	Early gametocyte	C0	1317	2764.9404	0	0	0	0	0	0	-0.263931239700847	V.Day13	V.Day13	V.Day13	0.0	0.0	0.0	0.0	0.0	0.07087439714824911	0.0	0.0
ACCTGTCAGACTGGGT-1	1409	2867.3079	6	3	3	5	6	-0.11370683368433	-0.11370683368433	G1	-0.528897579207648	-1.01584886069238	Early gametocyte	C6	1409	2867.3079	0	0	0	0	0	0	0.152071744273499	II.Day5	II.Day5	II.Day5	0.0	0.0	0.0	0.0	0.0	0.01593625498007968	0.0	0.0
ACCTGTCCACCACATA-1	652	1790.5018	6	0	0	12	6	0.0635846357871175	0.0635846357871175	S	-0.24919853786286	-0.461518827655372	Early gametocyte	C6	652	1790.5018	0	0	0	0	0	0	-0.0791810719304036	V.Day13	V.Day13	II.Day5	0.0	0.0	0.0	0.0	0.0	0.015307192283497589	0.0	0.0
ACCTGTCCAGATCATC-1	683	1847.1519	6	0	0	5	6	-0.196111537946982	-0.196111537946982	G1	-0.290986065501037	-0.307427804004783	Early gametocyte	C6	683	1847.1519	0	0	0	0	0	0	-0.114305757018273	V.Day13	V.Day13	II.Day5	0.0	0.0	0.0	0.0	0.0	0.0	0.0	0.0
ACCTGTCGTGTGTTTG-1	347	1164.193	8	1	1	10	8	-0.31510770217379	-0.31510770217379	G1	-0.152199979792582	0.574260194939018	Female lineage	C8	347	1164.193	0	0	0	0	0	0	0.164650688104014	IV.Day9	IV.Day9	IV.Day8	0.0	0.0	0.0	0.0	0.0	0.0	0.0	0.0
ACGATCATCTGCGGAC-1	1208	2629.8455	5	5	5	11	5	-0.103879623710528	-0.103879623710528	G1	1.09019777893446	-0.681952775351566	Male lineage	C5	1208	2629.8455	0	0	0	0	0	0	0.0529370775326441	IV.Day9	IV.Day9	IV.Day9	0.0	0.0	0.0	0.0	0.34462151394422313	0.0	0.0	0.0
ACGATGTCAACACACT-1	1205	2627.9973	0	0	0	8	0	-0.117456740134225	-0.117456740134225	G1	-0.319945531630423	-0.526431041426234	Early gametocyte	C0	1205	2627.9973	0	0	0	0	0	0	-0.461508005170185	V.Day13	V.Day13	V.Day13	0.0	0.0	0.0	0.0	0.0	0.0	0.0	0.0
ACGATGTCATATGCGT-1	1509	2993.8557	2	2	2	1	2	0.155087284374536	0.155087284374536	S	0.448795862599819	0.172076983605895	Female lineage	C2	1509	2993.8557	0	0	0	0	0	0	-0.186431383412635	III.IV.Day7	III.IV.Day7	IV.Day9	0.0	0.0	0.0	0.0	0.0	0.0	0.0	0.0
ACGATGTGTACGTTCA-1	1059	2439.0215	2	2	2	1	2	0.0480593382710158	0.0480593382710158	S	-0.384167668826878	0.101909520952235	Female lineage	C2	1059	2439.0215	0	0	0	0	0	0	0.0906236375009125	IV.Day9	IV.Day9	IV.Day9	0.0	0.0	0.0	0.0	0.0	0.0	0.0	0.0
ACGATGTTCCGCTTAC-1	1032	2384.1345	5	5	5	6	5	0.0475889469912641	0.0475889469912641	S	1.28646299433801	-0.444557495240106	Male lineage	C5	1032	2384.1345	0	0	0	0	0	0	-0.343391763729078	IV.Day9	IV.Day9	IV.Day9	0.0	0.0	0.0	0.0	0.0	0.009016565317676662	0.0	0.0
ACGATGTTCTCTTCAA-1	1261	2702.4377	5	5	5	11	5	-0.0476889966601594	-0.0476889966601594	G1	0.711833085390739	-0.518774679964151	Male lineage	C5	1261	2702.4377	0	0	0	0	0	0	0.073361301430829	IV.Day9	IV.Day9	IV.Day9	0.0	0.0	0.0	0.0	0.0	0.04843782763682113	0.0	0.0
ACGATGTTCTTCCCGA-1	1351	2790.682	1	1	1	0	1	-0.299211703721909	-0.299211703721909	G1	-0.552447229987282	0.947960908139441	Female lineage	C1	1351	2790.682	0	0	0	0	0	0	0.105288839465255	IV.Day8	IV.Day8	IV.Day8	0.0	0.0	0.0	0.0	0.0	0.009855315579786118	0.0	0.0
ACGATGTTCTTCTGTA-1	869	2145.447	1	1	1	0	1	-0.259229135904825	-0.259229135904825	G1	-0.325891611875966	0.973341654718292	Female lineage	C1	869	2145.447	0	0	0	0	0	0	0.297944659613314	IV.Day8	IV.Day8	IV.Day8	0.0	0.0	0.0	0.0	0.19123505976095617	0.0	0.0	0.0
ACGCACGCACGACAGA-1	907	2215.4243	0	0	0	3	0	-0.0007237802190362	-0.0007237802190362	G1	-0.297381442704548	-0.496696814816089	Early gametocyte	C0	907	2215.4243	0	0	0	0	0	0	0.238562989727012	V.Day13	V.Day13	II.Day5	0.0	0.45617529880478086	0.0	0.0	0.0	0.0	0.0	0.0
ACGCACGCACGAGAAC-1	469	1430.0828	3	4	4	3	3	-0.176685545728833	-0.176685545728833	G1	-0.182292402647436	-0.411170927343732	Early gametocyte	C3	469	1430.0828	0	0	0	0	0	0	-0.0107196673558701	V.Day13	V.Day13	II.Day5	0.0	0.0	0.0	0.0	0.0	0.0345984483120151	0.0	0.0
ACGCACGGTGGTCCCA-1	1029	2380.349	1	1	1	0	1	-0.137637667509759	-0.137637667509759	G1	-0.393812127505429	1.00973040427023	Female lineage	C1	1029	2380.349	0	0	0	0	0	0	0.379243136691701	IV.Day9	IV.Day9	IV.Day8	0.0	0.0	0.0	0.0	0.029880478087649404	0.0	0.0	0.0
ACGCACGGTTAAACCC-1	928	2252.8691	2	2	2	1	2	-0.117934171810823	-0.117934171810823	G1	0.199910046002207	0.166483487772175	Female lineage	C2	928	2252.8691	0	0	0	0	0	0	-0.204295158105294	IV.Day9	IV.Day9	II.III.Day6	0.0	0.3466135458167331	0.0	0.0	0.13745019920318724	0.012790941497169217	0.0	0.0
ACGCACGTCACTGATG-1	973	2318.6	0	0	0	2	0	-0.138524578877972	-0.138524578877972	G1	0.108547759180889	-0.35399705877144	Early gametocyte	C0	973	2318.6	0	0	0	0	0	0	-0.0280987664079155	V.Day13	V.Day13	V.Day12	0.0	0.0	0.061468412066021626	0.0	0.0	0.015726567414552316	0.0	0.0
ACGGAAGAGGCGAAGG-1	752	1950.4205	5	5	5	6	5	0.0721423414271921	0.0721423414271921	S	2.01744872602293	-0.341787351116142	Male lineage	C5	752	1950.4205	0	0	0	0	0	0	-0.23736646608808	IV.Day9	IV.Day9	IV.Day9	0.0	0.0	0.0	0.0	0.0	0.02977563430488572	0.0	0.0
ACGGAAGTCATTGCTT-1	410	1305.9844	8	1	1	10	8	0.0366519349656079	0.0366519349656079	S	0.358375346423903	0.453613015138558	Female lineage	C8	410	1305.9844	0	0	0	0	0	0	0.308887452559468	IV.Day8	IV.Day8	IV.Day8	0.0	0.0	0.0	0.099601593625498	0.2649402390438247	0.014678129586915495	0.0	0.0
ACGGAAGTCGCTTAAG-1	1933	3402.7869	7	1	6	9	7	-0.0504134941653145	-0.0504134941653145	G1	-0.249409824925785	-0.322919735526726	Female lineage	C7	1933	3402.7869	0	0	0	0	0	0	0.0098745252651199	IV.Day8	IV.Day8	IV.Day8	0.0	0.0	0.0	0.0	0.0	0.046760327112602224	0.0	0.0
ACGGAAGTCTAGACAC-1	1153	2560.9922	9	0	0	8	9	-0.199236911780667	-0.199236911780667	G1	-0.349091667945031	-0.379411147478197	Early gametocyte	C9	1153	2560.9922	0	0	0	0	0	0	-0.327447848226621	V.Day13	V.Day13	II.Day5	0.9721115537848606	0.0	0.0011383039271485487	0.0	0.0	0.02935625917383099	0.16069057104913678	0.0
ACGGGTCCAGATCCAT-1	499	1501.7089	5	5	5	6	5	-0.2786262128391	-0.2786262128391	G1	0.793564285374557	0.0234536917463162	Male lineage	C5	499	1501.7089	0	0	0	0	0	0	-0.146380769832373	IV.Day9	IV.Day9	IV.Day9	0.0	0.0	0.0	0.0	0.0	0.05934158104424408	0.0	0.0350597609561753
ACGGGTCTCATGACAC-1	1012	2367.3032	0	0	0	8	0	0.243549865870476	0.243549865870476	S	0.0975080445030083	-0.729424173218815	Early gametocyte	C0	1012	2367.3032	0	0	0	0	0	0	-0.131094706686785	V.Day13	V.Day13	V.Day13	0.0	0.0	0.0	0.0	0.0	0.018033130635353323	0.3160690571049137	0.0
ACGGTCGCAAGCCTGC-1	228	857.7605	3	4	4	3	3	0.282753109812237	0.282753109812237	S	-0.0134295397654447	-0.0901024866084939	Female lineage	C3	228	857.7605	0	0	0	0	0	0	-0.0518887960905091	V.Day13	V.Day13	I.Day3	0.0	0.0	0.02105862265224815	0.08233731739707835	0.42231075697211157	0.01237156636611449	0.06374501992031872	0.02948207171314741
ACGGTCGCACTGTTCC-1	478	1456.6964	8	1	1	10	8	-0.18300964653587	-0.18300964653587	G1	-0.190771359068962	0.971533920614474	Female lineage	C8	478	1456.6964	0	0	0	0	0	0	0.175380862624905	V.Day11	V.Day11	IV.Day8	0.0	0.0	0.0	0.0026560424966799467	0.0	0.03292094778779618	0.0	0.0
ACGGTCGCATCCAATG-1	913	2215.937	4	0	0	7	4	0.0231970821355603	0.0231970821355603	S	0.123553303288451	-0.195235524222464	Early gametocyte	C4	913	2215.937	0	0	0	0	0	0	-0.106214437299882	V.Day13	V.Day13	II.Day5	0.0	0.0	0.0	0.0	0.17131474103585656	0.03229188509121409	0.0	0.0
ACGGTCGGTACTAACC-1	1531	3019.3662	2	2	2	1	2	0.0954555028356235	0.0954555028356235	S	-0.176308987546867	0.384943811963252	Female lineage	C2	1531	3019.3662	0	0	0	0	0	0	-0.093209149139309	IV.Day8	IV.Day8	IV.Day8	0.0	0.0	0.0	0.0	0.0	0.0	0.20717131474103587	0.0
ACGGTCGGTCGGTAAG-1	305	1060.1056	3	4	4	3	3	-0.111115566534542	-0.111115566534542	G1	-0.123329364082504	0.310560583539304	Early gametocyte	C3	305	1060.1056	0	0	0	0	0	0	0.0975166630407848	II.Day5	II.Day5	II.Day5	0.0	0.0	0.012521343198634035	0.0	0.0	0.0398406374501992	0.03851261620185923	0.01752988047808765
ACGGTCGGTGTAGGAC-1	354	1185.7017	0	0	0	2	0	-0.162589522168305	-0.162589522168305	G1	-0.217216553493481	-0.283830171335555	Female lineage	C0	354	1185.7017	0	0	0	0	0	0	0.146201522138221	IV.Day9	IV.Day9	IV.Day9	0.0	0.0	0.033010813887307915	0.0	0.0	0.023275319773537428	0.0	0.0
ACGGTTAAGATCACTC-1	419	1324.62	3	4	4	3	3	-0.132492409150158	-0.132492409150158	G1	-0.234135131366551	-0.0843526048999405	Early gametocyte	C3	419	1324.62	0	0	0	0	0	0	0.239281646331818	II.Day5	II.Day5	II.Day5	0.852589641434263	0.0	0.0011383039271485487	0.0	0.0	0.026630320821975258	0.0	0.0
ACGGTTAAGGACAAGA-1	1571	3033.1885	5	5	5	6	5	0.0877619803680632	0.0877619803680632	S	0.659036613744548	-0.825714852279518	Male lineage	C5	1571	3033.1885	0	0	0	0	0	0	-0.05032237017094	IV.Day9	IV.Day9	II.III.Day6	0.5258964143426295	0.0	0.0	0.0	0.17928286852589642	0.037324386663870834	0.0	0.0
ACGGTTAAGGGAGTTC-1	905	2193.3835	1	1	1	0	1	-0.290350464373515	-0.290350464373515	G1	-0.406848497289233	1.31738168941303	Female lineage	C1	905	2193.3835	0	0	0	0	0	0	0.496673178456161	IV.Day8	IV.Day8	IV.Day8	0.0	0.0	0.0	0.0	0.12749003984063745	0.0	0.0	0.0
ACGGTTAGTCATCCGG-1	1376	2832.3992	5	5	5	11	5	-0.0121138750313234	-0.0121138750313234	G1	-0.0418009893007111	-0.632394817356404	Male lineage	C5	1376	2832.3992	0	0	0	0	0	0	0.259577624377497	IV.Day9	IV.Day9	II.III.Day6	0.0	0.0	0.0	0.0	0.0	0.02138813168379115	0.16865869853917662	0.0
ACGGTTAGTGGGTTGA-1	328	1112.8508	4	0	0	7	4	0.158142318192669	0.158142318192669	S	-0.12932274166515	-0.527667836245507	Female lineage	C4	328	1112.8508	0	0	0	0	0	0	-0.0811675793637687	II.III.Day6	II.III.Day6	I.II.Day4	0.0	0.0	0.093340922026181	0.0	0.0	0.0826169008177815	0.0	0.0
ACGGTTATCAAACGAA-1	954	2289.681	0	0	0	2	0	0.129472764992194	0.129472764992194	S	0.0425847682383222	-0.192594311940675	Early gametocyte	C0	954	2289.681	0	0	0	0	0	0	-0.412259975357971	V.Day12	V.Day12	V.Day12	0.0	0.0	0.0028457598178713715	0.0	0.0	0.007758439924512477	0.0	0.0
ACGTAACAGCAAGCCA-1	680	1843.4615	5	5	5	6	5	-0.15060624338885	-0.15060624338885	G1	2.16459289923031	-0.674379073527143	Male lineage	C5	680	1843.4615	0	0	0	0	0	0	0.120027146436964	IV.Day9	IV.Day9	IV.Day9	0.0	0.0	0.0	0.0	0.0	0.07422939819668693	0.0	0.09561752988047809
ACGTAACCACCTATCC-1	1269	2702.17	0	0	0	2	0	-0.0015405206715788	-0.0015405206715788	G1	0.0021600993269433	-0.419900528668517	Early gametocyte	C0	1269	2702.17	0	0	0	0	0	0	-0.0969175571723986	IV.Day9	IV.Day9	II.Day5	0.0	0.0	0.0	0.0	0.0	0.04214720067100021	0.0	0.0
ACGTAACGTCACCCTT-1	583	1658.07	4	4	4	4	4	0.103275675156484	0.103275675156484	S	0.241329056860258	-0.0621207788269428	Early gametocyte	C4	583	1658.07	0	0	0	0	0	0	0.0270856326266565	II.Day5	II.Day5	II.Day5	0.0	0.0	0.0	0.0	0.0	0.045921576850492765	0.0	0.10278884462151394
ACGTAACGTTGTTGAC-1	272	976.9441	8	1	1	10	8	-0.129057125907491	-0.129057125907491	G1	-0.119180396400974	0.941483816538667	Female lineage	C8	272	976.9441	0	0	0	0	0	0	0.32167702547432	IV.Day8	IV.Day8	III.IV.Day7	0.0	0.0	0.0	0.0849933598937583	0.29880478087649404	0.0	0.0	0.0
ACGTACACACGGGTAA-1	228	858.84937	6	3	3	5	6	0.017393445453174	0.017393445453174	S	-0.148933596596461	-0.416655924841709	Early gametocyte	C6	228	858.84937	0	0	0	0	0	0	0.0565822239050311	V.Day13	V.Day13	V.Day13	0.0	0.0	0.0	0.0	0.0	0.07926189976934368	0.0	0.0
ACGTACACAGAATTCC-1	640	1775.1228	0	0	0	2	0	-0.0119037977724843	-0.0119037977724843	G1	0.165507980135269	-0.498077976017896	Early gametocyte	C0	640	1775.1228	0	0	0	0	0	0	0.0220957199183721	V.Day13	V.Day13	V.Day13	0.0	0.0	0.0	0.0	0.0	0.0	0.0	0.0
ACGTACACAGCCCAGT-1	1355	2784.862	5	5	5	6	5	0.0662949718849623	0.0662949718849623	S	1.84113334949877	-0.907167852125219	Male lineage	C5	1355	2784.862	0	0	0	0	0	0	0.0853871971519768	IV.Day9	IV.Day9	IV.Day9	0.0	0.0	0.0	0.0	0.0	0.0	0.0	0.0
ACGTACATCCCAGCGA-1	963	2284.8232	1	1	1	0	1	-0.211072551020419	-0.211072551020419	G1	-0.293831449785115	1.06908648731376	Female lineage	C1	963	2284.8232	0	0	0	0	0	0	0.409230831940267	IV.Day8	IV.Day8	IV.Day8	0.0	0.0	0.0	0.0	0.14940239043824702	0.0	0.0	0.0
ACGTAGTCAACCGACC-1	789	2025.2422	7	1	1	9	7	-0.083548638647281	-0.083548638647281	G1	-0.257670706406857	0.789835065939977	Female lineage	C7	789	2025.2422	0	0	0	0	0	0	0.124310339162216	IV.Day8	IV.Day8	IV.Day8	0.0	0.0	0.0	0.0	0.0	0.0	0.0	0.0
ACGTAGTGTCACCGCA-1	1183	2610.1057	0	0	0	2	0	-0.177777599954614	-0.177777599954614	G1	-0.309489379833375	-0.303043825888328	Early gametocyte	C0	1183	2610.1057	0	0	0	0	0	0	-0.368078991595904	IV.Day9	IV.Day9	IV.Day8	0.0	0.0	0.0	0.0	0.0	0.0	0.0	0.0
ACGTAGTTCGACGACC-1	443	1385.7131	6	3	3	5	6	0.003050790589913	0.003050790589913	S	-0.201008953049468	0.0654161420541355	Early gametocyte	C6	443	1385.7131	0	0	0	0	0	0	-0.124351935837723	II.Day5	II.Day5	II.Day5	0.0	0.0	0.0	0.0	0.0	0.027049695953029987	0.0	0.0
ACGTCCTAGCGTGCCT-1	1647	3142.0708	0	0	0	2	0	-0.136158508110598	-0.136158508110598	G1	0.150384500295506	-0.0964243092496513	Early gametocyte	C0	1647	3142.0708	0	0	0	0	0	0	-0.259777202574388	IV.Day9	IV.Day9	IV.Day9	0.0	0.0	0.0	0.0	0.0	0.0	0.0	0.0
ACGTCCTCAAACACGG-1	671	1815.5697	1	1	1	0	1	0.0912171564435106	0.0912171564435106	S	-0.280758527777158	0.867187021302281	Female lineage	C1	671	1815.5697	0	0	0	0	0	0	0.177660298036367	IV.Day8	IV.Day8	IV.Day8	0.0	0.0	0.0	0.0	0.0	0.0	0.0	0.0
ACGTCCTTCTGTTCAT-1	631	1736.0537	3	4	4	3	3	0.0241208912188462	0.0241208912188462	S	-0.28522935702155	-0.0822265686168381	Early gametocyte	C3	631	1736.0537	0	0	0	0	0	0	-0.0014428671436863	II.Day5	II.Day5	II.Day5	0.0	0.19123505976095617	0.0	0.0	0.13545816733067728	0.12057035017823443	0.0	0.0
ACGTTCCAGTCTAGCT-1	590	1677.1592	7	1	1	9	7	-0.25402035735166	-0.25402035735166	G1	-0.357840009717892	1.17180720138159	Female lineage	C7	590	1677.1592	0	0	0	0	0	0	-0.152538276358232	III.IV.Day7	III.IV.Day7	IV.Day9	0.0	0.0	0.0	0.06374501992031872	0.0	0.019291256028517507	0.0	0.0
ACGTTCCCATAGAAAC-1	204	789.6551	6	4	4	5	6	0.0039151455804118	0.0039151455804118	S	-0.0659301913333038	-0.104734426248754	Female lineage	C6	204	789.6551	0	0	0	0	0	0	-0.169793775860426	II.Day5	II.Day5	II.Day5	0.0	0.0	0.0	0.0	0.0	0.03208219752568673	0.0	0.0
ACGTTCCCATTACTCT-1	369	1221.3918	2	2	2	2	2	0.0500692292573469	0.0500692292573469	S	-0.172663235506877	-0.0530609703903057	Female lineage	C2	369	1221.3918	0	0	0	0	0	0	-0.223538490309594	II.Day5	II.Day5	II.Day5	0.0	0.0	0.0	0.0	0.0	0.0	0.0	0.0
ACGTTCCGTACAGGTG-1	987	2335.5051	0	0	0	7	0	-0.0131088985287859	-0.0131088985287859	G1	0.358589484872296	-0.116190223883696	Early gametocyte	C0	987	2335.5051	0	0	0	0	0	0	0.0549921854262753	II.III.Day6	II.III.Day6	II.III.Day6	0.0	0.1454183266932271	0.0	0.0	0.0	0.00796812749003984	0.0	0.030278884462151396
ACGTTCCGTACGAGCA-1	1218	2627.8835	1	1	1	0	1	-0.240773773058158	-0.240773773058158	G1	-0.442536472330801	1.00233960857634	Female lineage	C1	1218	2627.8835	0	0	0	0	0	0	0.203986540573458	IV.Day8	IV.Day8	IV.Day8	0.0	0.0	0.0	0.0	0.3346613545816733	0.0	0.0	0.0
ACGTTCCGTAGGCTGA-1	857	2127.1208	1	1	1	0	1	-0.399356103702518	-0.399356103702518	G1	-0.329517903153629	0.75408983906206	Female lineage	C1	857	2127.1208	0	0	0	0	0	0	0.173617691118545	IV.Day8	IV.Day8	IV.Day8	0.0	0.0	0.0	0.0	0.0	0.0	0.0	0.0
ACGTTCCGTCCGTTTC-1	517	1530.6112	1	1	1	0	1	-0.0455137511717604	-0.0455137511717604	G1	0.28864562261384	1.29695693719523	Female lineage	C1	517	1530.6112	0	0	0	0	0	0	0.20322822669548	IV.Day9	IV.Day9	IV.Day8	0.0	0.0	0.0	0.0	0.0	0.0	0.0	0.0
ACGTTCCTCCCAAGTA-1	254	931.6881	6	3	3	5	6	0.112829295015355	0.112829295015355	S	-0.169336360979049	0.136957046497927	Early gametocyte	C6	254	931.6881	0	0	0	0	0	0	0.101888420814616	I.Day3	I.Day3	I.Day3	0.0	0.0	0.045532157085941945	0.12881806108897742	0.0	0.10819878381211995	0.0	0.04940239043824701
ACGTTCCTCCTCTGCA-1	376	1228.2797	3	4	4	3	3	-0.0945954763626657	-0.0945954763626657	G1	0.422534577917482	-0.28558810858254	Early gametocyte	C3	376	1228.2797	0	0	0	0	0	0	0.121182690103835	V.Day13	V.Day13	V.Day13	0.0	0.045816733067729085	0.026750142287990893	0.0	0.0	0.026001258125393164	0.0	0.0
ACGTTCCTCGACCTAA-1	272	973.3237	3	4	4	3	3	-0.126681239727898	-0.126681239727898	G1	-0.104872536940345	-0.189454201362535	Female lineage	C3	272	973.3237	0	0	0	0	0	0	0.0122901102803575	I.Day3	I.Day3	I.Day3	0.0	0.0	0.011383039271485486	0.0	0.0	0.045502201719438036	0.02656042496679947	0.01593625498007968
ACGTTCCTCTCGAGTA-1	943	2264.9001	9	0	0	8	9	0.175869679872084	0.175869679872084	S	-0.282931397476389	-0.698964451423467	Early gametocyte	C9	943	2264.9001	0	0	0	0	0	0	-0.291904789751712	V.Day13	V.Day13	V.Day13	0.0	0.30876494023904383	0.0	0.0	0.0	0.07276158523799539	0.0	0.0
ACTACGAAGCAACTTC-1	1663	3152.9836	0	0	0	12	0	-0.22364695773952	-0.22364695773952	G1	-0.467585734142534	-0.64361275478607	Early gametocyte	C0	1663	3152.9836	0	0	0	0	0	0	-0.415936882190164	IV.Day8	IV.Day8	V.Day13	0.0	0.0	0.0	0.0	0.0	0.01090375340742294	0.0	0.0
ACTACGAAGGTAATCA-1	661	1815.4048	0	0	0	2	0	-0.0768199503277429	-0.0768199503277429	G1	0.255716394443996	-0.499776749056345	Early gametocyte	C0	661	1815.4048	0	0	0	0	0	0	0.0211188191602395	V.Day13	V.Day13	II.Day5	0.0	0.0	0.0	0.0	0.0	0.02180750681484588	0.0	0.0
ACTACGACACGACGTC-1	461	1413.96	3	4	4	3	3	0.196538787547509	0.196538787547509	S	0.34046163642096	-0.393576516682267	Early gametocyte	C3	461	1413.96	0	0	0	0	0	0	0.603644102371941	II.III.Day6	II.III.Day6	II.III.Day6	0.0	0.0	0.11269208878770631	0.0	0.0	0.01090375340742294	0.0	0.0
ACTACGAGTCAGACGA-1	950	2268.1501	1	1	1	0	1	-0.0114314132069406	-0.0114314132069406	G1	-0.383832328346558	1.31215218867784	Female lineage	C1	950	2268.1501	0	0	0	0	0	0	0.158633698553466	IV.Day8	IV.Day8	IV.Day8	0.0	0.0	0.0	0.0	0.0	0.0	0.0	0.0
ACTACGAGTGAGAGGG-1	1054	2429.3403	2	2	2	1	2	-0.225457647094781	-0.225457647094781	G1	-0.426932313324884	-0.0991937072809632	Female lineage	C2	1054	2429.3403	0	0	0	0	0	0	-0.18164161793328	II.III.Day6	II.III.Day6	II.III.Day6	0.0	0.0	0.0	0.0	0.0	0.0	0.0	0.0
ACTACGAGTTAGAAGT-1	1033	2397.193	0	0	0	2	0	-0.16806697755325	-0.16806697755325	G1	-0.031701251226943	-0.613654755978472	Early gametocyte	C0	1033	2397.193	0	0	0	0	0	0	-0.0935838729980929	I.Day3	I.Day3	V.Day13	0.0	0.0	0.0	0.0	0.4900398406374502	0.013210316628223947	0.0	0.0
ACTACGATCTAAGCCA-1	254	929.5898	3	4	4	3	3	0.250927890182929	0.250927890182929	S	-0.124741143310947	-0.0967147528608267	Female lineage	C3	254	929.5898	0	0	0	0	0	0	-0.0723062887538689	V.Day13	V.Day13	V.Day13	0.0	0.0	0.005691519635742743	0.0	0.0	0.0	0.041168658698539175	0.00796812749003984
ACTATCTAGGGTTGCA-1	1000	2349.6138	9	0	0	8	9	0.0123727469360057	0.0123727469360057	S	-0.334641014944141	-0.729001292346659	Early gametocyte	C9	1000	2349.6138	0	0	0	0	0	0	-0.500313202058095	V.Day13	V.Day13	V.Day13	0.0	0.00199203187250996	0.0	0.0	0.0	0.09918221849444328	0.0	0.0
ACTATCTCACAAGCAG-1	747	1953.0812	1	1	1	0	1	0.0419689619898184	0.0419689619898184	S	-0.291168598531745	1.03493198676788	Female lineage	C1	747	1953.0812	0	0	0	0	0	0	0.337267596167142	IV.Day9	IV.Day9	IV.Day8	0.0	0.0	0.0	0.0	0.0	0.022436569511427973	0.0	0.0
ACTATCTCACAAGTGG-1	868	2148.368	7	1	1	9	7	-0.11743570178249	-0.11743570178249	G1	-0.361065306064362	1.22260878941943	Female lineage	C7	868	2148.368	0	0	0	0	0	0	0.215864343588741	IV.Day8	IV.Day8	IV.Day8	0.0	0.0	0.0	0.0	0.0	0.0	0.0	0.0
ACTATCTCAGGCTTGC-1	1027	2365.7156	4	3	3	4	4	0.247180634518369	0.247180634518369	S	-0.409585210238428	-0.248364015561498	Early gametocyte	C4	1027	2365.7156	0	0	0	0	0	0	0.0363345927291674	V.Day13	V.Day13	II.Day5	0.0	0.0	0.0	0.0	0.0	0.09100440343887607	0.0	0.054183266932270914
ACTATCTGTAGGTAGC-1	1335	2768.0347	1	1	1	0	1	-0.0064084922663888	-0.0064084922663888	G1	-0.461300037692029	1.0220714621687	Female lineage	C1	1335	2768.0347	0	0	0	0	0	0	0.213658054026244	IV.Day9	IV.Day9	IV.Day8	0.0	0.0	0.0	0.0	0.00796812749003984	0.0	0.0	0.0
ACTATCTGTCCTCCTA-1	502	1503.201	6	3	3	5	6	0.0345273405459607	0.0345273405459607	S	-0.245399703975767	-0.184095907257294	Early gametocyte	C6	502	1503.201	0	0	0	0	0	0	0.0302382199550051	V.Day13	V.Day13	I.Day3	0.0	0.0	0.0	0.0	0.0	0.02830782134619417	0.0	0.0
ACTATCTGTGGAAGTC-1	885	2167.2925	1	1	1	0	1	-0.334970675805377	-0.334970675805377	G1	-0.289201202258157	1.17393053376982	Female lineage	C1	885	2167.2925	0	0	0	0	0	0	0.134578963724689	IV.Day8	IV.Day8	IV.Day8	0.0	0.0	0.0	0.0	0.0	0.03480813587754246	0.0	0.0
ACTATGGCACCCTATC-1	738	1950.834	9	0	0	12	9	-0.0913801154930344	-0.0913801154930344	G1	-0.276952994786203	-0.379430219817531	Early gametocyte	C9	738	1950.834	0	0	0	0	0	0	-0.283060179107226	V.Day13	V.Day13	V.Day13	0.0	0.23107569721115537	0.008537279453614115	0.0	0.4163346613545817	0.056405955126860974	0.0	0.0
ACTATGGCAGAAGTGC-1	1417	2886.4714	2	2	2	1	2	-0.0433813879596793	-0.0433813879596793	G1	-0.515389337147858	0.673494921330535	Female lineage	C2	1417	2886.4714	0	0	0	0	0	0	-0.0229755316291457	IV.Day8	IV.Day8	IV.Day8	0.0	0.0	0.0	0.0	0.0	0.01593625498007968	0.0	0.0
ACTATGGTCCTACAAG-1	1003	2343.412	4	3	3	4	4	0.253030811679139	0.253030811679139	S	-0.29007381203305	-0.734910144258077	Early gametocyte	C4	1003	2343.412	0	0	0	0	0	0	-0.0596348537988107	V.Day13	V.Day13	V.Day13	0.0	0.0	0.001707455890722823	0.0	0.0	0.008806877752149297	0.0	0.0
ACTATTCCAATTCTTC-1	330	1119.0579	8	1	1	10	8	-0.269796891927621	-0.269796891927621	G1	-0.198906689588029	0.828731990471799	Female lineage	C8	330	1119.0579	0	0	0	0	0	0	0.612603658826273	V.Day11	V.Day11	IV.Day8	0.0	0.0	0.0	0.04648074369189907	0.30278884462151395	0.0	0.0	0.0
ACTATTCCAGCTGAGA-1	576	1645.3896	3	4	4	3	3	0.0718521652996832	0.0718521652996832	S	0.311942519705743	-0.495619855018814	Female lineage	C3	576	1645.3896	0	0	0	0	0	0	0.28660383796261	IV.Day9	IV.Day9	II.III.Day6	0.0	0.0	0.0	0.0	0.0	0.0	0.0	0.0
ACTATTCGTATCGCTA-1	603	1699.5402	4	3	3	4	4	-0.0116803648200163	-0.0116803648200163	G1	-0.229771325721716	-0.599668792193208	Early gametocyte	C4	603	1699.5402	0	0	0	0	0	0	0.0053021895645744	II.III.Day6	II.III.Day6	II.III.Day6	0.0	0.0	0.05008537279453614	0.0	0.0	0.0012581253931641854	0.0	0.0
ACTATTCGTTCTTGCC-1	359	1187.4072	3	4	4	3	3	-0.174194807113115	-0.174194807113115	G1	-0.176680311810769	-0.541037857387236	Female lineage	C3	359	1187.4072	0	0	0	0	0	0	-0.152414622660471	V.Day13	V.Day13	I.Day3	0.0	0.0	0.0	0.0	0.0	0.018033130635353323	0.0	0.0
ACTATTCTCCTTTGAT-1	1396	2837.7375	5	5	5	6	5	-0.0434949508032448	-0.0434949508032448	G1	1.42574128224571	-0.289398081612982	Male lineage	C5	1396	2837.7375	0	0	0	0	0	0	-0.285840905938525	IV.Day9	IV.Day9	IV.Day9	0.0	0.0	0.0	0.0	0.23306772908366533	0.010484378276368212	0.0	0.0
ACTCCCAAGGGATCAC-1	1375	2827.0708	2	2	2	1	2	-0.219922023766208	-0.219922023766208	G1	-0.0430333528775566	0.364265808003941	Female lineage	C2	1375	2827.0708	0	0	0	0	0	0	-0.0777146058775864	IV.Day9	IV.Day9	II.III.Day6	0.0	0.0	0.0	0.0	0.4063745019920319	0.018452505766408053	0.0	0.0
ACTCCCACAAACACCT-1	326	1109.8032	3	4	4	3	3	0.0998436629339121	0.0998436629339121	S	0.39492016978527	-0.534659605703742	Early gametocyte	C3	326	1109.8032	0	0	0	0	0	0	-0.180492573793217	V.Day13	V.Day13	II.Day5	0.0	0.0	0.0	0.0	0.0	0.04948626546445796	0.0	0.002390438247011952
ACTCCCACAGCCTACG-1	1120	2510.8103	1	1	1	0	1	-0.0249648553015767	-0.0249648553015767	G1	-0.431764939652445	0.741796938272379	Female lineage	C1	1120	2510.8103	0	0	0	0	0	0	0.190873946662856	III.IV.Day7	III.IV.Day7	IV.Day8	0.0	0.30876494023904383	0.0	0.0	0.0697211155378486	0.0	0.0	0.0
ACTCCCACATGTGCCG-1	795	2035.72	4	0	0	7	4	-0.117324806793391	-0.117324806793391	G1	0.581526494491845	-0.462918728815574	Early gametocyte	C4	795	2035.72	0	0	0	0	0	0	-0.156623456537003	II.III.Day6	II.III.Day6	II.III.Day6	0.0	0.0	0.0	0.0	0.0	0.020968756552736424	0.0	0.0
ACTCCCAGTACTGCCG-1	1211	2630.8137	7	1	1	9	7	-0.209939029749261	-0.209939029749261	G1	-0.0319426840321006	0.493106073731464	Female lineage	C7	1211	2630.8137	0	0	0	0	0	0	0.0431891317108197	IV.Day8	IV.Day8	IV.Day8	0.0	0.0	0.0	0.0	0.39641434262948205	0.0	0.0	0.0
ACTCCCAGTGATACAA-1	994	2334.5144	1	1	1	0	1	-0.150771601411778	-0.150771601411778	G1	-0.372779334088787	0.960277186707877	Female lineage	C1	994	2334.5144	0	0	0	0	0	0	0.0958995494419847	IV.Day8	IV.Day8	IV.Day8	0.0	0.0	0.0	0.0	0.0	0.00796812749003984	0.0	0.0
ACTCCCAGTTCGGTCG-1	587	1679.2593	0	0	0	2	0	0.0592930130037782	0.0592930130037782	S	-0.229384095619433	-0.0562873517418283	Early gametocyte	C0	587	1679.2593	0	0	0	0	0	0	-0.11725880518164	II.III.Day6	II.III.Day6	IV.Day9	0.0	0.0	0.0	0.0	0.250996015936255	0.013420004193751311	0.2749003984063745	0.0
ACTCCCATCAGTGCGC-1	977	2322.0723	0	0	0	8	0	0.0865016455940167	0.0865016455940167	S	-0.0121821451002421	-0.40491382110102	Early gametocyte	C0	977	2322.0723	0	0	0	0	0	0	-0.270062720884989	I.II.Day4	I.II.Day4	I.II.Day4	0.0	0.09362549800796813	0.0	0.0	0.0	0.0	0.22841965471447542	0.0
ACTCCCATCATCCTAT-1	609	1711.7644	9	0	0	12	9	0.260863182795253	0.260863182795253	S	-0.251126234272185	-0.480173645788047	Early gametocyte	C9	609	1711.7644	0	0	0	0	0	0	-0.0824547290057941	V.Day13	V.Day13	IV.V.Day10	0.0	0.0	0.0	0.0	0.0	0.01782344306982596	0.0	0.0
ACTCCCATCATGGAGG-1	758	1972.877	7	1	1	9	7	-0.0847899323550814	-0.0847899323550814	G1	0.20888955040245	0.621882233993196	Female lineage	C7	758	1972.877	0	0	0	0	0	0	0.0179094840385935	IV.Day8	IV.Day8	IV.Day8	0.0	0.0	0.0	0.0	0.24701195219123506	0.0	0.0	0.0
ACTCCCATCTTTCAGT-1	1311	2756.7065	2	2	2	1	2	-0.128968973113033	-0.128968973113033	G1	-0.071394124104525	0.216125255270244	Female lineage	C2	1311	2756.7065	0	0	0	0	0	0	-0.0229617747871172	III.IV.Day7	III.IV.Day7	IV.Day8	0.0	0.0	0.0	0.0	0.0	0.031243447263577268	0.0	0.0
ACTCTCGAGGCGAAGG-1	279	994.4298	3	4	4	3	3	0.309191428042605	0.309191428042605	S	0.428194783892386	-0.455875860843613	Female lineage	C3	279	994.4298	0	0	0	0	0	0	0.04276099704144	T.Day0	T.Day0	T.Day0	0.0	0.0	0.00796812749003984	0.0	0.0	0.03438876074648773	0.009296148738379814	0.011155378486055778
ACTCTCGAGTGTACAA-1	406	1294.8802	3	4	4	3	3	0.17734400115846	0.17734400115846	S	-0.0957972494165103	-0.114047746541035	Early gametocyte	C3	406	1294.8802	0	0	0	0	0	0	-0.0317358856018598	II.Day5	II.Day5	II.Day5	0.0	0.0	0.0	0.0	0.0	0.08219752568672678	0.0	0.14820717131474104
ACTGATGCAACTCCAA-1	687	1856.0237	1	1	1	0	1	-0.272642355462637	-0.272642355462637	G1	-0.195373435781337	0.504581500741468	Female lineage	C1	687	1856.0237	0	0	0	0	0	0	0.0768447546483964	V.Day11	V.Day11	IV.Day8	0.0	0.045816733067729085	0.0	0.0	0.0	0.0	0.0	0.0
ACTGATGCACTGCGTG-1	1066	2427.1836	7	1	1	9	7	-0.207788004822511	-0.207788004822511	G1	-0.409989216472177	1.02453142506025	Female lineage	C7	1066	2427.1836	0	0	0	0	0	0	0.0581408851279875	IV.Day8	IV.Day8	IV.Day8	0.0	0.0	0.0	0.0	0.0	0.0	0.0	0.0
ACTGATGCATGAGTAA-1	223	843.6257	3	4	4	3	3	0.106106495714996	0.106106495714996	S	0.618480557258934	-0.0886527386215494	Female lineage	C3	223	843.6257	0	0	0	0	0	0	-0.0578516974134788	IV.Day9	IV.Day9	IV.Day9	0.0	0.0	0.0	0.0	0.0	0.05556720486475152	0.0	0.0
ACTGATGGTTCCGCAG-1	2138	3563.542	5	5	5	11	5	-0.0341896835323543	-0.0341896835323543	G1	0.486770883114853	-0.835180968364257	Male lineage	C5	2138	3563.542	0	0	0	0	0	0	-0.367267083626343	IV.Day9	IV.Day9	II.III.Day6	0.33067729083665337	0.0	0.0	0.0	0.0	0.0006290626965820927	0.0	0.0
ACTGATGTCAGTCTTT-1	794	2038.6406	3	0	0	3	3	-0.217589184596947	-0.217589184596947	G1	0.128965818434954	-0.715854621383996	Early gametocyte	C3	794	2038.6406	0	0	0	0	0	0	-0.258998451045078	IV.Day8	IV.Day8	IV.Day8	0.0	0.0	0.0	0.0	0.0	0.019081568462990146	0.2297476759628154	0.0
ACTGATGTCCAAATGC-1	220	837.09985	3	4	4	3	3	-0.0102054107646186	-0.0102054107646186	G1	-0.0911289640282776	-0.395835327093142	Early gametocyte	C3	220	837.09985	0	0	0	0	0	0	0.189152218695789	II.Day5	II.Day5	II.Day5	0.0	0.199203187250996	0.08537279453614115	0.10358565737051793	0.0	0.015516879849024954	0.0	0.0
ACTGATGTCCACTGGG-1	735	1938.575	1	1	1	0	1	-0.131179077484863	-0.131179077484863	G1	-0.281452668619653	1.36576098085861	Female lineage	C1	735	1938.575	0	0	0	0	0	0	0.0007700904665007	V.Day11	V.Day11	IV.Day9	0.0	0.0	0.0	0.0	0.0	0.0	0.0	0.0
ACTGATGTCTAGAGCT-1	1340	2783.0073	1	1	1	0	1	-0.228170128523251	-0.228170128523251	G1	-0.506978478039654	0.742332095651801	Female lineage	C1	1340	2783.0073	0	0	0	0	0	0	0.207513196523048	V.Day11	V.Day11	IV.Day8	0.0	0.0	0.0	0.0	0.0	0.0	0.0	0.0
ACTGCAACACACAGAG-1	1327	2764.1533	1	1	1	0	1	-0.190311069123483	-0.190311069123483	G1	-0.165873791141513	0.581491288380174	Female lineage	C1	1327	2764.1533	0	0	0	0	0	0	0.234939356713449	V.Day11	V.Day11	IV.Day8	0.0	0.0	0.0	0.0	0.0	0.0	0.0	0.0
ACTGCAACACATGTTG-1	1229	2662.7205	2	2	2	1	2	-0.175964972605151	-0.175964972605151	G1	-0.366954078719641	-0.543581687522268	Early gametocyte	C2	1229	2662.7205	0	0	0	0	0	0	0.307705612413442	IV.Day8	IV.Day8	II.Day5	0.0	0.0	0.0	0.0	0.4043824701195219	0.0	0.0	0.0
ACTGCAACACCTGCGA-1	1058	2422.6426	4	3	3	4	4	-0.0350525950827794	-0.0350525950827794	G1	-0.372793552938849	-0.60669584410934	Early gametocyte	C4	1058	2422.6426	0	0	0	0	0	0	0.0581363912473308	IV.Day9	IV.Day9	V.Day13	0.0	0.0	0.0	0.0	0.0	0.045292514153910675	0.0	0.06613545816733067
ACTGCAAGTCACTCGG-1	665	1818.9883	0	0	0	2	0	-0.0957503589188696	-0.0957503589188696	G1	0.176652153527364	-0.171745702966603	Early gametocyte	C0	665	1818.9883	0	0	0	0	0	0	0.150172791840562	V.Day13	V.Day13	V.Day12	0.0	0.0	0.0	0.0	0.0	0.0	0.0	0.0
ACTGTCCAGCCTATTG-1	1185	2591.0476	1	1	1	0	1	-0.0063961507213735	-0.0063961507213735	G1	-0.440515295527643	1.06419532980394	Female lineage	C1	1185	2591.0476	0	0	0	0	0	0	0.137960616128859	IV.Day9	IV.Day9	IV.Day8	0.0	0.06573705179282868	0.0	0.0	0.0	0.0	0.0	0.0
ACTGTCCAGTAAAGCT-1	1134	2544.8223	0	0	0	2	0	-0.0269904944765581	-0.0269904944765581	G1	-0.0871153548751803	0.306068362469572	Early gametocyte	C0	1134	2544.8223	0	0	0	0	0	0	-0.0796118457725524	IV.Day9	IV.Day9	II.III.Day6	0.0	0.029880478087649404	0.0	0.0	0.0	0.004822814007129377	0.0	0.0
ACTGTCCGTCGCTTAA-1	1221	2650.551	2	2	2	1	2	-0.0894939971974303	-0.0894939971974303	G1	0.0079495880757458	0.145756625981174	Female lineage	C2	1221	2650.551	0	0	0	0	0	0	0.193532875492423	IV.Day9	IV.Day9	IV.Day9	0.0	0.0	0.0	0.0	0.0	0.03292094778779618	0.0	0.0
ACTGTGAAGGTCGTGA-1	740	1940.3215	1	1	1	0	1	-0.0059804621756242	-0.0059804621756242	G1	-0.337754279086056	0.761618668915141	Female lineage	C1	740	1940.3215	0	0	0	0	0	0	0.146873848837217	III.IV.Day7	III.IV.Day7	III.IV.Day7	0.0	0.19322709163346613	0.0	0.0	0.0	0.0	0.0	0.0
ACTGTGACATTCAGCA-1	699	1870.4052	1	1	1	0	1	-0.0611477308303172	-0.0611477308303172	G1	-0.283982201703203	0.852460883989013	Female lineage	C1	699	1870.4052	0	0	0	0	0	0	0.434868491272627	IV.Day8	IV.Day8	IV.Day8	0.0	0.23107569721115537	0.0	0.0	0.20318725099601595	0.0	0.0	0.0
ACTGTGAGTAGACGGT-1	671	1833.2632	0	0	0	2	0	-0.0017523906398378	-0.0017523906398378	G1	-0.276048674720029	-0.53543984836684	Early gametocyte	C0	671	1833.2632	0	0	0	0	0	0	-0.0136172824143135	IV.Day9	IV.Day9	II.III.Day6	0.0	0.0	0.0	0.0	0.4342629482071713	0.0	0.0	0.0
ACTGTGATCTTGGCTC-1	1110	2513.3655	0	2	2	7	0	-0.0067780599076408	-0.0067780599076408	G1	0.0020361839785861	-0.199987019309157	Early gametocyte	C0	1110	2513.3655	0	0	0	0	0	0	0.199492878245236	IV.Day8	IV.Day8	II.Day5	0.0	0.0	0.0	0.0	0.0	0.0	0.0	0.0
ACTTAGGCATCGTGCG-1	922	2234.9482	1	1	1	0	1	-0.258367351367713	-0.258367351367713	G1	-0.300092232864816	0.948420728195836	Female lineage	C1	922	2234.9482	0	0	0	0	0	0	0.336077516177539	IV.Day8	IV.Day8	IV.Day8	0.0	0.0	0.0	0.0	0.0	0.0	0.0	0.0
ACTTAGGGTCCAAGAG-1	630	1746.9846	1	1	1	0	1	-0.0889064352344344	-0.0889064352344344	G1	-0.252531037082275	0.712068501493885	Female lineage	C1	630	1746.9846	0	0	0	0	0	0	0.140841543469769	V.Day11	V.Day11	IV.Day8	0.0	0.2749003984063745	0.0	0.0	0.0	0.0	0.0	0.0
ACTTAGGTCCACGTGG-1	268	970.72925	6	3	3	5	6	0.0459764395977504	0.0459764395977504	S	-0.164281515167793	-0.381427670739288	Male lineage	C6	268	970.72925	0	0	0	0	0	0	0.0228135627273689	II.Day5	II.Day5	II.Day5	0.0	0.0	0.0	0.0	0.3804780876494024	0.01782344306982596	0.0	0.0
ACTTAGGTCTTTCCGG-1	1140	2538.856	7	1	1	9	7	0.174478306562735	0.174478306562735	S	-0.428867762200069	1.10715419939137	Female lineage	C7	1140	2538.856	0	0	0	0	0	0	0.367994787117709	IV.Day8	IV.Day8	IV.Day8	0.0	0.18127490039840638	0.0	0.0	0.08366533864541832	0.0	0.0	0.0
ACTTATCAGAATTCAG-1	272	974.53955	3	4	4	3	3	-0.120228607216999	-0.120228607216999	G1	1.16532790069173	-0.408366573060183	Female lineage	C3	272	974.53955	0	0	0	0	0	0	-0.109518459109043	II.Day5	II.Day5	I.Day3	0.0	0.0	0.0	0.04249667994687915	0.0	0.06143845669951772	0.25630810092961487	0.0
ACTTATCAGATCCTAC-1	866	2149.2915	4	3	3	4	4	-0.0663156454192324	-0.0663156454192324	G1	0.126429987692895	0.439697527053974	Early gametocyte	C4	866	2149.2915	0	0	0	0	0	0	-0.0126275749353495	II.III.Day6	II.III.Day6	II.III.Day6	0.0	0.0	0.0	0.0	0.0	0.023485007339064792	0.0	0.0
ACTTCCGGTTCCACAA-1	1686	3177.239	0	2	0	7	0	-0.216237661004651	-0.216237661004651	G1	0.12405364034418	-0.057598387543221	Early gametocyte	C0	1686	3177.239	0	0	0	0	0	0	-0.346052627605906	IV.Day9	IV.Day9	II.III.Day6	0.0	0.0	0.0	0.0	0.0	0.0	0.0	0.0
ACTTCCGGTTGTCAGT-1	1083	2449.3328	1	1	1	0	1	0.147795889394353	0.147795889394353	S	-0.41683583135282	0.840443860562857	Female lineage	C1	1083	2449.3328	0	0	0	0	0	0	0.0601745412855955	IV.Day8	IV.Day8	IV.Day8	0.0	0.0	0.0	0.0	0.0	0.0	0.0	0.0
ACTTCGCAGCACCTGC-1	858	2135.812	5	5	5	6	5	0.0581295180288348	0.0581295180288348	S	1.82781816109487	-0.406016636730025	Male lineage	C5	858	2135.812	0	0	0	0	0	0	-0.0163800932308313	IV.Day9	IV.Day9	IV.Day9	0.0	0.0	0.0	0.0	0.0	0.0010484378276368212	0.0	0.0
ACTTCGCAGCCTTCTC-1	1027	2390.8523	2	2	2	1	2	0.0084207691848577	0.0084207691848577	S	0.0438436076201809	-0.0420283185643271	Female lineage	C2	1027	2390.8523	0	0	0	0	0	0	0.121871940316453	IV.Day8	IV.Day8	IV.Day9	0.0	0.0	0.0	0.0	0.0	0.01195219123505976	0.0	0.0
ACTTCGCTCCTCAGGG-1	228	858.6783	8	1	1	10	8	-0.0635855563371798	-0.0635855563371798	G1	0.54076196079577	0.707957043543595	Female lineage	C8	228	858.6783	0	0	0	0	0	0	0.364033789747952	IV.Day9	IV.Day9	IV.Day8	0.0	0.0	0.0	0.2536520584329349	0.0	0.0	0.0	0.0
ACTTTCAAGATCCCGC-1	873	2171.6995	0	0	0	2	0	0.0481454073358211	0.0481454073358211	S	-0.0030983870667405	-0.535792342636224	Early gametocyte	C0	873	2171.6995	0	0	0	0	0	0	-0.0849462872872651	II.Day5	II.Day5	II.Day5	0.0	0.0	0.0	0.0	0.0	0.0	0.0	0.0
ACTTTCAAGCCGTCGT-1	1127	2511.7207	4	3	3	4	4	0.0121667380735452	0.0121667380735452	S	0.0372784751246994	-0.665065430457026	Early gametocyte	C4	1127	2511.7207	0	0	0	0	0	0	-0.15371558134476	V.Day12	V.Day12	V.Day12	0.0	0.0	0.0	0.0	0.0	0.07087439714824911	0.0	0.0
ACTTTCAAGTACAGAT-1	269	967.70764	3	4	4	3	3	-0.161228649234158	-0.161228649234158	G1	-0.163088497777469	0.0876976998536848	Early gametocyte	C3	269	967.70764	0	0	0	0	0	0	0.13977662949907	II.Day5	II.Day5	I.Day3	0.0	0.16733067729083664	0.033010813887307915	0.0	0.0	0.04822814007129377	0.05312084993359894	0.03187250996015936
ACTTTCACAACGAGGT-1	714	1904.55	6	3	3	5	6	-0.0224004377961912	-0.0224004377961912	G1	-0.332259314182525	-0.546718806719548	Early gametocyte	C6	714	1904.55	0	0	0	0	0	0	-0.407062028304909	V.Day13	V.Day13	II.Day5	0.8247011952191236	0.0	0.005122367672168469	0.0	0.0	0.0	0.0	0.0
ACTTTCAGTGCTGATT-1	348	1169.1158	8	1	1	10	8	-0.0796515159284704	-0.0796515159284704	G1	-0.192809091168572	0.992788439376077	Female lineage	C8	348	1169.1158	0	0	0	0	0	0	-0.0079189499348586	IV.Day8	IV.Day8	IV.Day8	0.0	0.38645418326693226	0.0	0.0	0.4262948207171315	0.08219752568672678	0.0	0.0
ACTTTCAGTTCATCTT-1	1522	3003.6729	0	0	0	2	0	-0.108431275409593	-0.108431275409593	G1	-0.0745996417428056	-0.409935656982062	Early gametocyte	C0	1522	3003.6729	0	0	0	0	0	0	-0.235177427654683	IV.Day9	IV.Day9	II.III.Day6	0.0	0.0	0.0	0.0	0.0	0.022226881945900608	0.17131474103585656	0.0
ACTTTCAGTTTGAAAG-1	1459	2919.549	9	0	0	12	9	0.0692771599194031	0.0692771599194031	S	0.273530715017308	-0.231302060348395	Early gametocyte	C9	1459	2919.549	0	0	0	0	0	0	0.288746483323804	II.III.Day6	II.III.Day6	II.III.Day6	0.0	0.0	0.009675583380762664	0.0	0.0	0.07464877332774167	0.0	0.0
ACTTTCATCAGGAAAT-1	916	2217.8135	1	1	1	0	1	-0.138863961141315	-0.138863961141315	G1	-0.43476148730594	0.996556657840494	Female lineage	C1	916	2217.8135	0	0	0	0	0	0	-0.0850102163834473	IV.Day8	IV.Day8	IV.Day8	0.0	0.0	0.0	0.0	0.0	0.0	0.0	0.0
ACTTTGTAGCTTAGTC-1	1203	2613.64	0	0	0	2	0	0.0705084796495182	0.0705084796495182	S	0.0516634448550952	-0.345675378436008	Early gametocyte	C0	1203	2613.64	0	0	0	0	0	0	-0.0867213704269145	V.Day13	V.Day13	V.Day13	0.0	0.0	0.0	0.0	0.38645418326693226	0.015307192283497589	0.0	0.0
ACTTTGTCACGTGAGA-1	1038	2401.639	0	0	0	2	0	-0.0938849696181276	-0.0938849696181276	G1	-0.291590082291358	-0.447599538340179	Early gametocyte	C0	1038	2401.639	0	0	0	0	0	0	-0.252128898349456	II.III.Day6	II.III.Day6	II.III.Day6	0.0	0.0	0.0	0.0	0.0	0.04193751310547285	0.0	0.0
ACTTTGTGTTAAGGAT-1	406	1305.405	6	4	4	4	6	0.110622161432816	0.110622161432816	S	-0.22474372413413	-0.336583150754659	Early gametocyte	C6	406	1305.405	0	0	0	0	0	0	-0.104583203090808	V.Day13	V.Day13	V.Day13	0.0	0.0	0.07228229937393284	0.0	0.0	0.0	0.0	0.0
AGAAATGAGATGCTAA-1	514	1516.495	6	3	3	5	6	0.180651380642707	0.180651380642707	S	-0.302815083585059	0.575124020262434	Female lineage	C6	514	1516.495	0	0	0	0	0	0	0.228342654431479	III.IV.Day7	III.IV.Day7	IV.Day9	0.0	0.0	0.0	0.0	0.0	0.013000629062696582	0.0	0.0
AGAAATGAGATGTTCC-1	681	1854.8566	0	0	0	2	0	0.0685433584304856	0.0685433584304856	S	-0.261381560782592	0.0347334613699685	Female lineage	C0	681	1854.8566	0	0	0	0	0	0	-0.32415494590046	V.Day13	V.Day13	V.Day13	0.0	0.0	0.0022766078542970974	0.0	0.0	0.0	0.0	0.0
AGAAATGAGCTCCGAC-1	1389	2837.0369	7	1	1	9	7	0.028018925389816	0.028018925389816	S	-0.525146478248624	0.679173905493368	Female lineage	C7	1389	2837.0369	0	0	0	0	0	0	0.0217344749992381	IV.Day8	IV.Day8	IV.Day8	0.0	0.0	0.0	0.0	0.0	0.0	0.0	0.0
AGAAATGAGTAGACCG-1	1001	2355.0964	2	2	2	12	2	0.0974883523945885	0.0974883523945885	S	-0.35141451582949	-0.248328883420603	Early gametocyte	C2	1001	2355.0964	0	0	0	0	0	0	0.0380020168772059	IV.Day9	IV.Day9	IV.Day9	0.0	0.35258964143426297	0.0	0.0	0.0	0.011532816104005033	0.0	0.0
AGAAATGAGTATGACA-1	1422	2897.3967	2	2	2	1	2	-0.15343154830838	-0.15343154830838	G1	-0.0760915989521988	0.0509603843367724	Female lineage	C2	1422	2897.3967	0	0	0	0	0	0	0.113405991113457	IV.Day9	IV.Day9	II.III.Day6	0.0	0.0	0.0	0.0	0.0	0.045292514153910675	0.0	0.0
AGAAATGCACCCTTGT-1	2184	3617.7927	7	1	6	9	7	-0.117953117053334	-0.117953117053334	G1	-0.219399818975323	-0.38401183491417	Female lineage	C7	2184	3617.7927	0	0	0	0	0	0	0.0196698656728729	IV.Day9	IV.Day9	IV.Day8	0.0	0.10159362549800798	0.0	0.0	0.0	0.0	0.0	0.0
AGAAATGCATACAGGG-1	695	1864.6385	6	3	3	5	6	-0.204053577609786	-0.204053577609786	G1	0.177530233368278	-0.132476127299528	Early gametocyte	C6	695	1864.6385	0	0	0	0	0	0	-0.396510886157062	II.Day5	II.Day5	II.Day5	0.8884462151394422	0.0	0.008537279453614115	0.0	0.0	0.08597190186621934	0.0	0.0
AGAAATGTCTTCCCGA-1	353	1182.7123	6	3	3	5	6	-0.108678044934261	-0.108678044934261	G1	-0.150905282744129	-0.481876815345729	Early gametocyte	C6	353	1182.7123	0	0	0	0	0	0	0.236045453973577	II.III.Day6	II.III.Day6	II.III.Day6	0.0	0.0	0.06033010813887308	0.0	0.0	0.06437408261690082	0.0	0.016733067729083666
AGAACAAAGACCAGAC-1	480	1466.9243	0	0	0	2	0	-0.150320793298098	-0.150320793298098	G1	-0.226258066194753	-0.431862359478458	Female lineage	C0	480	1466.9243	0	0	0	0	0	0	-0.139760535050126	II.Day5	II.Day5	II.Day5	0.0	0.0	0.0	0.0	0.0	0.026001258125393164	0.0	0.0
AGAACAAAGTGTACAA-1	600	1698.4705	5	5	5	6	5	0.0643111743326484	0.0643111743326484	S	0.803750737080971	-0.672751934459019	Male lineage	C5	600	1698.4705	0	0	0	0	0	0	0.0503413497577046	IV.Day9	IV.Day9	IV.Day9	0.0	0.0	0.0	0.0	0.0	0.010274690710840848	0.0	0.0015936254980079682
AGAACAAAGTGTTCCA-1	898	2186.5005	1	1	1	0	1	-0.0080430931430662	-0.0080430931430662	G1	-0.445354888376625	0.217149404321183	Female lineage	C1	898	2186.5005	0	0	0	0	0	0	0.204710322923436	IV.Day8	IV.Day8	IV.Day8	0.0	0.05976095617529881	0.0	0.0	0.06573705179282868	0.015097504717970224	0.0	0.0
AGAACAAGTACGGATG-1	909	2225.0442	2	2	2	1	2	-0.101418004173122	-0.101418004173122	G1	-0.329200587483589	-0.14236357986766	Female lineage	C2	909	2225.0442	0	0	0	0	0	0	0.0936580002459304	IV.Day9	IV.Day9	II.III.Day6	0.0	0.0	0.0	0.0	0.2250996015936255	0.0	0.0	0.0
AGAACAAGTCACCGCA-1	841	2106.6663	7	1	1	9	7	-0.180440944115279	-0.180440944115279	G1	-0.358780063090536	1.59582997057449	Female lineage	C7	841	2106.6663	0	0	0	0	0	0	0.304141154224038	IV.Day9	IV.Day9	IV.Day8	0.0	0.0	0.0	0.0	0.23705179282868527	0.04466345145732858	0.0	0.0
AGAACAAGTGAGATCG-1	845	2128.6138	2	2	2	1	2	-0.0126600366903707	-0.0126600366903707	G1	-0.361671514169158	0.268647857601783	Female lineage	C2	845	2128.6138	0	0	0	0	0	0	0.342574118211394	IV.Day9	IV.Day9	IV.Day9	0.0	0.4103585657370518	0.0	0.0	0.0	0.0	0.0	0.0
AGAACAATCGAGGCAA-1	782	2021.6102	0	0	0	7	0	0.167590686156567	0.167590686156567	S	-0.285531567549643	-0.59247462974089	Early gametocyte	C0	782	2021.6102	0	0	0	0	0	0	-0.158570900342828	II.Day5	II.Day5	II.Day5	0.0	0.0	0.0	0.0	0.0	0.020549381421681695	0.0	0.0
AGAACAATCGTTATCT-1	1091	2478.343	9	0	0	8	9	-0.0197127212262124	-0.0197127212262124	G1	-0.358168629918558	-0.585863714509645	Early gametocyte	C9	1091	2478.343	0	0	0	0	0	0	-0.284593432333434	V.Day13	V.Day13	V.Day13	0.0	0.0	0.0	0.0	0.2729083665338645	0.03543719857412456	0.0	0.0
AGAACCTCACCTGCAG-1	1035	2412.6206	2	2	2	1	2	-0.0177325074590592	-0.0177325074590592	G1	0.768462962300827	0.428639393851524	Female lineage	C2	1035	2412.6206	0	0	0	0	0	0	-0.0480611810117342	IV.Day9	IV.Day9	IV.Day9	0.0	0.32669322709163345	0.0	0.0	0.1294820717131474	0.0	0.0	0.0
AGAACCTCATGAAAGT-1	1087	2465.865	4	3	3	4	4	0.187416075646148	0.187416075646148	S	-0.332783669872675	-0.692187080890301	Early gametocyte	C4	1087	2465.865	0	0	0	0	0	0	0.161015898975859	V.Day13	V.Day13	V.Day13	0.0	0.0	0.02902675014228799	0.0	0.0	0.0023065632208010066	0.0	0.0
AGAACCTGTGTGTCGC-1	1535	3015.5415	0	0	0	12	0	-0.0917240869302506	-0.0917240869302506	G1	-0.448638901375448	-0.604055465754445	Early gametocyte	C0	1535	3015.5415	0	0	0	0	0	0	-0.188905236992899	V.Day13	V.Day13	II.Day5	0.0	0.0	0.0	0.0	0.0	0.024952820297756344	0.18326693227091634	0.0
AGAACCTGTTCCTTGC-1	1078	2435.5864	1	1	1	0	1	0.0100328051774217	0.0100328051774217	S	-0.060384762841432	0.964891607487555	Female lineage	C1	1078	2435.5864	0	0	0	0	0	0	0.250030901827151	IV.Day9	IV.Day9	IV.Day8	0.0	0.0	0.0	0.0	0.0	0.0	0.0	0.0
AGAACCTTCGCAATTG-1	427	1349.767	9	0	0	8	9	0.303494223306744	0.303494223306744	S	-0.268949316068552	-0.547251616213405	Early gametocyte	C9	427	1349.767	0	0	0	0	0	0	-0.138942167122704	V.Day13	V.Day13	I.Day3	0.0	0.0	0.0	0.0	0.0	0.022226881945900608	0.0	0.0
AGAAGCGAGGACAGCT-1	933	2240.4702	1	1	1	0	1	0.0032124484702877	0.0032124484702877	S	-0.388048868041486	0.921630931164421	Female lineage	C1	933	2240.4702	0	0	0	0	0	0	0.384932613569134	IV.Day8	IV.Day8	IV.Day8	0.0	0.0	0.0	0.0	0.0	0.0	0.0	0.0
AGAAGCGCATACACCA-1	480	1464.0084	8	1	1	10	8	-0.0652440837695838	-0.0652440837695838	G1	-0.128602826201357	1.21650226325925	Female lineage	C8	480	1464.0084	0	0	0	0	0	0	0.06564877392249	IV.Day8	IV.Day8	IV.Day8	0.0	0.0	0.0	0.12749003984063745	0.0	0.0	0.0	0.0
AGAAGCGGTCGGTACC-1	432	1359.9153	4	3	3	4	4	-0.0705157701119493	-0.0705157701119493	G1	0.345476069091509	-0.273988324521932	Early gametocyte	C4	432	1359.9153	0	0	0	0	0	0	-0.177319826664046	I.II.Day4	I.II.Day4	II.Day5	0.0	0.021912350597609563	0.03187250996015936	0.0	0.0	0.0	0.0	0.0
AGAAGCGGTGTTCATG-1	796	2028.5922	1	1	1	0	1	-0.264186237994761	-0.264186237994761	G1	-0.326934710985671	1.11040625841102	Female lineage	C1	796	2028.5922	0	0	0	0	0	0	0.105040258257106	V.Day11	V.Day11	IV.Day8	0.0	0.0	0.0	0.0	0.0	0.0	0.0	0.0
AGAAGCGGTTAGGGTG-1	1036	2389.745	4	3	3	4	4	-0.230465757325041	-0.230465757325041	G1	-0.354675399428389	-0.466562477163146	Early gametocyte	C4	1036	2389.745	0	0	0	0	0	0	0.0826243993750473	II.III.Day6	II.III.Day6	II.Day5	0.8924302788844621	0.0	0.03813318155947638	0.0	0.0	0.13860348081358775	0.0	0.0
AGAAGCGTCTCTCGCA-1	379	1237.8105	3	4	4	3	3	-0.274146048977185	-0.274146048977185	G1	0.428704847328675	-0.137665777844038	Early gametocyte	C3	379	1237.8105	0	0	0	0	0	0	0.112998557058801	V.Day13	V.Day13	I.II.Day4	0.0	0.0	0.0	0.0	0.0	0.04969595302998532	0.0	0.0
AGAAGCGTCTGCTTTA-1	237	883.6358	3	4	4	3	3	0.0007634324721573	0.0007634324721573	S	-0.0257694991910054	-0.0870253875122443	Early gametocyte	C3	237	883.6358	0	0	0	0	0	0	0.0332671345123844	IV.Day9	IV.Day9	IV.Day9	0.0	0.0	0.050654524758110414	0.0	0.4900398406374502	0.044244076326273855	0.08100929614873838	0.13545816733067728
AGAAGTAAGGTTGGTG-1	276	989.69916	6	3	3	5	6	0.125249981873146	0.125249981873146	S	-0.0028358954826981	-0.146566576089368	Early gametocyte	C6	276	989.69916	0	0	0	0	0	0	-0.0973602727015637	II.Day5	II.Day5	II.Day5	0.0	0.0	0.062037564029595905	0.0	0.0	0.0	0.0013280212483399733	0.0
AGAAGTAAGTGCCGAA-1	1281	2722.7698	2	2	2	1	2	0.0111260660020421	0.0111260660020421	S	-0.0961197335478694	-0.108650964346367	Female lineage	C2	1281	2722.7698	0	0	0	0	0	0	-0.0106323633322059	IV.Day9	IV.Day9	IV.Day9	0.0	0.0	0.0	0.0	0.0	0.005242189138184106	0.0	0.0
AGAAGTAAGTTGCCCG-1	1298	2725.6272	1	1	1	0	1	-0.320395586614425	-0.320395586614425	G1	-0.125226099624531	0.857656766631313	Female lineage	C1	1298	2725.6272	0	0	0	0	0	0	0.337183848325362	IV.Day8	IV.Day8	IV.Day8	0.0	0.0	0.0	0.0	0.0	0.0	0.0	0.0
AGAAGTACAATAAGGT-1	1367	2809.982	1	1	1	0	1	0.125845229395438	0.125845229395438	S	-0.496660592201476	0.460025121384314	Female lineage	C1	1367	2809.982	0	0	0	0	0	0	0.0329980158064241	IV.Day8	IV.Day8	IV.Day8	0.0	0.0	0.0	0.0	0.41832669322709165	0.0	0.0	0.0
AGAAGTACACGATAGG-1	1739	3201.2214	1	1	1	0	1	-0.157767072812025	-0.157767072812025	G1	-0.604651820169762	0.685608004795497	Female lineage	C1	1739	3201.2214	0	0	0	0	0	0	-0.0272703656134605	III.IV.Day7	III.IV.Day7	IV.Day8	0.0	0.0	0.0	0.0	0.0	0.0	0.0	0.0
AGAAGTAGTTACAGCT-1	1138	2547.289	0	0	0	8	0	0.188144183650387	0.188144183650387	S	-0.0350740595224779	-0.458701761383665	Early gametocyte	C0	1138	2547.289	0	0	0	0	0	0	-0.324895658283263	I.II.Day4	I.II.Day4	I.II.Day4	0.0	0.0	0.0	0.0	0.0	0.0	0.0	0.0
AGACAAATCGATTGGT-1	871	2149.5718	4	3	3	4	4	0.174318038746191	0.174318038746191	S	0.0919793768523571	-0.0684351025145205	Early gametocyte	C4	871	2149.5718	0	0	0	0	0	0	-0.205206602429697	II.III.Day6	II.III.Day6	II.III.Day6	0.0	0.0	0.05293113261240751	0.0	0.14940239043824702	0.024114070035646886	0.23771580345285526	0.0
AGACACTAGCACGTCC-1	1072	2449.3123	0	0	0	7	0	-0.0508323340219068	-0.0508323340219068	G1	-0.397039343041368	-0.392767879416122	Early gametocyte	C0	1072	2449.3123	0	0	0	0	0	0	-0.383260532534512	II.III.Day6	II.III.Day6	II.III.Day6	0.0	0.0	0.0466704610130905	0.0	0.0	0.056405955126860974	0.0	0.0
AGACACTAGTGGCCTC-1	2007	3477.4133	7	2	2	9	7	-0.0283730485095804	-0.0283730485095804	G1	-0.088915738886067	0.327453985240498	Female lineage	C7	2007	3477.4133	0	0	0	0	0	0	0.334902971456687	V.Day11	V.Day11	IV.Day8	0.6772908366533864	0.0	0.0	0.0	0.3565737051792829	0.045711889284965404	0.0	0.0
AGACACTCACAAGCCC-1	1240	2656.3423	5	5	5	6	5	-0.195349024813711	-0.195349024813711	G1	1.15374242583864	-0.705257782145131	Male lineage	C5	1240	2656.3423	0	0	0	0	0	0	-0.268931819800001	IV.Day9	IV.Day9	IV.Day9	0.649402390438247	0.0	0.0	0.0	0.0	0.04256657580205494	0.2908366533864542	0.0
AGACACTGTCGCGGTT-1	1099	2481.6294	4	0	0	4	4	-0.0495749118725389	-0.0495749118725389	G1	-0.289259979749719	-0.251195422714433	Early gametocyte	C4	1099	2481.6294	0	0	0	0	0	0	-0.119894018727709	V.Day13	V.Day13	II.Day5	0.0	0.0	0.0	0.0	0.0	0.045711889284965404	0.0	0.0
AGACACTTCACGATCA-1	1311	2744.9797	7	1	1	9	7	-0.106315178853973	-0.106315178853973	G1	-0.424053614578481	1.0507074322326	Female lineage	C7	1311	2744.9797	0	0	0	0	0	0	0.254482755587132	IV.Day8	IV.Day8	IV.Day8	0.0	0.23705179282868527	0.0	0.0	0.0	0.02977563430488572	0.0	0.0
AGACACTTCATTGCCC-1	730	1927.4965	5	5	5	6	5	0.127427697371828	0.127427697371828	S	1.59310583434657	-0.766940734670161	Male lineage	C5	730	1927.4965	0	0	0	0	0	0	0.0904795630860495	IV.Day9	IV.Day9	IV.Day9	0.0	0.0	0.0	0.0	0.0	0.020968756552736424	0.0	0.0
AGACACTTCCGCACTT-1	1156	2553.7834	1	1	1	0	1	-0.212333862819127	-0.212333862819127	G1	-0.375141245394868	1.15623776956492	Female lineage	C1	1156	2553.7834	0	0	0	0	0	0	0.136275313888723	IV.Day8	IV.Day8	IV.Day8	0.0	0.0	0.0	0.0	0.0199203187250996	0.0	0.0	0.0
AGACACTTCTACTTCA-1	1555	2998.9136	7	1	1	9	7	-0.197383799212943	-0.197383799212943	G1	-0.475590633422427	0.788995618366503	Female lineage	C7	1555	2998.9136	0	0	0	0	0	0	0.0793957449496534	III.IV.Day7	III.IV.Day7	IV.Day8	0.0	0.0	0.0	0.0	0.0	0.00545187670371147	0.0	0.0
AGACACTTCTCGACGG-1	1288	2711.916	4	3	3	4	4	0.26004770067003	0.26004770067003	S	0.0054172567490798	-0.267885736632126	Early gametocyte	C4	1288	2711.916	0	0	0	0	0	0	0.0202672595893223	V.Day13	V.Day13	II.Day5	0.0	0.0	0.0	0.0	0.0	0.07003564688613965	0.0	0.0
AGACAGGGTCATGGCC-1	1329	2783.1074	2	2	2	1	2	0.0580683445168567	0.0580683445168567	S	-0.479442963224836	0.422369525802077	Female lineage	C2	1329	2783.1074	0	0	0	0	0	0	0.0094526245431927	IV.Day9	IV.Day9	IV.Day8	0.0	0.0	0.0	0.0	0.0	0.0	0.0	0.0
AGACAGGGTGATTGGG-1	853	2122.5945	1	1	1	0	1	0.15244005155814	0.15244005155814	S	-0.398904696622553	1.25623141471317	Female lineage	C1	853	2122.5945	0	0	0	0	0	0	0.21761931193457	IV.Day8	IV.Day8	IV.Day8	0.0	0.0	0.0	0.0	0.19123505976095617	0.0	0.0	0.0
AGACCATAGCACCCAC-1	1259	2649.8794	5	5	5	6	5	0.190820577753168	0.190820577753168	S	1.2482157937889	-0.698555332706896	Male lineage	C5	1259	2649.8794	0	0	0	0	0	0	-0.240062589891162	IV.Day9	IV.Day9	II.III.Day6	0.6613545816733067	0.0	0.0	0.0	0.0	0.06437408261690082	0.2775564409030544	0.0
AGACCATAGTGTTCCA-1	1123	2513.4883	1	1	1	0	1	-0.0282482845980825	-0.0282482845980825	G1	0.0781336037587995	0.887684021100858	Female lineage	C1	1123	2513.4883	0	0	0	0	0	0	0.0556641087434794	IV.Day8	IV.Day8	IV.Day8	0.0	0.0	0.0	0.0	0.0	0.0	0.0	0.0
AGACCATCAAATGGCG-1	1912	3399.2688	0	0	0	8	0	0.18956432086774	0.18956432086774	S	0.995294834875347	-0.669750950930209	Male lineage	C0	1912	3399.2688	0	0	0	0	0	0	-0.0538348161632543	IV.Day9	IV.Day9	II.Day5	0.0	0.0	0.0	0.0	0.0	0.0	0.0	0.0
AGACCATCAGCCTTCT-1	1510	2961.503	4	3	3	4	4	0.216803297274604	0.216803297274604	S	-0.380369869405098	-0.72082945104119	Early gametocyte	C4	1510	2961.503	0	0	0	0	0	0	-0.282513157386418	V.Day13	V.Day13	V.Day13	0.0	0.0	0.0	0.0	0.0	0.015307192283497589	0.0	0.0
AGACCATCAGTAGGAC-1	314	1087.8663	6	3	3	5	6	-0.132289906036509	-0.132289906036509	G1	-0.12254055773851	-0.270458307311282	Female lineage	C6	314	1087.8663	0	0	0	0	0	0	-0.022931998774881	IV.Day8	IV.Day8	IV.Day8	0.0	0.0	0.0	0.0	0.0	0.023485007339064792	0.0	0.0
AGACCATGTTAGGGAC-1	1442	2893.2473	1	1	1	0	1	-0.13412983919304	-0.13412983919304	G1	-0.403891200801309	0.625628027543883	Female lineage	C1	1442	2893.2473	0	0	0	0	0	0	0.216316299690221	IV.Day8	IV.Day8	IV.Day8	0.0	0.0	0.0	0.0	0.3346613545816733	0.0	0.0	0.0
AGACCCGCAGTACTAC-1	1431	2874.3914	4	3	3	4	4	-0.267906673801397	-0.267906673801397	G1	0.120360990859568	-0.510638631487115	Early gametocyte	C4	1431	2874.3914	0	0	0	0	0	0	-0.160018497940319	V.Day12	V.Day12	II.III.Day6	0.0	0.0	0.0005691519635742744	0.0	0.0	0.09310127909414971	0.0	0.0
AGACCCGGTAAGGCTG-1	875	2142.7837	4	3	3	4	4	0.0311474864612025	0.0311474864612025	S	-0.324660202223963	-0.532896473413211	Early gametocyte	C4	875	2142.7837	0	0	0	0	0	0	-0.0563183875871301	II.Day5	II.Day5	II.Day5	0.0	0.053784860557768925	0.0	0.0	0.0	0.03522751100859719	0.0	0.0
AGACTCAGTCCCTGAG-1	705	1875.3905	4	3	3	4	4	-0.0853865135229375	-0.0853865135229375	G1	0.155032710342668	-0.346841785185538	Early gametocyte	C4	705	1875.3905	0	0	0	0	0	0	0.0966978742567609	II.III.Day6	II.III.Day6	II.III.Day6	0.0	0.0	0.017643710870802503	0.0	0.0	0.07485846089326903	0.0	0.0
AGACTCATCCGTGGTG-1	221	838.4148	8	1	1	10	8	0.084484364603491	0.084484364603491	S	-0.0764935315516729	0.770217683909479	Female lineage	C8	221	838.4148	0	0	0	0	0	0	0.251447548578191	IV.Day8	IV.Day8	IV.Day9	0.0	0.0	0.02390438247011952	0.2775564409030544	0.0	0.008806877752149297	0.0	0.0
AGAGAATCAACGGGTA-1	1665	3143.7427	2	2	2	1	2	0.0715021761206335	0.0715021761206335	S	-0.460405473174333	0.166514697724289	Early gametocyte	C2	1665	3143.7427	0	0	0	0	0	0	-0.0356324891199205	IV.Day9	IV.Day9	II.III.Day6	0.0	0.0	0.0	0.0	0.0	0.0050325015726567415	0.0	0.0
AGAGAATGTAGCGTTT-1	230	861.3879	3	4	4	3	3	-0.147923869611776	-0.147923869611776	G1	-0.133772923911349	0.177095179533091	Female lineage	C3	230	861.3879	0	0	0	0	0	0	-0.0839297615767445	T.Day0	T.Day0	T.Day0	0.0	0.0	0.0	0.11952191235059761	0.0	0.055776892430278883	0.0	0.0
AGAGAATTCGCCTTGT-1	777	1998.7267	1	1	1	0	1	0.0010294306685945	0.0010294306685945	S	-0.333042321060163	1.36020842900573	Female lineage	C1	777	1998.7267	0	0	0	0	0	0	-0.0113933671775556	IV.Day9	IV.Day9	IV.Day8	0.0	0.0	0.0	0.0	0.0	0.031243447263577268	0.0	0.0
AGAGAGCCAAGCACCC-1	802	2057.1995	0	0	0	7	0	-0.0502416284657938	-0.0502416284657938	G1	-0.239591789943166	-0.406267321448951	Early gametocyte	C0	802	2057.1995	0	0	0	0	0	0	-0.19510560512754	V.Day13	V.Day13	V.Day12	0.0	0.0	0.0	0.0	0.0	0.02830782134619417	0.0	0.0
AGAGAGCCAATCCTAG-1	838	2098.5085	1	1	1	0	1	-0.224605544951783	-0.224605544951783	G1	0.0683933921655019	1.0474209016174	Female lineage	C1	838	2098.5085	0	0	0	0	0	0	0.339011439044584	IV.Day8	IV.Day8	IV.Day8	0.0	0.0	0.0	0.0	0.19123505976095617	0.0	0.0	0.0
AGAGAGCCATTCACCC-1	592	1678.143	4	3	3	4	4	0.232941692173604	0.232941692173604	S	-0.171196067645525	0.237411090109192	Early gametocyte	C4	592	1678.143	0	0	0	0	0	0	-0.189922757766556	II.III.Day6	II.III.Day6	II.Day5	0.0	0.0	0.017643710870802503	0.0	0.0	0.022855944642482702	0.2589641434262948	0.0
AGAGAGCGTATCCTCC-1	347	1162.3174	3	4	4	3	3	0.0361634856438185	0.0361634856438185	S	0.381546189436456	-0.268610861347377	Early gametocyte	C3	347	1162.3174	0	0	0	0	0	0	-0.0766142299586105	V.Day13	V.Day13	V.Day13	0.0	0.0	0.0	0.0	0.29880478087649404	0.05200251625078633	0.0	0.0
AGAGCAGCAGGCATGA-1	1033	2380.6362	1	1	1	0	1	-0.0962221419524651	-0.0962221419524651	G1	-0.447737000753482	1.11116668123645	Female lineage	C1	1033	2380.6362	0	0	0	0	0	0	0.147032241942765	IV.Day8	IV.Day8	IV.Day8	0.0	0.0	0.0	0.0	0.13147410358565736	0.03606626127070665	0.0	0.0
AGAGCAGGTCGAGTTT-1	883	2189.735	2	2	2	1	2	0.0719391293108544	0.0719391293108544	S	-0.333549701883302	-0.114699637638398	Female lineage	C2	883	2189.735	0	0	0	0	0	0	0.111837893169353	II.III.Day6	II.III.Day6	II.III.Day6	0.0	0.0	0.0	0.0	0.0	0.0	0.0	0.0
AGAGCAGTCACCTCGT-1	855	2123.7192	1	1	1	0	1	-0.144826259846259	-0.144826259846259	G1	-0.270797296929794	1.16503665366713	Female lineage	C1	855	2123.7192	0	0	0	0	0	0	0.138301643822184	IV.Day8	IV.Day8	IV.Day8	0.0	0.0	0.0	0.0	0.0	0.0023065632208010066	0.0	0.0
AGAGCAGTCGCTTGAA-1	914	2222.2432	2	2	2	1	2	0.200495224961204	0.200495224961204	S	0.0456486392052223	0.770085999215998	Female lineage	C2	914	2222.2432	0	0	0	0	0	0	0.213293412982343	IV.Day9	IV.Day9	IV.Day8	0.0	0.13147410358565736	0.0	0.0	0.0	0.0	0.0	0.0
AGAGCAGTCGTCGACG-1	1181	2571.096	5	5	5	6	5	-0.0536683985779829	-0.0536683985779829	G1	0.701654451475479	-0.346683363743123	Male lineage	C5	1181	2571.096	0	0	0	0	0	0	-0.0486269891786097	IV.Day9	IV.Day9	II.III.Day6	0.0	0.0	0.0	0.0	0.3147410358565737	0.08743971482491088	0.0	0.0
AGAGCAGTCGTTGTAG-1	349	1174.471	0	0	0	2	0	-0.0745378253914685	-0.0745378253914685	G1	-0.0839000420830368	-0.249160383889522	Female lineage	C0	349	1174.471	0	0	0	0	0	0	0.12711331493091	V.Day13	V.Day13	V.Day13	0.0	0.0	0.0	0.0	0.0	0.0	0.0	0.0
AGAGCCCAGGCTTAAA-1	1026	2372.5088	1	1	1	0	1	-0.104309559741582	-0.104309559741582	G1	-0.0383657382115101	0.949334783952145	Female lineage	C1	1026	2372.5088	0	0	0	0	0	0	0.223399985364338	IV.Day9	IV.Day9	IV.Day8	0.0	0.0	0.0	0.0	0.0	0.00545187670371147	0.0	0.0
AGAGCCCAGGTTTACC-1	631	1753.1423	6	3	3	5	6	-0.157885721186272	-0.157885721186272	G1	0.666473209704583	0.110777088277862	Early gametocyte	C6	631	1753.1423	0	0	0	0	0	0	0.0366963793110839	IV.Day9	IV.Day9	IV.Day9	0.0	0.0	0.017643710870802503	0.0	0.0	0.07318096036905011	0.0	0.0199203187250996
AGAGCCCCACAAATAG-1	652	1790.2964	1	1	1	0	1	-0.222664796113897	-0.222664796113897	G1	-0.382116391985677	1.05931364474905	Female lineage	C1	652	1790.2964	0	0	0	0	0	0	0.201623241005652	IV.Day8	IV.Day8	IV.Day8	0.0	0.0	0.0	0.0	0.0	0.0004193751310547285	0.0	0.0
AGAGCCCGTACAGTCT-1	794	2021.3387	5	5	5	6	5	-0.0294687844145227	-0.0294687844145227	G1	1.51596249345969	-0.656144626130823	Male lineage	C5	794	2021.3387	0	0	0	0	0	0	-0.0101453706288372	IV.Day9	IV.Day9	IV.Day9	0.0	0.0	0.0	0.0	0.0	0.0	0.0	0.0
AGAGCCCGTCGGTGTC-1	1180	2604.8792	0	0	0	7	0	-0.0995669908550036	-0.0995669908550036	G1	-0.315348927334339	-0.199345722807999	Female lineage	C0	1180	2604.8792	0	0	0	0	0	0	-0.103496595448467	IV.Day8	IV.Day8	IV.Day8	0.8725099601593626	0.29282868525896416	0.0	0.0	0.4960159362549801	0.03250157265674145	0.0	0.0
AGAGCCCGTGAGGAAA-1	321	1102.5259	8	1	1	10	8	0.0174273355648391	0.0174273355648391	S	-0.202300790581154	0.32672719259155	Female lineage	C8	321	1102.5259	0	0	0	0	0	0	-0.0345284121260925	IV.Day9	IV.Day9	IV.Day8	0.0	0.0	0.0	0.0	0.0	0.0	0.0	0.0
AGAGCCCGTTTCGTAG-1	930	2260.176	2	2	2	1	2	-0.0118923142188847	-0.0118923142188847	G1	-0.321535668721112	-0.722286119802953	Female lineage	C2	930	2260.176	0	0	0	0	0	0	-0.224912684075608	IV.Day9	IV.Day9	IV.Day9	0.0	0.12350597609561753	0.0	0.0	0.4063745019920319	0.02180750681484588	0.0	0.0
AGAGCCCTCATGTCTT-1	804	2046.381	7	1	1	9	7	-0.133107491256116	-0.133107491256116	G1	-0.375685830532884	0.865174003199493	Female lineage	C7	804	2046.381	0	0	0	0	0	0	0.176346392276776	IV.Day8	IV.Day8	IV.Day8	0.0	0.0	0.0	0.0	0.0	0.0	0.0	0.0
AGATAGAAGTGTAGAT-1	914	2210.3623	6	3	3	5	6	0.0122675360801814	0.0122675360801814	S	0.092654698087989	-0.0075957285312429	Early gametocyte	C6	914	2210.3623	0	0	0	0	0	0	-0.351016840974766	II.Day5	II.Day5	II.Day5	0.0	0.0	0.0	0.0	0.0	0.055357517299224154	0.0	0.0
AGATAGAGTGTACAGG-1	1032	2383.2043	1	1	1	0	1	-0.15164205013836	-0.15164205013836	G1	-0.404090563599176	1.00750513050904	Female lineage	C1	1032	2383.2043	0	0	0	0	0	0	0.0682890559826942	IV.Day8	IV.Day8	IV.Day8	0.0	0.0	0.0	0.0	0.0	0.0	0.2403718459495352	0.0
AGATAGAGTTGACTGT-1	623	1735.8025	4	3	3	4	4	-0.160060592449467	-0.160060592449467	G1	-0.32475077037358	-0.330234698049332	Early gametocyte	C4	623	1735.8025	0	0	0	0	0	0	0.161911688706011	I.Day3	I.Day3	II.Day5	0.0	0.0	0.0028457598178713715	0.0	0.0	0.044244076326273855	0.0	0.0
AGATAGATCAGTCATG-1	242	893.91876	3	4	4	3	3	-0.156361202134871	-0.156361202134871	G1	-0.084876504906492	-0.107365217504551	Female lineage	C3	242	893.91876	0	0	0	0	0	0	-0.197956352382722	I.Day3	I.Day3	I.Day3	0.0	0.1752988047808765	0.018782014797951052	0.0	0.0	0.04235688823652757	0.0	0.026294820717131476
AGATAGATCGTGAGAG-1	1283	2727.6848	2	2	2	1	2	-0.131816304112376	-0.131816304112376	G1	0.0020428237989544	-0.47789643057985	Early gametocyte	C2	1283	2727.6848	0	0	0	0	0	0	-0.037169351440395	IV.Day9	IV.Day9	IV.Day8	0.0	0.0	0.0	0.0	0.0	0.011113440972950304	0.0	0.0
AGATAGATCGTGCGAC-1	674	1834.0635	9	0	0	8	9	-0.263700600755962	-0.263700600755962	G1	-0.211777056880916	-0.0965025900134855	Early gametocyte	C9	674	1834.0635	0	0	0	0	0	0	-0.0817185109459315	V.Day12	V.Day12	V.Day12	0.0	0.0	0.0	0.0	0.0	0.0012581253931641854	0.0	0.0
AGATAGATCGTGTGAT-1	964	2301.584	0	0	0	2	0	-0.139379951759396	-0.139379951759396	G1	-0.201887544143635	-0.0240784256432769	Early gametocyte	C0	964	2301.584	0	0	0	0	0	0	-0.0496671100637913	V.Day13	V.Day13	IV.Day8	0.0	0.0	0.08309618668184406	0.0	0.0	0.07024533445166702	0.0	0.0
AGATCCAAGCTAATGA-1	373	1223.7102	3	4	4	3	3	-0.0885911904686038	-0.0885911904686038	G1	-0.0915732529447317	-0.366934622862974	Female lineage	C3	373	1223.7102	0	0	0	0	0	0	0.503275809334762	I.Day3	I.Day3	I.Day3	0.0	0.0	0.0	0.0	0.24701195219123506	0.02432375760117425	0.0	0.0
AGATCCACAAGAATAC-1	711	1901.7496	0	0	0	2	0	-0.0358550215480078	-0.0358550215480078	G1	0.159299931036308	-0.146511698582975	Early gametocyte	C0	711	1901.7496	0	0	0	0	0	0	0.17109265800315	V.Day13	V.Day13	V.Day13	0.0	0.0	0.005122367672168469	0.0	0.0	0.019081568462990146	0.0	0.0
AGATCCAGTACCGGCT-1	865	2155.7412	2	2	2	1	2	-0.046321541287471	-0.046321541287471	G1	-0.368493824381536	0.5964007709001	Female lineage	C2	865	2155.7412	0	0	0	0	0	0	0.2965918933893	IV.Day8	IV.Day8	IV.Day9	0.0	0.0	0.0	0.0	0.0	0.0	0.0	0.0
AGATCCAGTCAAGTTC-1	1402	2872.7695	0	0	0	1	0	-0.144597749418837	-0.144597749418837	G1	-0.507018314195816	-0.231183706304299	Female lineage	C0	1402	2872.7695	0	0	0	0	0	0	-0.289324239711173	IV.Day8	IV.Day8	IV.Day8	0.0	0.0	0.0	0.0	0.0	0.009645628014258754	0.0	0.036653386454183264
AGATCCAGTTCGTACA-1	1547	3023.9912	5	5	5	11	5	0.0490929594394256	0.0490929594394256	S	1.00026881641516	-0.817565736084953	Male lineage	C5	1547	3023.9912	0	0	0	0	0	0	0.0766970130509014	IV.Day9	IV.Day9	IV.Day9	0.7091633466135459	0.0	0.0	0.0	0.2649402390438247	0.0	0.0	0.0
AGATCGTAGGGTCAAC-1	1042	2412.0405	0	0	0	7	0	-0.187946481257985	-0.187946481257985	G1	-0.312024918341233	-0.635599191202965	Early gametocyte	C0	1042	2412.0405	0	0	0	0	0	0	-0.146317518486537	II.III.Day6	II.III.Day6	II.III.Day6	0.0	0.0	0.0	0.0	0.0	0.0	0.26294820717131473	0.0
AGATCGTCAAGTCCAT-1	1295	2720.965	1	1	1	0	1	-0.0582366206288387	-0.0582366206288387	G1	-0.600598288587062	0.708421852593492	Female lineage	C1	1295	2720.965	0	0	0	0	0	0	0.118184791721281	IV.Day8	IV.Day8	IV.Day8	0.0	0.0	0.0	0.0	0.0	0.0	0.0	0.0
AGATCGTGTATCTTCT-1	760	1989.8157	2	2	2	1	2	-0.0152460191555317	-0.0152460191555317	G1	-0.274285114360352	0.0880534479818032	Female lineage	C2	760	1989.8157	0	0	0	0	0	0	0.207558016565363	IV.Day9	IV.Day9	IV.Day9	0.0	0.0	0.0	0.0	0.0	0.027888446215139442	0.0	0.0
AGATCGTTCCACGGAC-1	1116	2492.527	1	1	1	0	1	-0.277299928667978	-0.277299928667978	G1	-0.431807986445415	0.975743595501861	Female lineage	C1	1116	2492.527	0	0	0	0	0	0	0.0280610292070432	IV.Day8	IV.Day8	IV.Day8	0.0	0.0	0.0	0.0	0.0	0.0	0.0	0.0
AGATCGTTCCGATCGG-1	379	1235.3308	3	4	4	3	3	-0.0806119588735543	-0.0806119588735543	G1	-0.155426475204877	-0.294638322289812	Early gametocyte	C3	379	1235.3308	0	0	0	0	0	0	0.112914527888922	II.Day5	II.Day5	II.Day5	0.0	0.3705179282868526	0.03642572566875356	0.0	0.0	0.044244076326273855	0.0	0.0
AGATCGTTCTCCCATG-1	700	1880.5818	5	5	5	11	5	-0.0141416765215604	-0.0141416765215604	G1	0.66365278754135	-0.222430958807107	Male lineage	C5	700	1880.5818	0	0	0	0	0	0	-0.312597205446722	II.Day5	II.Day5	V.Day13	0.8326693227091634	0.1892430278884462	0.0	0.0	0.0	0.0	0.0	0.0
AGATGAAAGCCAAGTG-1	1128	2533.3623	2	2	2	1	2	-0.338751103269757	-0.338751103269757	G1	0.27573471840766	-0.291684161210044	Early gametocyte	C2	1128	2533.3623	0	0	0	0	0	0	-0.162684624703178	IV.Day9	IV.Day9	IV.Day9	0.0	0.0	0.0	0.0	0.0	0.0	0.0	0.0
AGATGAACATCTCGTC-1	715	1899.8757	1	1	1	0	1	-0.229998606025479	-0.229998606025479	G1	-0.380855837844002	0.974149064528478	Female lineage	C1	715	1899.8757	0	0	0	0	0	0	0.392731475630686	V.Day11	V.Day11	IV.Day8	0.0	0.0	0.0	0.0	0.0	0.001887188089746278	0.0	0.0
AGATGAAGTTCCTACC-1	791	2025.7703	4	3	3	4	4	0.0259909206755198	0.0259909206755198	S	-0.307287745040531	-0.416606580009243	Early gametocyte	C4	791	2025.7703	0	0	0	0	0	0	-0.118347604284875	II.III.Day6	II.III.Day6	II.III.Day6	0.0	0.0	0.0028457598178713715	0.0	0.0	0.045711889284965404	0.0	0.0
AGATGAATCGCTGTCT-1	394	1271.6409	1	1	1	0	1	0.214348721373235	0.214348721373235	S	-0.15071370131569	0.249098620680039	Female lineage	C1	394	1271.6409	0	0	0	0	0	0	0.133629672090327	V.Day11	V.Day11	V.Day11	0.0	0.0	0.0	0.0	0.0	0.013210316628223947	0.0	0.0
AGATGCTCATATGGCT-1	984	2333.4902	5	5	5	11	5	-0.0645683081434963	-0.0645683081434963	G1	0.834805120931783	-0.686759561865053	Male lineage	C5	984	2333.4902	0	0	0	0	0	0	0.263513389023383	IV.Day8	IV.Day8	IV.Day9	0.0	0.0	0.0	0.0	0.0	0.006080939400293563	0.22177954847277556	0.0
AGATGCTTCCCTCAAC-1	1392	2848.0786	2	2	2	1	2	-0.211277909171554	-0.211277909171554	G1	-0.0931753034771148	0.0199499218783944	Female lineage	C2	1392	2848.0786	0	0	0	0	0	0	0.0406334457525481	IV.Day9	IV.Day9	IV.Day8	0.0	0.0	0.0	0.0	0.00199203187250996	0.05095407842314951	0.21115537848605578	0.0
AGATGCTTCGCGTCGA-1	955	2277.3965	2	2	2	1	2	0.0126042571927745	0.0126042571927745	S	0.0709561179253894	-0.205672600813704	Early gametocyte	C2	955	2277.3965	0	0	0	0	0	0	0.0762850816442835	II.III.Day6	II.III.Day6	II.III.Day6	0.0	0.39243027888446214	0.0	0.0	0.0	0.01593625498007968	0.0	0.0
AGATGCTTCTCTCTAA-1	1655	3141.1926	9	0	0	12	9	-0.147235077914249	-0.147235077914249	G1	-0.159938832001761	-0.08855147652699	Early gametocyte	C9	1655	3141.1926	0	0	0	0	0	0	-0.324345803122328	IV.Day9	IV.Day9	IV.Day9	0.0	0.0	0.0	0.0	0.0	0.012161878800587125	0.0	0.0
AGCATCAAGTCACTGT-1	2009	3477.605	2	2	2	1	2	-0.0761247994071784	-0.0761247994071784	G1	-0.277327743329263	-0.176321247686383	Early gametocyte	C2	2009	3477.605	0	0	0	0	0	0	0.0746152682475109	IV.Day9	IV.Day9	IV.Day9	0.0	0.0	0.0	0.0	0.0	0.0	0.0	0.0
AGCATCACAATAGTCC-1	854	2131.1475	0	0	0	2	0	-0.284422621681078	-0.284422621681078	G1	0.549102639240523	-0.32305024259429	Early gametocyte	C0	854	2131.1475	0	0	0	0	0	0	-0.27482565505551	V.Day13	V.Day13	V.Day13	0.0	0.0	0.0	0.0	0.0	0.030404697001467813	0.0	0.0
AGCATCATCTATACGG-1	1754	3223.3374	1	1	1	0	1	-0.137009410541559	-0.137009410541559	G1	-0.540404951495506	0.284770302043203	Female lineage	C1	1754	3223.3374	0	0	0	0	0	0	0.0696501766387844	V.Day11	V.Day11	IV.Day8	0.0	0.0	0.0	0.0	0.0	0.0	0.0	0.0
AGCCAATAGACTTCCA-1	991	2325.9744	1	1	1	0	1	-0.286296395150225	-0.286296395150225	G1	-0.354087455292077	1.22345615300145	Female lineage	C1	991	2325.9744	0	0	0	0	0	0	0.280580034083567	IV.Day9	IV.Day9	IV.Day8	0.0	0.0	0.0	0.0	0.17131474103585656	0.0	0.0	0.0
AGCCAATGTTTCGGCG-1	829	2104.4956	0	0	0	8	0	0.172715365256454	0.172715365256454	S	0.13681106294288	-0.428986500896974	Early gametocyte	C0	829	2104.4956	0	0	0	0	0	0	-0.228827258583015	V.Day13	V.Day13	V.Day13	0.0	0.0	0.056346044393853156	0.0	0.7290836653386454	0.01195219123505976	0.0	0.0
AGCCACGAGCAGGTCA-1	1083	2464.2996	7	1	1	9	7	-0.0452369462014992	-0.0452369462014992	G1	-0.082435178300521	0.867641588988771	Female lineage	C7	1083	2464.2996	0	0	0	0	0	0	0.102410451504849	IV.Day8	IV.Day8	IV.Day8	0.0	0.0398406374501992	0.0	0.0	0.08764940239043825	0.0	0.0	0.0
AGCCACGAGTCATTGC-1	1308	2721.4138	4	3	3	4	4	-0.161550225816648	-0.161550225816648	G1	-0.413352846854134	-0.904656889586477	Early gametocyte	C4	1308	2721.4138	0	0	0	0	0	0	-0.0699081288656249	IV.V.Day10	IV.V.Day10	II.Day5	0.0	0.0	0.056346044393853156	0.0	0.0	0.07108408471377647	0.0	0.0
AGCCACGCATCCTCAC-1	1163	2577.9683	0	0	0	2	0	-0.0599952647954858	-0.0599952647954858	G1	-0.0465804408347855	-0.287766285615366	Early gametocyte	C0	1163	2577.9683	0	0	0	0	0	0	0.0031037308374411	V.Day13	V.Day13	II.Day5	0.0	0.0	0.0	0.0	0.0	0.03522751100859719	0.0	0.0
AGCCACGGTAAGAACT-1	1090	2482.4587	0	0	0	5	0	-0.0257709649528951	-0.0257709649528951	G1	-0.298406329367465	-0.284551528607748	Early gametocyte	C0	1090	2482.4587	0	0	0	0	0	0	-0.210019923914983	II.Day5	II.Day5	II.Day5	0.0	0.0	0.0	0.0	0.0	0.0	0.0	0.0
AGCCACGGTCCTTGTC-1	302	1051.6742	3	4	4	3	3	0.211115183456487	0.211115183456487	S	-0.0977957177142768	-0.219963888736111	Female lineage	C3	302	1051.6742	0	0	0	0	0	0	-0.0118236679677433	V.Day13	V.Day13	V.Day13	0.0	0.10358565737051793	0.0	0.0	0.0	0.02914657160830363	0.0	0.0
AGCCACGGTGGGCTTC-1	715	1898.1917	3	4	4	3	3	-0.0978082766373192	-0.0978082766373192	G1	-0.242327739171063	-0.226898610489067	Early gametocyte	C3	715	1898.1917	0	0	0	0	0	0	0.103436879287508	V.Day13	V.Day13	II.Day5	0.0	0.037848605577689244	0.0	0.0	0.0	0.025162507863283706	0.0	0.0
AGCCAGCCAAGTAGTA-1	913	2224.907	5	5	5	6	5	-0.0440144085110913	-0.0440144085110913	G1	0.600327420160019	-0.104915867211246	Male lineage	C5	913	2224.907	0	0	0	0	0	0	-0.197783900799652	IV.Day9	IV.Day9	II.III.Day6	0.0	0.0	0.0	0.0	0.0	0.029565946739358355	0.0	0.0
AGCCAGCCAGAGGACT-1	223	844.47235	3	4	4	3	3	-0.188339353093606	-0.188339353093606	G1	-0.0750806071221183	-0.0960296836589127	Female lineage	C3	223	844.47235	0	0	0	0	0	0	-0.0963670601088988	V.Day13	V.Day13	I.Day3	0.0	0.0	0.08594194649971543	0.0	0.0	0.022855944642482702	0.0	0.0804780876494024
AGCCAGCCAGCCTATA-1	1230	2645.8757	7	1	1	9	7	-0.238425646256947	-0.238425646256947	G1	-0.432520548057432	0.985705062441707	Female lineage	C7	1230	2645.8757	0	0	0	0	0	0	0.14563012808424	IV.Day8	IV.Day8	IV.Day9	0.0	0.04183266932270916	0.0	0.0	0.0796812749003984	0.0	0.0	0.0
AGCCAGCCAGGGCTTC-1	1029	2385.37	1	1	1	0	1	-0.113805523737794	-0.113805523737794	G1	-0.32534324383984	1.38264231608278	Female lineage	C1	1029	2385.37	0	0	0	0	0	0	0.321710126061697	IV.Day8	IV.Day8	IV.Day9	0.0	0.045816733067729085	0.0	0.0	0.35856573705179284	0.0	0.0	0.0
AGCCAGCGTTAAGTCC-1	360	1193.83	3	4	4	3	3	-0.0849431305798054	-0.0849431305798054	G1	0.312852160704788	-0.254681532964098	Female lineage	C3	360	1193.83	0	0	0	0	0	0	0.225494262084375	II.Day5	II.Day5	II.Day5	0.0	0.0	0.06488332384746727	0.0	0.0	0.0	0.0	0.0
AGCCAGCTCACGACTA-1	833	2085.9048	4	3	3	4	4	-0.0627708037342209	-0.0627708037342209	G1	0.608705484191887	0.292333351277472	Early gametocyte	C4	833	2085.9048	0	0	0	0	0	0	-0.206558978081543	II.III.Day6	II.III.Day6	II.Day5	0.0	0.0	0.0	0.0	0.0	0.038372824491507654	0.0	0.0
AGCGATTAGACGGAAA-1	1886	3354.611	4	3	3	4	4	-0.0461061220666494	-0.0461061220666494	G1	-0.467223525645134	0.332228041624729	Female lineage	C4	1886	3354.611	0	0	0	0	0	0	-0.0243117760150598	IV.Day8	IV.Day8	IV.Day8	0.0	0.0	0.0	0.0	0.0	0.0	0.0	0.0
AGCGATTCAAACCACT-1	1178	2593.0234	2	2	2	1	2	0.104198223940768	0.104198223940768	S	0.395813497630414	0.0021321000327358	Female lineage	C2	1178	2593.0234	0	0	0	0	0	0	-0.132996724413067	IV.Day9	IV.Day9	IV.Day9	0.0	0.03386454183266932	0.0	0.0	0.0	0.0	0.0	0.0
AGCGATTCAACGTATC-1	685	1845.7935	1	1	1	0	1	-0.0221627301492104	-0.0221627301492104	G1	-0.295523393672581	0.88626560232245	Female lineage	C1	685	1845.7935	0	0	0	0	0	0	0.0269190144147012	IV.Day8	IV.Day8	IV.Day8	0.0	0.0	0.0	0.0	0.0	0.0	0.0	0.0
AGCGATTCATGTACGT-1	717	1901.9115	1	1	1	0	1	-0.254351152053536	-0.254351152053536	G1	-0.0264587050369009	0.939327453615282	Female lineage	C1	717	1901.9115	0	0	0	0	0	0	-0.043591319027321	V.Day11	V.Day11	IV.Day9	0.0	0.0	0.0	0.0	0.0	0.0	0.0	0.0
AGCGATTTCAAAGCCT-1	734	1935.1929	0	2	0	7	0	-0.321036446157184	-0.321036446157184	G1	-0.229437161252834	-0.179650741726532	Early gametocyte	C0	734	1935.1929	0	0	0	0	0	0	0.001568819186423	IV.Day9	IV.Day9	II.III.Day6	0.0	0.0	0.008537279453614115	0.0	0.0	0.06772908366533864	0.0	0.11394422310756971
AGCGATTTCATGTCTT-1	1006	2364.084	0	0	0	2	0	-0.029998374482436	-0.029998374482436	G1	-0.036478512970265	-0.771145237074921	Early gametocyte	C0	1006	2364.084	0	0	0	0	0	0	-0.14512838647566	V.Day11	V.Day11	V.Day13	0.0	0.0	0.0	0.0	0.4900398406374502	0.0012581253931641854	0.0	0.0
AGCGATTTCGTCCTTG-1	472	1436.4542	3	4	4	3	3	0.17316799033124	0.17316799033124	S	-0.242857312807192	-0.146612046247694	Early gametocyte	C3	472	1436.4542	0	0	0	0	0	0	0.353098367030286	II.III.Day6	II.III.Day6	II.III.Day6	0.0	0.0	0.0	0.0	0.0	0.008597190186621933	0.0	0.0
AGCGCCACAATGTCAC-1	373	1216.1757	3	4	4	3	3	0.0154379179589092	0.0154379179589092	S	0.349857166987291	0.44910438998054	Female lineage	C3	373	1216.1757	0	0	0	0	0	0	0.185919438032512	I.Day3	I.Day3	II.Day5	0.0	0.0	0.03813318155947638	0.0	0.0	0.016565317676661775	0.0	0.0
AGCGCCAGTGCAGATG-1	1114	2487.7856	1	1	1	0	1	-0.0431585697212604	-0.0431585697212604	G1	-0.429728497325443	1.22220138781334	Female lineage	C1	1114	2487.7856	0	0	0	0	0	0	0.233092630643352	IV.Day8	IV.Day8	IV.Day8	0.0	0.29880478087649404	0.0	0.0	0.01195219123505976	0.0	0.0	0.0
AGCGCCATCAAGGACG-1	1389	2856.0579	2	2	2	1	2	-0.306695799641956	-0.306695799641956	G1	-0.0896709429792051	-0.157913711002601	Female lineage	C2	1389	2856.0579	0	0	0	0	0	0	0.0273603268603047	IV.Day9	IV.Day9	IV.Day9	0.0	0.0	0.0	0.0	0.0	0.0	0.0	0.0
AGCGCCATCATTTACC-1	1093	2484.65	3	4	4	3	3	-0.0501370831370755	-0.0501370831370755	G1	0.831585501796876	-0.163124949352914	Male lineage	C3	1093	2484.65	0	0	0	0	0	0	-0.101799814278904	V.Day13	V.Day13	II.III.Day6	0.0	0.0	0.0	0.0	0.04780876494023904	0.0006290626965820927	0.0	0.0
AGCGCTGAGAGATCGC-1	254	927.5472	3	4	4	3	3	-0.240215399985094	-0.240215399985094	G1	-0.066088684315832	0.0829685184187173	Female lineage	C3	254	927.5472	0	0	0	0	0	0	-0.295849478352145	V.Day13	V.Day13	I.Day3	0.0	0.0	0.016505406943653957	0.0	0.0	0.014678129586915495	0.04249667994687915	0.007171314741035857
AGCGCTGAGGTGAGAA-1	432	1357.8436	1	1	1	0	1	-0.0284277854945122	-0.0284277854945122	G1	-0.192363998476726	1.05071087825569	Female lineage	C1	432	1357.8436	0	0	0	0	0	0	-0.0185925398843842	V.Day11	V.Day11	IV.Day9	0.0	0.0	0.0	0.0	0.0	0.0	0.0	0.0
AGCGCTGAGGTTAAAC-1	1269	2687.5105	1	1	1	0	1	-0.361840450937633	-0.361840450937633	G1	-0.406240808414683	0.814105697186353	Female lineage	C1	1269	2687.5105	0	0	0	0	0	0	0.368469587656279	V.Day11	V.Day11	IV.Day8	0.0	0.027888446215139442	0.0	0.0	0.0	0.0	0.0	0.0
AGCGCTGAGTTCTCTT-1	945	2267.1785	5	5	5	6	5	-0.169129718039391	-0.169129718039391	G1	0.871055834400623	-0.720756579096489	Male lineage	C5	945	2267.1785	0	0	0	0	0	0	-0.142495617179837	IV.Day9	IV.Day9	IV.Day9	0.8007968127490039	0.0	0.0	0.0	0.0	0.015516879849024954	0.0	0.0
AGCGCTGGTACAATAG-1	1180	2570.3645	1	1	1	0	1	-0.0845848426906728	-0.0845848426906728	G1	-0.422725300158917	0.994664933952136	Female lineage	C1	1180	2570.3645	0	0	0	0	0	0	0.0019621875308195	IV.Day8	IV.Day8	IV.Day8	0.0	0.0	0.0	0.0	0.0	0.0	0.0	0.0
AGCGCTGGTATCTTCT-1	1799	3272.11	5	5	5	11	5	-0.0949658197762026	-0.0949658197762026	G1	0.491322267659319	-0.835776950572819	Male lineage	C5	1799	3272.11	0	0	0	0	0	0	0.0141611049694514	IV.Day9	IV.Day9	II.III.Day6	0.0	0.0	0.0	0.0	0.25697211155378485	0.023694694904592157	0.0	0.0
AGCGCTGGTTCCACGG-1	817	2074.04	0	0	0	7	0	-0.0856223639583368	-0.0856223639583368	G1	-0.291126122995901	-0.858001423737429	Early gametocyte	C0	817	2074.04	0	0	0	0	0	0	-0.118427638817692	V.Day13	V.Day13	V.Day13	0.0	0.0	0.0	0.0	0.0	0.015516879849024954	0.0	0.0
AGCGCTGTCAATCGGT-1	838	2108.085	0	0	0	8	0	-0.136088528391728	-0.136088528391728	G1	-0.273653167526859	-0.502458116032345	Early gametocyte	C0	838	2108.085	0	0	0	0	0	0	0.214941320070341	V.Day13	V.Day13	V.Day13	0.0	0.0	0.0	0.0	0.0	0.07695533654854267	0.0	0.0
AGCGCTGTCTGAGCAT-1	1217	2642.331	2	2	2	1	2	0.0749169248889304	0.0749169248889304	S	-0.366207266097267	0.110657223859902	Early gametocyte	C2	1217	2642.331	0	0	0	0	0	0	-0.148149930453319	IV.Day9	IV.Day9	II.III.Day6	0.0	0.06374501992031872	0.0	0.0	0.4163346613545817	0.003564688613965192	0.0	0.0
AGCGCTGTCTTAGGAC-1	953	2267.3394	1	1	1	0	1	-0.149171609690949	-0.149171609690949	G1	-0.394367747559988	1.29706735727831	Female lineage	C1	953	2267.3394	0	0	0	0	0	0	0.0257469732395388	IV.Day8	IV.Day8	IV.Day8	0.0	0.0	0.0	0.0	0.0	0.0	0.0	0.0
AGCGTATAGAATCGAT-1	2220	3622.4485	7	1	6	9	7	0.0175142366511942	0.0175142366511942	S	0.176381253130268	0.0376361908786402	Female lineage	C7	2220	3622.4485	0	0	0	0	0	0	0.0967903081847901	IV.Day8	IV.Day8	IV.Day8	0.0	0.0	0.0	0.0	0.0	0.01635563011113441	0.0	0.0
AGCGTCGAGGTTATAG-1	335	1135.5778	7	1	1	9	7	0.38362119723017	0.38362119723017	S	-0.265095971035868	0.514583264850365	Female lineage	C7	335	1135.5778	0	0	0	0	0	0	0.229902341919111	IV.Day8	IV.Day8	IV.Day8	0.0	0.0	0.0	0.13280212483399734	0.0	0.0	0.0	0.0
AGCGTCGCAACAAGTA-1	313	1078.1697	3	4	4	3	3	0.0212678483700159	0.0212678483700159	S	0.440305197819214	-0.244280750378231	Early gametocyte	C3	313	1078.1697	0	0	0	0	0	0	0.189680439805358	II.Day5	II.Day5	I.II.Day4	0.0	0.0	0.00398406374501992	0.0	0.0	0.038372824491507654	0.0	0.12669322709163347
AGCGTCGCACGTAACT-1	564	1627.37	1	1	1	0	1	-0.0939226802294362	-0.0939226802294362	G1	-0.192302741706371	0.816386321614782	Female lineage	C1	564	1627.37	0	0	0	0	0	0	0.273311571730181	V.Day11	V.Day11	IV.Day8	0.0	0.0	0.0	0.0	0.0	0.03250157265674145	0.0	0.0
AGCGTCGCATTGCCGG-1	707	1897.947	0	2	0	7	0	0.188173094814854	0.188173094814854	S	0.681458471481067	-0.215156357428397	Early gametocyte	C0	707	1897.947	0	0	0	0	0	0	-0.114111997743148	IV.Day9	IV.Day9	II.III.Day6	0.0	0.23107569721115537	0.0	0.0	0.0	0.02033969385615433	0.0	0.0015936254980079682
AGCGTCGGTCCGGCAT-1	728	1930.5642	5	5	5	11	5	-0.175953657912014	-0.175953657912014	G1	0.632858970140107	-0.251618258456131	Male lineage	C5	728	1930.5642	0	0	0	0	0	0	-0.17553417931519	IV.Day9	IV.Day9	IV.Day9	0.0	0.0	0.0	0.0	0.0	0.05242189138184106	0.0	0.0
AGCGTCGGTGTCCGTG-1	662	1810.271	4	0	0	7	4	0.0594214585521877	0.0594214585521877	S	-0.26541233433069	-0.0689929539832635	Early gametocyte	C4	662	1810.271	0	0	0	0	0	0	0.251291651945416	V.Day13	V.Day13	II.Day5	0.0	0.0	0.025611838360842343	0.0	0.0	0.0	0.0	0.0
AGCGTCGTCACATACG-1	672	1834.872	6	3	3	5	6	-0.146428811866314	-0.146428811866314	G1	-0.308126602150189	0.233182093556427	Female lineage	C6	672	1834.872	0	0	0	0	0	0	-0.200755781216414	IV.Day9	IV.Day9	IV.Day9	0.0	0.0	0.0	0.0	0.0	0.0	0.0	0.0
AGCTACAAGGTACCTT-1	1613	3097.5593	0	0	0	12	0	-0.0034613064284784	-0.0034613064284784	G1	-0.161621359936583	-0.462214845229105	Early gametocyte	C0	1613	3097.5593	0	0	0	0	0	0	0.0297724129105438	IV.Day8	IV.Day8	IV.Day8	0.0	0.0	0.0	0.0	0.0	0.013210316628223947	0.0	0.0
AGCTACAAGTCACAGG-1	474	1444.0951	3	4	4	3	3	-0.0610327995269196	-0.0610327995269196	G1	-0.218996481662927	-0.217906158779266	Early gametocyte	C3	474	1444.0951	0	0	0	0	0	0	0.224818474147305	I.Day3	I.Day3	I.Day3	0.0	0.06573705179282868	0.03699487763232783	0.0	0.0	0.04927657789893059	0.0	0.0
AGCTACAGTGTTCGAT-1	203	787.762	8	1	1	10	8	0.236092082522794	0.236092082522794	S	-0.0823491931701622	1.08137264335942	Female lineage	C8	203	787.762	0	0	0	0	0	0	0.0415430448985127	IV.Day9	IV.Day9	IV.Day9	0.0	0.0	0.0	0.17131474103585656	0.0	0.03313063535332355	0.0	0.0
AGCTACATCGTAACAC-1	1411	2847.2693	4	3	3	4	4	-0.0737998007432351	-0.0737998007432351	G1	-0.154606519980026	-0.224523186486117	Early gametocyte	C4	1411	2847.2693	0	0	0	0	0	0	-0.0430560746496782	II.Day5	II.Day5	II.Day5	0.0	0.0	0.0	0.0	0.0	0.10065003145313482	0.0	0.0
AGCTCAACACAGTCAT-1	224	847.4297	3	4	4	3	3	-0.207651116363662	-0.207651116363662	G1	-0.0752368597920043	-0.416643261938089	Female lineage	C3	224	847.4297	0	0	0	0	0	0	0.114613961905042	I.Day3	I.Day3	I.Day3	0.0	0.0	0.15822424587364825	0.0	0.0	0.10421472006710002	0.0	0.027091633466135457
AGCTCAAGTCCTGGGT-1	892	2183.2273	1	1	1	0	1	-0.0860991038844606	-0.0860991038844606	G1	-0.349443205339368	1.01850488503994	Female lineage	C1	892	2183.2273	0	0	0	0	0	0	-0.13994358976804	IV.Day9	IV.Day9	IV.Day8	0.0	0.0	0.0	0.0	0.18127490039840638	0.0	0.0	0.0
AGCTCAAGTGCAACAG-1	524	1554.4703	6	3	3	5	6	0.0312552319139716	0.0312552319139716	S	-0.240322865234377	-0.277403446733086	Early gametocyte	C6	524	1554.4703	0	0	0	0	0	0	-0.135963308099467	II.III.Day6	II.III.Day6	II.Day5	0.0	0.0	0.05976095617529881	0.0	0.2549800796812749	0.027469071084084713	0.0	0.0
AGCTTCCAGCTACTGT-1	1293	2724.6155	1	1	1	0	1	-0.108221553137977	-0.108221553137977	G1	-0.486896657225365	0.90344760450235	Female lineage	C1	1293	2724.6155	0	0	0	0	0	0	0.0328986757456837	III.IV.Day7	III.IV.Day7	IV.Day8	0.0	0.0	0.0	0.0	0.0	0.0	0.0	0.0
AGCTTCCAGTACCCTA-1	1356	2791.677	1	1	1	0	1	-0.273180480856532	-0.273180480856532	G1	-0.492221340283907	1.01340448691447	Female lineage	C1	1356	2791.677	0	0	0	0	0	0	0.189836135044654	IV.Day8	IV.Day8	IV.Day8	0.0	0.0	0.0	0.0	0.0	0.0	0.0	0.0
AGCTTCCCATGTACGT-1	1309	2748.3608	7	1	6	9	7	-0.0446418710605303	-0.0446418710605303	G1	-0.391314246366771	0.0344082224472252	Female lineage	C7	1309	2748.3608	0	0	0	0	0	0	0.208109592083136	IV.Day8	IV.Day8	IV.Day8	0.0	0.0	0.0	0.0	0.0	0.0	0.0	0.0
AGGAAATAGACGGTCA-1	1107	2509.4973	2	2	2	1	2	-0.326008448605557	-0.326008448605557	G1	-0.420160149187005	-0.183423226808485	Female lineage	C2	1107	2509.4973	0	0	0	0	0	0	0.128131804919795	IV.Day9	IV.Day9	IV.Day8	0.0	0.0	0.0	0.0	0.0	0.0	0.2204515272244356	0.0
AGGAAATAGAGGTTTA-1	970	2299.3477	4	0	0	7	4	-0.0638121367697947	-0.0638121367697947	G1	0.0961047625347661	-0.523567811056334	Early gametocyte	C4	970	2299.3477	0	0	0	0	0	0	-0.0692502792371694	II.Day5	II.Day5	II.Day5	0.0	0.0	0.0	0.0	0.0	0.031662822394632	0.0	0.0
AGGAAATCATCTCAAG-1	1074	2450.0276	0	0	0	8	0	-0.0015488431967609	-0.0015488431967609	G1	-0.321907554522312	-0.399340435356392	Early gametocyte	C0	1074	2450.0276	0	0	0	0	0	0	0.131150100823703	IV.Day8	IV.Day8	II.Day5	0.0	0.0	0.0	0.0	0.0	0.022436569511427973	0.0	0.0
AGGAAATCATTAGGCT-1	1071	2457.6436	0	0	0	8	0	-0.0473801552971211	-0.0473801552971211	G1	-0.242310279739865	-0.414029414245208	Early gametocyte	C0	1071	2457.6436	0	0	0	0	0	0	0.237570505177372	V.Day13	V.Day13	V.Day13	0.0	0.0	0.0	0.0	0.0	0.08429440134200042	0.0	0.0
AGGAAATTCAGAACCT-1	1471	2944.64	5	5	5	6	5	0.0512733557493408	0.0512733557493408	S	0.637735259747228	-0.682204465669216	Male lineage	C5	1471	2944.64	0	0	0	0	0	0	-0.48430861016801	IV.Day8	IV.Day8	II.III.Day6	0.8127490039840638	0.0	0.0	0.0	0.0	0.026630320821975258	0.0	0.0
AGGAATAAGTCACTGT-1	781	2008.4817	1	1	1	0	1	-0.128898064478536	-0.128898064478536	G1	-0.330883133450213	0.354615687820423	Female lineage	C1	781	2008.4817	0	0	0	0	0	0	0.10072003779149	IV.Day8	IV.Day8	IV.Day8	0.0	0.0	0.0	0.0	0.0	0.017613755504298594	0.0	0.0
AGGAATACAGCGTATT-1	364	1200.6404	3	4	4	3	3	0.011712056788151	0.011712056788151	S	-0.146569871557333	-0.103567253114757	Early gametocyte	C3	364	1200.6404	0	0	0	0	0	0	0.469168313460784	V.Day13	V.Day13	I.Day3	0.0	0.0	0.0	0.0	0.49800796812749004	0.062067519396099814	0.0	0.0
AGGAATACAGGAGGAG-1	202	789.131	6	3	3	5	6	-0.113102999361079	-0.113102999361079	G1	-0.0659090491841489	-0.332617591556012	Female lineage	C6	202	789.131	0	0	0	0	0	0	-0.0628047319503481	II.III.Day6	II.III.Day6	II.III.Day6	0.8725099601593626	0.0	0.0	0.0	0.0	0.06835814636192074	0.0	0.14342629482071714
AGGAATACATGTCGTA-1	854	2133.579	6	3	3	5	6	-0.141688680809355	-0.141688680809355	G1	-0.318100761123002	-0.51652310500735	Male lineage	C6	854	2133.579	0	0	0	0	0	0	0.0213818445960974	V.Day13	V.Day13	II.Day5	0.0	0.0	0.0	0.0	0.0	0.0025162507863283707	0.0	0.0
AGGAATAGTAACGGTG-1	1068	2445.8577	0	0	0	7	0	0.0457418450673195	0.0457418450673195	S	-0.435654474951016	-0.768838264361068	Early gametocyte	C0	1068	2445.8577	0	0	0	0	0	0	0.037449359282803	II.Day5	II.Day5	II.Day5	0.0	0.05976095617529881	0.0	0.0	0.0	0.0	0.0	0.0
AGGAATAGTTCAAACC-1	1290	2709.5723	4	3	3	4	4	-0.10907352737516	-0.10907352737516	G1	0.329661250616501	-0.239576020010117	Early gametocyte	C4	1290	2709.5723	0	0	0	0	0	0	-0.344440476057298	II.Day5	II.Day5	II.Day5	0.0	0.0	0.0	0.0	0.0	0.009016565317676662	0.0	0.0
AGGAATATCACGGGAA-1	839	2118.6094	0	0	0	2	0	0.030217750896783	0.030217750896783	S	0.13374104636861	-0.841538775688039	Early gametocyte	C0	839	2118.6094	0	0	0	0	0	0	-0.278227077991316	V.Day13	V.Day13	II.Day5	0.0	0.0	0.0	0.0	0.0	0.006290626965820926	0.0	0.0
AGGACGAAGAATCGAT-1	478	1459.0392	6	3	3	5	6	0.0136440695265151	0.0136440695265151	S	0.349087727525582	-0.353928466481627	Early gametocyte	C6	478	1459.0392	0	0	0	0	0	0	-0.0025004362668423	II.Day5	II.Day5	II.III.Day6	0.0	0.0	0.0	0.0	0.0	0.063325644789264	0.0	0.0
AGGACGATCGGTTCAA-1	850	2128.489	4	0	0	8	4	0.0522309613739073	0.0522309613739073	S	0.0314102857499383	-0.293251740001879	Early gametocyte	C4	850	2128.489	0	0	0	0	0	0	-0.0776041301386986	V.Day13	V.Day13	II.Day5	0.0	0.0	0.06488332384746727	0.0	0.0	0.022855944642482702	0.0	0.0
AGGACTTAGAACAAGG-1	301	1054.7902	6	3	3	5	6	0.395210991128843	0.395210991128843	S	0.393886401186309	0.083943772292123	Male lineage	C6	301	1054.7902	0	0	0	0	0	0	-0.259616690654289	II.Day5	II.Day5	II.Day5	0.8047808764940239	0.0	0.035287421741605006	0.0	0.0	0.061648144265045085	0.0	0.1250996015936255
AGGACTTAGCCTGGAA-1	951	2289.9177	2	2	2	1	2	-0.0063943511392342	-0.0063943511392342	G1	-0.365088146855123	0.354702395520668	Female lineage	C2	951	2289.9177	0	0	0	0	0	0	0.263169862164246	IV.Day9	IV.Day9	II.III.Day6	0.0	0.0	0.0	0.0	0.0	0.0	0.0	0.0
AGGACTTCAGCAGTGA-1	837	2098.4136	1	1	1	0	1	-0.131218307783997	-0.131218307783997	G1	-0.385064821100794	0.661526772046531	Female lineage	C1	837	2098.4136	0	0	0	0	0	0	-0.110749716759941	IV.Day8	IV.Day8	IV.Day8	0.0	0.0	0.0	0.0	0.0	0.0	0.0	0.0
AGGACTTCATCGGAGA-1	1119	2522.138	2	2	2	1	2	0.0797552307848176	0.0797552307848176	S	-0.0410597948293823	-0.495948254923842	Female lineage	C2	1119	2522.138	0	0	0	0	0	0	-0.236455620755454	IV.Day9	IV.Day9	IV.Day9	0.0	0.0	0.0	0.0	0.099601593625498	0.019291256028517507	0.0	0.0
AGGACTTGTCACATTG-1	965	2305.8313	6	3	3	5	6	0.0378257770167654	0.0378257770167654	S	0.130268734386036	-0.244948399122825	Early gametocyte	C6	965	2305.8313	0	0	0	0	0	0	-0.245281459897961	II.Day5	II.Day5	II.Day5	0.0	0.0	0.0	0.0	0.0	0.0	0.1593625498007968	0.0
AGGACTTGTTCTCTAT-1	1735	3223.1172	2	2	2	1	2	-0.217493927325985	-0.217493927325985	G1	-0.531445924864849	0.220252489173131	Female lineage	C2	1735	3223.1172	0	0	0	0	0	0	0.0349655467442948	IV.Day8	IV.Day8	IV.Day9	0.0	0.0	0.0	0.0	0.3605577689243028	0.0	0.0	0.0
AGGAGGTCAACAAAGT-1	618	1736.218	0	0	0	2	0	-0.0474973645689948	-0.0474973645689948	G1	0.210790081874157	0.487792753317352	Female lineage	C0	618	1736.218	0	0	0	0	0	0	-0.120767787215685	V.Day13	V.Day13	II.Day5	0.0	0.0	0.0	0.0	0.0	0.028098133780666806	0.0	0.10677290836653386
AGGAGGTCACCGTGAC-1	342	1151.2129	8	1	1	10	8	-0.279328312874685	-0.279328312874685	G1	-0.143705350363549	1.02826501417588	Female lineage	C8	342	1151.2129	0	0	0	0	0	0	0.374143874825787	IV.Day8	IV.Day8	IV.Day9	0.0	0.0	0.0	0.09561752988047809	0.3207171314741036	0.0	0.0	0.0
AGGAGGTGTGGTCTTA-1	1164	2586.3176	2	2	2	1	2	0.0229941419423088	0.0229941419423088	S	0.0627485874014286	0.118725072731031	Female lineage	C2	1164	2586.3176	0	0	0	0	0	0	-0.0231282249142285	IV.Day9	IV.Day9	IV.Day9	0.0	0.0	0.0	0.0	0.0	0.0	0.0	0.0
AGGAGGTTCTATCGGA-1	1301	2758.545	0	0	0	2	0	-0.155658164050548	-0.155658164050548	G1	-0.460598689173387	-0.845039725838473	Early gametocyte	C0	1301	2758.545	0	0	0	0	0	0	-0.0662439426229045	II.III.Day6	II.III.Day6	II.III.Day6	0.0	0.0	0.0	0.0	0.0	0.0	0.0	0.0
AGGATAAAGTACTCGT-1	1446	2919.0745	9	0	0	8	9	0.107492344090292	0.107492344090292	S	-0.188996385942465	-0.704697998258603	Early gametocyte	C9	1446	2919.0745	0	0	0	0	0	0	-0.3791238154631	I.Day3	I.Day3	I.Day3	0.0	0.0	0.0	0.0	0.3247011952191235	0.0	0.16334661354581673	0.0
AGGATAACAACTTGCA-1	291	1025.334	1	1	1	10	1	0.058343775506577	0.058343775506577	S	-0.155905648083931	1.06265845501364	Female lineage	C1	291	1025.334	0	0	0	0	0	0	0.0404883849452332	IV.Day8	IV.Day8	IV.Day8	0.0	0.0	0.0	0.0	0.32270916334661354	0.0	0.0	0.0
AGGATAACAGCGTACC-1	1289	2741.8074	2	2	2	1	2	-0.300654035710536	-0.300654035710536	G1	-0.108192926933213	0.345409600248123	Female lineage	C2	1289	2741.8074	0	0	0	0	0	0	-0.119318036881604	IV.Day9	IV.Day9	IV.Day9	0.0	0.0	0.0	0.0	0.01593625498007968	0.02914657160830363	0.0	0.0
AGGATAACATACCACA-1	928	2243.8042	6	0	0	5	6	-0.105532365270877	-0.105532365270877	G1	0.0041420064725292	-0.954952783101559	Early gametocyte	C6	928	2243.8042	0	0	0	0	0	0	0.156203657618703	V.Day13	V.Day13	V.Day13	0.0	0.0	0.0	0.0	0.0	0.07171314741035857	0.0	0.08525896414342629
AGGATAACATCAGTGT-1	1190	2618.6765	2	2	2	1	2	-0.125853100743492	-0.125853100743492	G1	-0.016759458986111	0.112392556900544	Female lineage	C2	1190	2618.6765	0	0	0	0	0	0	0.0979752739420636	IV.Day8	IV.Day8	IV.Day8	0.0	0.0	0.0	0.0	0.0	0.0	0.0	0.0
AGGATAACATGGCTGC-1	588	1676.4844	6	3	3	5	6	-0.11223492770815	-0.11223492770815	G1	-0.288057735299692	-0.706577754660169	Early gametocyte	C6	588	1676.4844	0	0	0	0	0	0	-0.296245575175684	V.Day13	V.Day13	II.Day5	0.0	0.0	0.0	0.0	0.0	0.004613126441602013	0.0	0.0
AGGATAAGTTCGGGTC-1	1218	2633.8977	7	1	1	9	7	-0.155654040024576	-0.155654040024576	G1	-0.407180676044741	0.650122207650933	Female lineage	C7	1218	2633.8977	0	0	0	0	0	0	0.0462866023966818	IV.Day8	IV.Day8	IV.Day8	0.0	0.0	0.0	0.0	0.0	0.0	0.0	0.0
AGGATCTAGCACTCGC-1	1219	2650.2834	2	2	2	1	2	-0.0684380199223488	-0.0684380199223488	G1	-0.430756618681985	0.221885098965812	Female lineage	C2	1219	2650.2834	0	0	0	0	0	0	-0.0128262385610475	IV.Day9	IV.Day9	IV.Day9	0.0	0.0	0.0	0.0	0.0	0.0	0.0	0.0
AGGATCTAGGACAGTC-1	756	1981.3779	0	0	0	2	0	-0.225835616917159	-0.225835616917159	G1	-0.304806733342509	-0.596315996420169	Early gametocyte	C0	756	1981.3779	0	0	0	0	0	0	-0.279013193959534	IV.Day9	IV.Day9	II.Day5	0.0	0.0	0.0688673875924872	0.0	0.0	0.055357517299224154	0.0	0.0
AGGATCTCAGCAGTGA-1	1242	2651.0466	1	1	1	0	1	-0.0824971078199717	-0.0824971078199717	G1	-0.429194543762521	1.12512024944504	Female lineage	C1	1242	2651.0466	0	0	0	0	0	0	0.262983966659839	IV.Day8	IV.Day8	IV.Day8	0.0	0.0	0.0	0.0	0.0	0.018662193331935417	0.0	0.0
AGGATCTGTATGTCCA-1	209	802.88794	3	4	4	3	3	-0.198149213352054	-0.198149213352054	G1	-0.064046542879	0.453793108326315	Female lineage	C3	209	802.88794	0	0	0	0	0	0	0.0020412998770305	I.Day3	I.Day3	I.Day3	0.0	0.0	0.07569721115537849	0.0	0.0	0.06647095827217446	0.09296148738379814	0.055776892430278883
AGGATCTTCTTACGGA-1	286	1009.9288	3	4	4	3	3	0.0605472317054032	0.0605472317054032	S	-0.214670266223683	-0.195511174140953	Early gametocyte	C3	286	1009.9288	0	0	0	0	0	0	-0.0319774073749557	V.Day13	V.Day13	V.Day13	0.0	0.0	0.02504268639726807	0.0	0.0	0.08177815055567204	0.0398406374501992	0.15458167330677292
AGGCATTAGGAACGAA-1	934	2237.9768	5	5	5	6	5	0.0163508707087408	0.0163508707087408	S	1.76755307436408	-0.872474569502579	Male lineage	C5	934	2237.9768	0	0	0	0	0	0	-0.138585522328005	IV.Day9	IV.Day9	IV.Day9	0.6932270916334662	0.0	0.0	0.0	0.0	0.02138813168379115	0.0	0.0
AGGCATTGTATCGCTA-1	800	2034.3064	1	1	1	0	1	0.0146445625819391	0.0146445625819391	S	-0.355854083712213	0.150731592336649	Female lineage	C1	800	2034.3064	0	0	0	0	0	0	0.492754491835044	V.Day11	V.Day11	IV.Day8	0.0	0.0	0.0	0.0	0.08565737051792828	0.0	0.0	0.0
AGGCATTGTGGGTATG-1	813	2069.3196	9	0	0	8	9	-0.1667922477276	-0.1667922477276	G1	-0.272816685413321	-0.277026407836949	Early gametocyte	C9	813	2069.3196	0	0	0	0	0	0	-0.141256216546821	V.Day12	V.Day12	V.Day13	0.0	0.0	0.0	0.0	0.0	0.0434053260641644	0.0	0.0
AGGCCACCAAGATGTA-1	467	1436.6437	3	4	4	3	3	-0.223649561493203	-0.223649561493203	G1	-0.183700785454052	-0.656084277299783	Early gametocyte	C3	467	1436.6437	0	0	0	0	0	0	-0.139763836508863	I.II.Day4	I.II.Day4	I.II.Day4	0.0	0.0	0.0	0.0	0.0	0.005871251834766198	0.2536520584329349	0.0
AGGCCACCACTTCATT-1	1270	2703.1492	5	5	5	6	5	-0.353490475494558	-0.353490475494558	G1	0.826714970817789	-0.557223127887541	Male lineage	C5	1270	2703.1492	0	0	0	0	0	0	-0.0436143205896301	IV.Day9	IV.Day9	IV.Day9	0.0	0.0	0.0	0.0	0.0	0.05053470329209478	0.0	0.0
AGGCCACCATGACTCA-1	1100	2487.803	0	0	0	8	0	0.0692576352559469	0.0692576352559469	S	-0.332485599011804	-0.40682449443859	Early gametocyte	C0	1100	2487.803	0	0	0	0	0	0	-0.252511970211107	V.Day13	V.Day13	V.Day12	0.0	0.05776892430278884	0.0	0.0	0.0	0.04319563849863703	0.0	0.0
AGGCCACGTAGACGTG-1	652	1789.3256	1	1	1	0	1	0.0565713998719181	0.0565713998719181	S	-0.283697388226166	0.929462900039403	Female lineage	C1	652	1789.3256	0	0	0	0	0	0	0.198187289778401	IV.Day8	IV.Day8	IV.Day8	0.0	0.02390438247011952	0.0	0.0	0.0	0.045711889284965404	0.0	0.0
AGGCCACTCAGCCTTC-1	1232	2646.2964	4	3	0	4	4	0.195861592028862	0.195861592028862	S	-0.509128152737084	-0.733005934502462	Early gametocyte	C4	1232	2646.2964	0	0	0	0	0	0	-0.178650801851472	II.III.Day6	II.III.Day6	II.III.Day6	0.0	0.0	0.0	0.0	0.0	0.0434053260641644	0.301460823373174	0.0
AGGCTGCAGAGTCGAC-1	1097	2488.579	5	5	5	11	5	-0.200379453777697	-0.200379453777697	G1	1.14767481937663	-0.420923446353522	Male lineage	C5	1097	2488.579	0	0	0	0	0	0	-0.113144624137236	II.III.Day6	II.III.Day6	IV.Day9	0.0	0.0	0.0	0.0	0.0	0.0	0.0	0.0
AGGCTGCCATTCAGGT-1	1212	2622.5156	5	5	5	6	5	-0.359115649680814	-0.359115649680814	G1	1.44011816754875	-0.546586116551394	Male lineage	C5	1212	2622.5156	0	0	0	0	0	0	-0.300248013821044	IV.Day9	IV.Day9	IV.Day9	0.0	0.0	0.0	0.0	0.24900398406374502	0.04151813797441812	0.0	0.0
AGGCTGCGTTCTCTCG-1	327	1112.4478	3	4	4	3	3	-0.117410861802922	-0.117410861802922	G1	-0.130951560361107	-0.212965455246807	Early gametocyte	C3	327	1112.4478	0	0	0	0	0	0	0.0328215446795654	V.Day13	V.Day13	IV.Day8	0.0	0.0	0.0	0.0	0.0	0.0	0.0	0.0
AGGCTGCTCACAAGAA-1	1215	2617.225	1	1	1	0	1	-0.271031756966935	-0.271031756966935	G1	-0.133272716402076	1.12302309770009	Female lineage	C1	1215	2617.225	0	0	0	0	0	0	0.169535071519557	IV.Day8	IV.Day8	IV.Day8	0.0	0.0	0.0	0.0	0.3426294820717131	0.0	0.0	0.0
AGGCTGCTCGCCATAA-1	1075	2458.4192	0	0	0	2	0	-0.0272149204243109	-0.0272149204243109	G1	0.0321415970637463	-0.684618810495	Early gametocyte	C0	1075	2458.4192	0	0	0	0	0	0	-0.274772854428682	II.Day5	II.Day5	II.Day5	0.0	0.0	0.0199203187250996	0.0	0.0	0.029985321870413084	0.0	0.0
AGGGAGTAGGACTGGT-1	213	816.96686	3	4	4	3	3	0.0127833813571473	0.0127833813571473	S	0.578335294309392	-0.177931679173603	Female lineage	C3	213	816.96686	0	0	0	0	0	0	-0.220446333187865	II.Day5	II.Day5	II.Day5	0.0	0.1892430278884462	0.0	0.0	0.0	0.0	0.0849933598937583	0.0
AGGGCCTAGAATCTAG-1	621	1729.3878	3	4	4	3	3	-0.135253399555946	-0.135253399555946	G1	0.727433567623608	-0.25676578308525	Early gametocyte	C3	621	1729.3878	0	0	0	0	0	0	-0.0912473497410272	I.II.Day4	I.II.Day4	I.II.Day4	0.0	0.0	0.0	0.0	0.0	0.015726567414552316	0.0	0.0007968127490039841
AGGGCCTCACACGGTC-1	878	2164.0066	5	5	5	6	5	-0.0324141847537353	-0.0324141847537353	G1	1.72133876193268	-0.487319068354203	Male lineage	C5	878	2164.0066	0	0	0	0	0	0	0.150656470148573	IV.Day9	IV.Day9	IV.Day9	0.7569721115537849	0.0	0.0	0.0	0.0	0.0	0.0	0.0
AGGGCCTCACACTGGC-1	481	1471.0272	0	0	0	2	0	-0.246817157155716	-0.246817157155716	G1	-0.238913524826678	-0.588164101889209	Early gametocyte	C0	481	1471.0272	0	0	0	0	0	0	-0.0829641321547854	V.Day13	V.Day13	V.Day13	0.0	0.0	0.032441661923733635	0.0	0.0	0.015307192283497589	0.0	0.05816733067729084
AGGGCCTCATTAAAGG-1	1282	2722.432	5	5	5	11	5	0.19087894922365	0.19087894922365	S	1.14201579837276	-0.584104838016672	Male lineage	C5	1282	2722.432	0	0	0	0	0	0	0.065439415212884	IV.Day9	IV.Day9	II.III.Day6	0.0	0.15338645418326693	0.0	0.0	0.0	0.019500943594044872	0.0	0.0
AGGGCCTGTTCTCCTG-1	1305	2753.5137	0	0	0	8	0	0.0724319206984553	0.0724319206984553	S	-0.0139989333748817	-0.596592761687857	Early gametocyte	C0	1305	2753.5137	0	0	0	0	0	0	0.0367342315068722	V.Day13	V.Day13	V.Day13	0.0	0.0	0.0	0.0	0.0	0.02621094569092053	0.0	0.0
AGGGCTCCACAGTATC-1	651	1785.5122	5	5	5	6	5	-0.0660604903037313	-0.0660604903037313	G1	1.66901892613123	-0.125914056956692	Male lineage	C5	651	1785.5122	0	0	0	0	0	0	-0.0437452674056771	IV.Day9	IV.Day9	IV.Day9	0.8047808764940239	0.0	0.0	0.0	0.0	0.019291256028517507	0.0	0.0
AGGGCTCCAGGACTTT-1	1411	2844.4888	6	3	3	5	6	-0.174880357548859	-0.174880357548859	G1	-0.474852967676474	-0.46977562126461	Early gametocyte	C6	1411	2844.4888	0	0	0	0	0	0	-0.135067846086591	V.Day13	V.Day13	V.Day12	0.9482071713147411	0.0	0.08309618668184406	0.0	0.0	0.03438876074648773	0.0	0.0
AGGGCTCTCGTGGAAG-1	695	1881.3545	2	2	2	1	2	-0.0446482398180568	-0.0446482398180568	G1	0.269653454442198	0.461164657325789	Female lineage	C2	695	1881.3545	0	0	0	0	0	0	0.0681874437429257	IV.Day9	IV.Day9	IV.Day9	0.0	0.0	0.0	0.0	0.0	0.04235688823652757	0.0	0.0
AGGGCTCTCTCATGGA-1	580	1659.4202	7	1	1	9	7	-0.284223702592009	-0.284223702592009	G1	-0.221965631624373	0.781044321600557	Female lineage	C7	580	1659.4202	0	0	0	0	0	0	-0.0867881575637308	IV.Day8	IV.Day8	IV.Day8	0.0	0.0	0.0	0.0013280212483399733	0.0	0.0	0.0	0.0
AGGGTCCGTACGTGAG-1	781	2025.8778	2	2	2	1	2	-0.0466348134983353	-0.0466348134983353	G1	-0.192772237426291	0.517774223873836	Female lineage	C2	781	2025.8778	0	0	0	0	0	0	-0.107727112157459	IV.Day9	IV.Day9	IV.Day9	0.0	0.0	0.0	0.0	0.0	0.0	0.0	0.0
AGGGTCCGTATCGCGC-1	765	1975.6852	4	3	3	4	4	-0.271490027375114	-0.271490027375114	G1	0.215591237301628	-0.234808919700015	Early gametocyte	C4	765	1975.6852	0	0	0	0	0	0	-0.168659765123429	V.Day12	V.Day12	II.Day5	0.0	0.0	0.06829823562891292	0.0	0.0	0.037534074229398195	0.0	0.0
AGGGTCCGTCGGTGTC-1	527	1562.9851	0	0	0	2	0	-0.0803066880149916	-0.0803066880149916	G1	-0.202016491179044	-0.163047520839417	Early gametocyte	C0	527	1562.9851	0	0	0	0	0	0	-0.0704987238269192	V.Day13	V.Day13	V.Day13	0.0	0.0	0.0	0.0	0.0	0.0	0.0	0.0
AGGGTCCTCATGGATC-1	297	1044.5546	0	0	0	2	0	-0.179937456396201	-0.179937456396201	G1	-0.183363238787744	-0.253231552674523	Female lineage	C0	297	1044.5546	0	0	0	0	0	0	0.0808182833713427	II.III.Day6	II.III.Day6	II.Day5	0.0	0.0	0.0	0.021248339973439574	0.0	0.037114699098343466	0.0	0.0
AGGGTGAGTGAATATG-1	1013	2344.8071	5	5	5	6	5	0.0023611359295148	0.0023611359295148	S	1.68399574178985	-0.910597666242546	Male lineage	C5	1013	2344.8071	0	0	0	0	0	0	0.0598342064245106	IV.Day9	IV.Day9	IV.Day9	0.0	0.0	0.0	0.0	0.0	0.026001258125393164	0.0	0.0
AGGGTTTAGTGACACG-1	1541	3011.5154	0	0	0	8	0	0.0004427366962576	0.0004427366962576	S	-0.109018167282086	-0.897573003073626	Early gametocyte	C0	1541	3011.5154	0	0	0	0	0	0	-0.174563645993217	II.III.Day6	II.III.Day6	II.Day5	0.0	0.1693227091633466	0.0466704610130905	0.0	0.0	0.011323128538477669	0.16069057104913678	0.0
AGGGTTTAGTGTGTTC-1	714	1914.9463	2	2	2	1	2	0.20449065243869	0.20449065243869	S	-0.24316095368502	0.010981355808813	Female lineage	C2	714	1914.9463	0	0	0	0	0	0	0.0327130976442185	IV.Day9	IV.Day9	IV.Day9	0.0	0.0	0.0	0.0	0.0	0.0	0.0	0.0
AGGGTTTCAGCCGGTT-1	957	2296.1707	0	2	2	12	0	-0.0540207777733684	-0.0540207777733684	G1	0.110248698497967	-0.0384591043214711	Early gametocyte	C0	957	2296.1707	0	0	0	0	0	0	0.0441039565275682	II.Day5	II.Day5	II.Day5	0.0	0.13147410358565736	0.0	0.0	0.39243027888446214	0.011742503669532396	0.0	0.0
AGGGTTTGTCGATTTG-1	927	2229.4414	4	3	3	4	4	0.108007531191709	0.108007531191709	S	0.112974493756114	-0.171400287639254	Early gametocyte	C4	927	2229.4414	0	0	0	0	0	0	0.291078550047343	II.III.Day6	II.III.Day6	II.Day5	0.0	0.0	0.0	0.0	0.0	0.015516879849024954	0.0	0.0
AGGTAGGAGTACCGGA-1	2024	3473.7576	4	3	0	4	4	-0.115576770838128	-0.115576770838128	G1	0.370953450233365	0.0825997610719425	Early gametocyte	C4	2024	3473.7576	0	0	0	0	0	0	0.0907486028349626	IV.Day8	IV.Day8	IV.Day8	0.0	0.0796812749003984	0.0	0.0	0.0	0.06793877123086602	0.0	0.0
AGGTAGGCAGTATTCG-1	1076	2448.188	7	1	1	9	7	-0.0935248563882414	-0.0935248563882414	G1	-0.439074036482722	1.15479578367654	Female lineage	C7	1076	2448.188	0	0	0	0	0	0	0.0917169650993556	IV.Day8	IV.Day8	III.IV.Day7	0.0	0.08366533864541832	0.0	0.0	0.39641434262948205	0.009016565317676662	0.0	0.0
AGGTAGGTCAAGAGGC-1	245	907.0412	4	3	3	4	4	0.113859604180856	0.113859604180856	S	0.58173734904166	0.0890375391354675	Early gametocyte	C4	245	907.0412	0	0	0	0	0	0	-0.002894546036717	V.Day13	V.Day13	I.II.Day4	0.0	0.0	0.09447922595332954	0.0	0.0	0.14971692178653806	0.06772908366533864	0.09243027888446215
AGGTCATAGATACGAT-1	788	2026.4712	0	0	0	2	0	-0.0111108264791275	-0.0111108264791275	G1	-0.307720344995769	-0.751100022801221	Early gametocyte	C0	788	2026.4712	0	0	0	0	0	0	-0.408104434396823	V.Day13	V.Day13	V.Day13	0.0	0.199203187250996	0.0	0.0	0.3884462151394422	0.020549381421681695	0.0	0.0
AGGTCATAGTTTGCTG-1	1445	2920.031	2	2	2	1	2	-0.128252599516652	-0.128252599516652	G1	0.256551669989611	-0.0249347390484929	Female lineage	C2	1445	2920.031	0	0	0	0	0	0	-0.0389954081028925	IV.Day9	IV.Day9	IV.Day9	0.0	0.0	0.0	0.0	0.0	0.023275319773537428	0.0	0.0
AGGTCATGTCGTTTCC-1	573	1648.9131	6	3	3	5	6	-0.0107819880658423	-0.0107819880658423	G1	0.266319185372442	-0.457622585515231	Early gametocyte	C6	573	1648.9131	0	0	0	0	0	0	0.0124442073003108	II.III.Day6	II.III.Day6	II.III.Day6	0.0	0.0	0.0	0.0	0.0	0.056405955126860974	0.0	0.02390438247011952
AGGTCATGTGCAACGA-1	1881	3353.4133	9	3	3	8	9	-0.12613323092693	-0.12613323092693	G1	0.447772766969632	-0.573355396425388	Male lineage	C9	1881	3353.4133	0	0	0	0	0	0	-0.116020762708709	II.III.Day6	II.III.Day6	II.III.Day6	0.9681274900398407	0.0	0.0	0.0	0.3844621513944223	0.05955126860977144	0.0	0.0
AGGTCTAAGGATGAGA-1	976	2313.5767	7	1	1	9	7	-0.197170026628088	-0.197170026628088	G1	-0.423522542928501	0.706202334475576	Female lineage	C7	976	2313.5767	0	0	0	0	0	0	0.0455164600962101	IV.Day8	IV.Day8	IV.Day8	0.9043824701195219	0.0	0.0	0.0	0.0	0.0	0.0	0.0
AGGTCTACAAGACGAC-1	1085	2449.167	1	1	1	0	1	-0.312039903377894	-0.312039903377894	G1	-0.427693791344917	1.19584699975998	Female lineage	C1	1085	2449.167	0	0	0	0	0	0	0.282407399276242	IV.Day8	IV.Day8	IV.Day8	0.0	0.0	0.0	0.0	0.037848605577689244	0.028517508911721536	0.0	0.0
AGGTCTATCATTATCC-1	334	1135.4034	8	1	1	10	8	-0.103638679519717	-0.103638679519717	G1	-0.143951510061607	0.295311637327163	Female lineage	C8	334	1135.4034	0	0	0	0	0	0	0.0328629437896548	V.Day11	V.Day11	IV.Day9	0.0	0.0	0.0	0.0	0.0	0.0	0.0	0.0
AGGTGTTCACTAAACC-1	1208	2620.302	1	1	1	0	1	-0.0597619512948827	-0.0597619512948827	G1	-0.43919515062985	0.908055122392001	Female lineage	C1	1208	2620.302	0	0	0	0	0	0	0.357676205857365	IV.Day8	IV.Day8	IV.Day8	0.0	0.0	0.0	0.0	0.0	0.0	0.0	0.0
AGGTGTTCAGCTTTCC-1	1021	2382.1777	0	0	0	8	0	0.230504847888269	0.230504847888269	S	-0.378720852154617	-0.602337779234522	Early gametocyte	C0	1021	2382.1777	0	0	0	0	0	0	-0.0126643771078972	IV.Day9	IV.Day9	V.Day13	0.0	0.05179282868525897	0.0	0.0	0.0	0.0044034388760746486	0.21248339973439576	0.0
AGGTTACCACCCATAA-1	764	1986.3008	5	5	5	6	5	-0.121296416861821	-0.121296416861821	G1	1.07850383570169	-0.185248055336345	Male lineage	C5	764	1986.3008	0	0	0	0	0	0	-0.0856904689996236	IV.Day9	IV.Day9	IV.Day9	0.0	0.0	0.0	0.0	0.0	0.04822814007129377	0.0	0.0
AGGTTACGTCACGACC-1	954	2264.9536	4	3	3	4	4	-0.0643704141317915	-0.0643704141317915	G1	0.0786950543434359	-0.356483714275802	Early gametocyte	C4	954	2264.9536	0	0	0	0	0	0	-0.182638739196095	IV.Day9	IV.Day9	II.Day5	0.0	0.0	0.0	0.0	0.0	0.05305095407842315	0.0	0.018326693227091632
AGGTTACGTCTCGGAC-1	1111	2511.6328	0	0	0	7	0	-0.0606244849584087	-0.0606244849584087	G1	-0.0564550572045458	-0.862754933151723	Early gametocyte	C0	1111	2511.6328	0	0	0	0	0	0	-0.0433848476876495	IV.Day8	IV.Day8	V.Day13	0.0	0.0	0.0	0.0	0.0	0.0	0.0	0.0
AGGTTGTAGCTAGCCC-1	406	1304.8501	6	3	3	5	6	-0.285145940470241	-0.285145940470241	G1	0.399639816175215	-0.510594025906444	Male lineage	C6	406	1304.8501	0	0	0	0	0	0	-0.0792182082203623	II.Day5	II.Day5	II.Day5	0.0	0.0	0.005122367672168469	0.0	0.0	0.012790941497169217	0.0	0.0
AGGTTGTAGTACTGTC-1	460	1412.628	1	1	1	0	1	-0.207879794046034	-0.207879794046034	G1	-0.18620893357601	1.04208305683294	Female lineage	C1	460	1412.628	0	0	0	0	0	0	0.386365208015719	V.Day11	V.Day11	IV.Day8	0.0	0.29282868525896416	0.0	0.09561752988047809	0.0	0.0	0.0	0.0
AGGTTGTAGTCTTCCC-1	1128	2529.3667	0	0	0	8	0	-0.155065149880391	-0.155065149880391	G1	-0.315669182097074	-0.565861239773045	Early gametocyte	C0	1128	2529.3667	0	0	0	0	0	0	0.206920410768417	V.Day13	V.Day13	II.Day5	0.0	0.0	0.0	0.0	0.0	0.00398406374501992	0.0	0.0
AGGTTGTCACTACCCT-1	206	793.82495	8	1	1	10	8	0.0268930162187236	0.0268930162187236	S	-0.111039943475412	0.258514569221451	Female lineage	C8	206	793.82495	0	0	0	0	0	0	-0.0901623132306725	IV.Day8	IV.Day8	IV.Day8	0.0	0.0	0.0	0.10225763612217796	0.0	0.0	0.0	0.0
AGGTTGTGTTTATGCG-1	1131	2522.5327	7	1	1	9	7	-0.216215369649136	-0.216215369649136	G1	0.0005005322746001	0.792997624027742	Female lineage	C7	1131	2522.5327	0	0	0	0	0	0	0.205781779540371	IV.Day8	IV.Day8	IV.Day8	0.0	0.0	0.0	0.0	0.12350597609561753	0.021178444118263785	0.0	0.0
AGGTTGTGTTTCGGCG-1	2142	3547.652	7	1	1	9	7	-0.05324828602896	-0.05324828602896	G1	-0.629118197254526	0.496086626745084	Female lineage	C7	2142	3547.652	0	0	0	0	0	0	0.190535240863166	III.IV.Day7	III.IV.Day7	IV.Day8	0.0	0.0	0.0	0.0	0.0	0.001887188089746278	0.0	0.0
AGGTTGTTCAATCAGC-1	859	2133.7754	4	3	3	4	4	-0.0843153956143599	-0.0843153956143599	G1	0.549162651568651	-0.308456671999961	Early gametocyte	C4	859	2133.7754	0	0	0	0	0	0	-0.191035534820129	II.III.Day6	II.III.Day6	II.III.Day6	0.0	0.0	0.0	0.0	0.4302788844621514	0.039001887188089744	0.0	0.0749003984063745
AGGTTGTTCCCTCTAG-1	979	2327.3215	0	0	0	7	0	-0.346504350119512	-0.346504350119512	G1	0.47438261421863	-0.350936024023608	Early gametocyte	C0	979	2327.3215	0	0	0	0	0	0	-0.0769314637908919	IV.Day9	IV.Day9	II.Day5	0.0	0.0	0.0	0.0	0.0	0.0	0.0	0.0
AGTAACCAGCGTGCTC-1	330	1120.7471	3	4	4	3	3	0.115599606603153	0.115599606603153	S	-0.115186295985367	-0.258533499476059	Female lineage	C3	330	1120.7471	0	0	0	0	0	0	-0.0521446221175932	I.Day3	I.Day3	I.Day3	0.0	0.053784860557768925	0.0	0.034528552456839307	0.0	0.027259383518557348	0.0	0.0
AGTAACCCAGTAGTTC-1	489	1479.4158	6	3	3	5	6	0.0758337220802557	0.0758337220802557	S	0.374762344717669	-0.224230221086099	Early gametocyte	C6	489	1479.4158	0	0	0	0	0	0	-0.1771559160178	V.Day12	V.Day12	V.Day13	0.0	0.0	0.0	0.0	0.0	0.010694065841895575	0.0	0.04063745019920319
AGTAACCGTCAACATC-1	1508	2986.228	2	2	2	1	2	-0.150202739329577	-0.150202739329577	G1	-0.164452327253462	0.235875348777215	Female lineage	C2	1508	2986.228	0	0	0	0	0	0	0.136249936279888	IV.Day9	IV.Day9	IV.Day9	0.0	0.0	0.0	0.0	0.0	0.10694065841895575	0.0	0.0
AGTAACCGTCTGTGCG-1	551	1599.6805	5	5	5	6	5	0.26599192215129	0.26599192215129	S	0.320665646165609	-0.432605269881195	Male lineage	C5	551	1599.6805	0	0	0	0	0	0	0.159788796995584	IV.Day9	IV.Day9	IV.Day9	0.0	0.0	0.0	0.0	0.0	0.0	0.0	0.0
AGTAACCGTTCCGCGA-1	1916	3398.169	2	2	2	12	2	-0.295275047712807	-0.295275047712807	G1	-0.27224469569015	0.278565777395209	Female lineage	C2	1916	3398.169	0	0	0	0	0	0	-0.140024277515716	IV.Day9	IV.Day9	IV.Day9	0.0	0.0	0.0	0.0	0.20717131474103587	0.0	0.0	0.0
AGTAACCGTTGCCATA-1	265	963.5144	6	3	3	5	6	-0.206103512199907	-0.206103512199907	G1	0.48485343041465	0.352119344860804	Female lineage	C6	265	963.5144	0	0	0	0	0	0	0.019563930835631	II.Day5	II.Day5	II.III.Day6	0.0	0.0	0.0199203187250996	0.05444887118193891	0.0	0.08408471377647306	0.0650730411686587	0.027888446215139442
AGTAACCGTTTACGTG-1	542	1585.8829	0	0	0	7	0	0.119478032821195	0.119478032821195	S	0.302656526510293	-0.285540585724706	Early gametocyte	C0	542	1585.8829	0	0	0	0	0	0	0.0920373812349532	I.II.Day4	I.II.Day4	I.II.Day4	0.0	0.0	0.0	0.0	0.41832669322709165	0.12098972530928916	0.0	0.0350597609561753
AGTAACCTCACAACCA-1	466	1425.3499	1	1	1	10	1	-0.133389529520526	-0.133389529520526	G1	-0.2558815917441	0.504648572282489	Female lineage	C1	466	1425.3499	0	0	0	0	0	0	0.448261817961382	IV.Day8	IV.Day8	IV.Day8	0.0	0.0	0.0	0.0	0.0	0.0	0.0	0.0
AGTAACCTCCCTTGTG-1	1021	2372.0889	4	0	0	4	4	0.0635066647856056	0.0635066647856056	S	-0.366761904244156	-0.246926228078084	Early gametocyte	C4	1021	2372.0889	0	0	0	0	0	0	-0.0647393096161122	V.Day13	V.Day13	II.Day5	0.0	0.0	0.0	0.0	0.0	0.09414971692178654	0.0	0.0
AGTAACCTCCTACAAG-1	1206	2636.8196	2	2	2	1	2	0.0632401151520214	0.0632401151520214	S	0.383665151834022	0.0041636589238344	Female lineage	C2	1206	2636.8196	0	0	0	0	0	0	0.24202314976495	IV.Day9	IV.Day9	IV.Day9	0.0	0.0	0.0	0.0	0.0	0.0	0.0	0.0
AGTACCAAGATACATG-1	1478	2933.626	6	3	3	5	6	0.0236611141781917	0.0236611141781917	S	-0.472629588095727	-0.158671960443846	Early gametocyte	C6	1478	2933.626	0	0	0	0	0	0	-0.206995278343027	II.III.Day6	II.III.Day6	V.Day12	0.0	0.0	0.0	0.0	0.4581673306772908	0.08072971272803522	0.0	0.0
AGTACCAGTTTCGTAG-1	798	2047.4333	3	0	0	3	3	-0.0406352355860587	-0.0406352355860587	G1	-0.401511805602349	-0.0737326202780528	Early gametocyte	C3	798	2047.4333	0	0	0	0	0	0	-0.0808383849467065	V.Day13	V.Day13	V.Day13	0.0	0.0	0.0	0.0	0.0	0.05913189347871671	0.0	0.0
AGTACCATCACATCAG-1	254	930.2098	8	1	1	10	8	0.0015071115939374	0.0015071115939374	S	-0.156019498985726	0.834091859952781	Female lineage	C8	254	930.2098	0	0	0	0	0	0	-0.0222087220154087	V.Day11	V.Day11	V.Day11	0.0	0.0	0.0	0.0	0.0	0.0	0.0	0.0
AGTACCATCAGCTCTC-1	1764	3238.3066	4	3	3	4	4	-0.079178718802595	-0.079178718802595	G1	-0.148085378183595	-0.0091237522635273	Early gametocyte	C4	1764	3238.3066	0	0	0	0	0	0	-0.169860925108576	II.III.Day6	II.III.Day6	IV.Day9	0.0	0.0	0.0	0.0	0.0	0.030404697001467813	0.0	0.0
AGTACCATCATCCCGT-1	308	1072.7985	6	3	3	5	6	-0.0302764680453331	-0.0302764680453331	G1	-0.137696866703472	-0.241218262198147	Early gametocyte	C6	308	1072.7985	0	0	0	0	0	0	-0.139603208124204	V.Day13	V.Day13	V.Day13	0.0	0.0	0.0	0.0	0.0	0.0	0.0	0.0
AGTACTGAGACTCGAG-1	731	1935.3981	0	0	0	2	0	-0.143201034795344	-0.143201034795344	G1	0.212419065492538	-0.313817436143345	Male lineage	C0	731	1935.3981	0	0	0	0	0	0	0.0795400596788144	IV.Day9	IV.Day9	IV.Day9	0.0	0.0	0.0	0.0	0.0	0.0	0.0	0.0
AGTACTGGTTATTCTC-1	310	1069.7821	3	4	4	3	3	0.149462057741544	0.149462057741544	S	0.441327892955819	-0.472843241203745	Female lineage	C3	310	1069.7821	0	0	0	0	0	0	-0.0124920374113699	V.Day13	V.Day13	V.Day13	0.0	0.07370517928286853	0.0	0.0	0.0	0.045292514153910675	0.0	0.002390438247011952
AGTAGCTAGTCGTCTA-1	1193	2620.7695	0	0	0	7	0	-0.127934035734359	-0.127934035734359	G1	-0.349170308497269	-0.194814365335623	Early gametocyte	C0	1193	2620.7695	0	0	0	0	0	0	0.0349252379177301	II.Day5	II.Day5	II.Day5	0.0	0.0	0.0	0.0	0.0	0.009855315579786118	0.0	0.0
AGTAGCTCAAGAAATC-1	1287	2739.4565	2	2	2	1	2	-0.020860068831443	-0.020860068831443	G1	-0.149229513079122	0.182044122646432	Female lineage	C2	1287	2739.4565	0	0	0	0	0	0	-0.209741039075558	IV.Day8	IV.Day8	IV.Day8	0.8167330677290837	0.22111553784860558	0.0	0.0	0.0	0.0	0.0	0.0
AGTAGCTCAATCGTCA-1	1276	2716.4783	7	2	2	9	7	0.035625443792898	0.035625443792898	S	-0.446194727684759	0.293751393258803	Female lineage	C7	1276	2716.4783	0	0	0	0	0	0	-0.0261891089305533	IV.Day9	IV.Day9	IV.Day8	0.0	0.0	0.0	0.0	0.0	0.0	0.0	0.0
AGTAGCTCATGTTACG-1	1102	2500.08	2	2	2	1	2	-0.107725636606567	-0.107725636606567	G1	-0.0570157803311013	-0.332646237591309	Female lineage	C2	1102	2500.08	0	0	0	0	0	0	0.0225462439896144	IV.Day8	IV.Day8	IV.Day9	0.0	0.0	0.0	0.0	0.4063745019920319	0.0	0.0	0.0
AGTAGCTGTCCGGATC-1	982	2331.1829	0	0	0	2	0	0.0187113428011628	0.0187113428011628	S	0.0468105052703371	-0.554172776658606	Early gametocyte	C0	982	2331.1829	0	0	0	0	0	0	0.136629168877939	V.Day13	V.Day13	II.Day5	0.0	0.0	0.0	0.0	0.0	0.00838750262109457	0.0	0.005577689243027889
AGTAGCTGTGCAGTGA-1	1475	2930.198	1	1	1	0	1	-0.320014359855393	-0.320014359855393	G1	-0.510051768124918	0.511891567637933	Female lineage	C1	1475	2930.198	0	0	0	0	0	0	0.186935676817755	V.Day11	V.Day11	IV.Day8	0.0	0.0	0.0	0.0	0.0	0.0	0.0	0.0
AGTAGCTGTTTATGCG-1	1186	2597.2979	5	5	5	6	5	-0.0553706608137452	-0.0553706608137452	G1	1.52204891793158	-0.832303313009814	Male lineage	C5	1186	2597.2979	0	0	0	0	0	0	-0.0538192300974851	IV.Day9	IV.Day9	IV.Day9	0.0	0.0	0.0	0.0	0.0	0.0	0.0	0.0
AGTAGCTTCCATCGTC-1	1490	2973.66	0	0	0	2	0	0.084947835505484	0.084947835505484	S	-0.461956712504306	-0.418333769985634	Early gametocyte	C0	1490	2973.66	0	0	0	0	0	0	-0.239747425076791	II.Day5	II.Day5	II.Day5	0.0	0.0	0.0	0.0	0.0	0.05242189138184106	0.0	0.0
AGTAGCTTCTTCCAGC-1	518	1537.6538	0	0	0	3	0	-0.0966894476065444	-0.0966894476065444	G1	-0.250877649603412	-0.207236756365486	Early gametocyte	C0	518	1537.6538	0	0	0	0	0	0	0.0603926596349026	V.Day13	V.Day13	I.Day3	0.0	0.0	0.012521343198634035	0.0	0.0	0.028936884042776265	0.0	0.0
AGTAGTCAGACATAAC-1	1413	2851.058	1	1	1	0	1	-0.28618141994874	-0.28618141994874	G1	-0.475530223297479	0.602551963395561	Female lineage	C1	1413	2851.058	0	0	0	0	0	0	0.499612235134283	IV.Day8	IV.Day8	IV.Day8	0.0	0.0	0.0	0.0	0.0	0.06374501992031872	0.0	0.0
AGTAGTCAGAGATCGC-1	1317	2779.5032	2	2	2	1	2	-0.10410207786382	-0.10410207786382	G1	-0.17833842278268	-0.0060203563958777	Female lineage	C2	1317	2779.5032	0	0	0	0	0	0	0.164870763824958	IV.Day8	IV.Day8	IV.Day8	0.0	0.0	0.0	0.0	0.32669322709163345	0.0	0.0	0.0
AGTAGTCGTTCTCAGA-1	989	2347.1013	2	2	2	1	2	-0.153757278027316	-0.153757278027316	G1	0.0290539242002803	0.137858589508198	Female lineage	C2	989	2347.1013	0	0	0	0	0	0	0.181548541720749	IV.Day9	IV.Day9	II.Day5	0.0	0.0	0.0	0.0	0.0	0.0	0.0	0.0
AGTCAACAGCACTCTA-1	1157	2541.9927	6	3	3	5	6	-0.0300448531063444	-0.0300448531063444	G1	-0.456637042704194	-0.474740019548937	Early gametocyte	C6	1157	2541.9927	0	0	0	0	0	0	0.061607440990824	II.Day5	II.Day5	II.Day5	0.0	0.0	0.0	0.0	0.0	0.11700566156426924	0.0	0.0
AGTCAACGTAGACTGG-1	1236	2680.393	2	2	2	1	2	0.038138141493499	0.038138141493499	S	-0.0335591455715088	0.246142255610189	Female lineage	C2	1236	2680.393	0	0	0	0	0	0	0.12548176445067	IV.Day9	IV.Day9	IV.Day9	0.0	0.0	0.0	0.0	0.0	0.0	0.0	0.0
AGTCAACGTCGACTTA-1	722	1908.294	5	5	5	6	5	0.032001899499762	0.032001899499762	S	1.50182581313575	-0.772675163702135	Male lineage	C5	722	1908.294	0	0	0	0	0	0	0.0631076663434564	IV.Day9	IV.Day9	II.III.Day6	0.0	0.0	0.0	0.0	0.0	0.0	0.0	0.0
AGTCAACGTTAGAGTA-1	1345	2806.1846	2	2	2	1	2	-0.030167502755289	-0.030167502755289	G1	-0.0995784797248974	-0.0047459321713553	Female lineage	C2	1345	2806.1846	0	0	0	0	0	0	-0.28216874807011	IV.Day9	IV.Day9	IV.Day9	0.0	0.0	0.0	0.0	0.0	0.00545187670371147	0.0	0.0
AGTCACACACTGTGAT-1	782	2019.3115	5	5	5	6	5	0.0839885342909092	0.0839885342909092	S	1.50761056575986	-0.387368104522523	Male lineage	C5	782	2019.3115	0	0	0	0	0	0	-0.172395306512399	IV.Day9	IV.Day9	IV.Day9	0.0	0.10557768924302789	0.0	0.0	0.0	0.04969595302998532	0.0	0.0
AGTCACATCCCATACC-1	1400	2872.7058	2	2	2	1	2	0.0951867120758458	0.0951867120758458	S	-0.136174236467011	-0.142073869651035	Female lineage	C2	1400	2872.7058	0	0	0	0	0	0	-0.0215420573361678	IV.Day9	IV.Day9	IV.Day9	0.0	0.0	0.0	0.0	0.0	0.031033759698049907	0.0	0.0
AGTCATGAGACTGAGC-1	1224	2651.2625	9	0	0	12	9	-0.0567135895634368	-0.0567135895634368	G1	0.679531305087886	-0.713009767827875	Early gametocyte	C9	1224	2651.2625	0	0	0	0	0	0	-0.516659676570228	V.Day13	V.Day13	V.Day13	0.0	0.0	0.0	0.0	0.34063745019920316	0.0	0.19787516600265603	0.0
AGTCATGGTCCGCAGT-1	917	2213.9016	5	5	5	6	5	0.0535122097767323	0.0535122097767323	S	1.03627407421591	-0.667685217529908	Male lineage	C5	917	2213.9016	0	0	0	0	0	0	0.0028918880525588	IV.Day9	IV.Day9	IV.Day9	0.8167330677290837	0.0	0.0	0.0	0.36254980079681276	0.022436569511427973	0.0	0.0
AGTCATGTCCGAACGC-1	461	1425.635	0	0	0	2	0	-0.0369548100758743	-0.0369548100758743	G1	-0.169819726869464	-0.347834198618416	Early gametocyte	C0	461	1425.635	0	0	0	0	0	0	0.0226518708950639	V.Day13	V.Day13	II.III.Day6	0.0	0.0	0.0	0.0	0.0	0.0	0.0	0.0
AGTCATGTCGCTGACG-1	558	1627.6566	0	0	0	2	0	-0.101185419603278	-0.101185419603278	G1	0.160853488273608	-0.259338934950965	Early gametocyte	C0	558	1627.6566	0	0	0	0	0	0	-0.378410717974229	V.Day13	V.Day13	II.Day5	0.0	0.0	0.0	0.0	0.46215139442231074	0.006290626965820926	0.0	0.0
AGTCTCCAGGTAAACT-1	429	1346.9506	3	4	4	3	3	-0.0639953146837672	-0.0639953146837672	G1	-0.126993344941176	-0.367194877508286	Early gametocyte	C3	429	1346.9506	0	0	0	0	0	0	-0.262936758927129	II.Day5	II.Day5	II.Day5	0.0	0.0	0.03414911781445646	0.0	0.0	0.0626965820926819	0.0	0.06932270916334661
AGTCTCCAGTAGGTTA-1	378	1231.1616	3	4	4	3	3	-0.0188277085030647	-0.0188277085030647	G1	0.880950023495631	-0.294092780547095	Female lineage	C3	378	1231.1616	0	0	0	0	0	0	0.0643132261591802	II.III.Day6	II.III.Day6	II.III.Day6	0.0	0.0	0.024473534433693798	0.0	0.0	0.031033759698049907	0.0	0.0
AGTCTCCGTAGACTGG-1	1371	2811.6714	1	1	1	0	1	-0.275546609028013	-0.275546609028013	G1	-0.443154371630594	0.744972580825692	Female lineage	C1	1371	2811.6714	0	0	0	0	0	0	0.437807896701916	IV.Day8	IV.Day8	IV.Day8	0.0	0.0	0.0	0.0	0.0	0.028098133780666806	0.0	0.0
AGTCTCCGTCCTTTGC-1	1003	2348.9731	4	0	0	7	4	0.117818077750338	0.117818077750338	S	0.155421367635485	-0.364848516784656	Early gametocyte	C4	1003	2348.9731	0	0	0	0	0	0	-0.122992285167452	V.Day13	V.Day13	V.Day12	0.0	0.0	0.0	0.0	0.0	0.04885720276787586	0.0	0.0
AGTCTCCGTTATGTGC-1	1337	2771.335	1	1	1	0	1	0.104992236648281	0.104992236648281	S	-0.452665523605499	1.06436559444791	Female lineage	C1	1337	2771.335	0	0	0	0	0	0	0.0845378220219425	IV.Day8	IV.Day8	IV.Day8	0.848605577689243	0.0	0.0	0.0	0.0	0.0	0.0	0.0
AGTGACTAGGGCTTCC-1	361	1195.1527	3	4	4	3	3	0.1552272249968	0.1552272249968	S	-0.161136994880158	-0.216429455690968	Early gametocyte	C3	361	1195.1527	0	0	0	0	0	0	-0.0440857909353874	V.Day13	V.Day13	I.Day3	0.0	0.4203187250996016	0.0	0.0	0.4362549800796813	0.026001258125393164	0.0	0.0
AGTGACTAGGGTACAC-1	834	2093.3425	5	5	5	6	5	-0.0852719223346493	-0.0852719223346493	G1	1.84918209984526	-0.464727883657852	Male lineage	C5	834	2093.3425	0	0	0	0	0	0	0.101105307230795	IV.Day9	IV.Day9	IV.Day9	0.0	0.0	0.0	0.0	0.0	0.0	0.0	0.0
AGTGACTGTGGCAACA-1	408	1310.9722	0	0	0	2	0	0.0642781438460782	0.0642781438460782	S	-0.188729527391649	-0.0645404564436426	Female lineage	C0	408	1310.9722	0	0	0	0	0	0	-0.0922627548512269	V.Day13	V.Day13	V.Day13	0.0	0.0	0.0	0.0	0.0	0.0	0.0	0.0
AGTGACTTCAACTGAC-1	894	2190.7188	5	5	5	6	5	-0.0527970314983553	-0.0527970314983553	G1	1.3923527781372	0.226225590710027	Male lineage	C5	894	2190.7188	0	0	0	0	0	0	0.175768373607751	IV.Day9	IV.Day9	IV.Day9	0.8047808764940239	0.0	0.0	0.0	0.0	0.027888446215139442	0.199203187250996	0.0
AGTGATCAGATGACCG-1	1171	2591.2036	2	2	2	1	2	-0.118503839719372	-0.118503839719372	G1	-0.0898542659059167	0.0768081796609044	Female lineage	C2	1171	2591.2036	0	0	0	0	0	0	0.21251892704183	IV.Day8	IV.Day8	IV.Day8	0.0	0.0	0.0	0.0	0.0	0.0	0.0	0.0
AGTGATCGTTGCATGT-1	889	2184.674	4	0	0	7	4	-0.0723106007798789	-0.0723106007798789	G1	0.485694088986299	-0.369290896268282	Early gametocyte	C4	889	2184.674	0	0	0	0	0	0	-0.249146180155189	II.Day5	II.Day5	II.III.Day6	0.0	0.0	0.0	0.0	0.40836653386454186	0.025162507863283706	0.3187250996015936	0.0
AGTGCCGCACGTCGGT-1	451	1405.2207	0	0	0	8	0	0.0729440860003559	0.0729440860003559	S	-0.198111976009173	-0.566277515442923	Early gametocyte	C0	451	1405.2207	0	0	0	0	0	0	-0.282750853300673	V.Day13	V.Day13	V.Day13	0.0	0.0	0.0	0.0	0.0	0.0	0.26693227091633465	0.0
AGTGCCGCACTGAATC-1	388	1252.7343	3	4	4	3	3	-0.0396023070131291	-0.0396023070131291	G1	-0.0876196780194683	-0.299788079270256	Early gametocyte	C3	388	1252.7343	0	0	0	0	0	0	0.239385734964541	V.Day13	V.Day13	II.Day5	0.0	0.350597609561753	0.056915196357427436	0.0	0.0	0.0	0.0	0.0
AGTGCCGTCAAGAAAC-1	263	951.51746	8	1	1	10	8	-0.0703344539444264	-0.0703344539444264	G1	-0.0501445683156101	1.48997337275314	Female lineage	C8	263	951.51746	0	0	0	0	0	0	0.0251405378654559	IV.Day8	IV.Day8	IV.Day8	0.0	0.0	0.0	0.17928286852589642	0.0	0.0	0.0	0.0
AGTGCCGTCCGTTGGG-1	429	1350.1339	3	4	4	3	3	-0.155153279099168	-0.155153279099168	G1	0.367999903233411	-0.329420305565225	Female lineage	C3	429	1350.1339	0	0	0	0	0	0	-0.01789649486577	II.III.Day6	II.III.Day6	II.Day5	0.9840637450199203	0.0	0.0	0.0	0.0	0.05871251834766198	0.0	0.0
AGTGTTGCATCGATGT-1	1391	2836.7866	1	1	1	0	1	0.0104013058571548	0.0104013058571548	S	-0.558609854800724	0.819294560453267	Female lineage	C1	1391	2836.7866	0	0	0	0	0	0	0.317864054974911	IV.Day9	IV.Day9	IV.Day8	0.0	0.0	0.0	0.0	0.0	0.0	0.0	0.0
AGTGTTGGTAGAAACT-1	1181	2581.1548	1	1	1	0	1	-0.126348939506138	-0.126348939506138	G1	-0.453655153076164	0.962225294742476	Female lineage	C1	1181	2581.1548	0	0	0	0	0	0	0.0152630282867198	IV.Day9	IV.Day9	IV.Day8	0.0	0.0	0.0	0.0	0.0	0.0	0.0	0.0
AGTGTTGGTATCGAGG-1	938	2273.5967	2	2	2	1	2	0.0705019550164624	0.0705019550164624	S	-0.319036519290724	0.407867458710853	Female lineage	C2	938	2273.5967	0	0	0	0	0	0	-0.0305484675929341	IV.Day8	IV.Day8	IV.Day9	0.0	0.0	0.0	0.0	0.0	0.011532816104005033	0.0	0.0
AGTGTTGGTTTGGGTT-1	499	1506.1625	2	2	2	1	2	0.432066029204953	0.432066029204953	S	-0.173431283979366	-0.195729786891615	Female lineage	C2	499	1506.1625	0	0	0	0	0	0	-0.186854427781026	V.Day13	V.Day13	V.Day13	0.0	0.47808764940239046	0.0	0.0	0.0	0.018242818200880688	0.0	0.0
AGTTAGCAGCCATCCG-1	338	1137.3633	3	4	4	3	3	-0.121104709241161	-0.121104709241161	G1	0.428594630586158	-0.0708154408857389	Early gametocyte	C3	338	1137.3633	0	0	0	0	0	0	0.279486130969615	I.Day3	I.Day3	I.Day3	0.0	0.0	0.0	0.0	0.0	0.03564688613965192	0.0	0.12111553784860558
AGTTAGCGTTAGAAAC-1	966	2303.478	0	0	0	8	0	-0.0607617142365387	-0.0607617142365387	G1	-0.419690087165218	-0.688676168548949	Early gametocyte	C0	966	2303.478	0	0	0	0	0	0	-0.214268968628498	V.Day13	V.Day13	V.Day13	0.0	0.0	0.0	0.0	0.48406374501992033	0.037743761794925564	0.0	0.0
AGTTAGCTCACCTTAT-1	794	2028.1622	4	3	3	4	4	0.222879966818312	0.222879966818312	S	0.162568251710385	0.145239842180899	Early gametocyte	C4	794	2028.1622	0	0	0	0	0	0	0.127136286474814	II.III.Day6	II.III.Day6	II.Day5	0.0	0.0	0.0	0.0	0.21314741035856574	0.062067519396099814	0.0	0.0
AGTTAGCTCCGCACGA-1	463	1427.8525	5	5	5	6	5	0.0827713684193797	0.0827713684193797	S	0.207670572946469	-0.158044181624559	Male lineage	C5	463	1427.8525	0	0	0	0	0	0	-0.11498586426219	IV.Day9	IV.Day9	IV.Day9	0.0	0.0	0.0	0.0	0.0	0.05305095407842315	0.0	0.0
AGTTCCCAGCACTGGA-1	248	918.2427	4	3	3	4	4	0.0146425069628354	0.0146425069628354	S	-0.0826815827175063	-0.157548000881637	Female lineage	C4	248	918.2427	0	0	0	0	0	0	-0.241490233716133	V.Day13	V.Day13	II.Day5	0.0	0.0	0.02902675014228799	0.0	0.0	0.03480813587754246	0.06772908366533864	0.08924302788844622
AGTTCCCAGTCATACC-1	1137	2507.598	5	5	5	6	5	0.0856408141115494	0.0856408141115494	S	1.28467346505976	-0.458758327008307	Male lineage	C5	1137	2507.598	0	0	0	0	0	0	-0.134894490716868	IV.Day9	IV.Day9	IV.Day9	0.6533864541832669	0.0	0.0	0.0	0.0	0.016145942545607046	0.0	0.0
AGTTCCCTCGAATGCT-1	881	2183.697	0	0	0	2	0	0.16584253105539	0.16584253105539	S	-0.322689282200299	-0.467653333578809	Early gametocyte	C0	881	2183.697	0	0	0	0	0	0	-0.118319942833654	V.Day13	V.Day13	V.Day13	0.0	0.0	0.0	0.0	0.0	0.007339064793457748	0.0	0.0
AGTTCGAAGTCAAGCG-1	1078	2472.451	2	2	2	1	2	-0.0670721262061411	-0.0670721262061411	G1	0.058104132891167	-0.244660889517532	Female lineage	C2	1078	2472.451	0	0	0	0	0	0	0.228359053730455	II.Day5	II.Day5	II.Day5	0.0	0.0	0.0	0.0	0.0	0.0	0.0	0.0
AGTTCGATCCAACCAA-1	745	1954.2163	5	5	5	6	5	-0.0426687597418657	-0.0426687597418657	G1	0.953089330133051	-0.761757886930851	Male lineage	C5	745	1954.2163	0	0	0	0	0	0	-0.053110821353905	IV.Day9	IV.Day9	IV.Day9	0.8286852589641435	0.0	0.0	0.0	0.0	0.00020968756552736424	0.0	0.0
AGTTCGATCGGACGTC-1	905	2201.2886	9	0	0	8	9	-0.200760954628664	-0.200760954628664	G1	-0.316130956704263	-0.47579606860646	Early gametocyte	C9	905	2201.2886	0	0	0	0	0	0	-0.065803213974771	II.Day5	II.Day5	I.Day3	0.0	0.053784860557768925	0.0	0.0	0.0	0.08114908785908996	0.25232403718459495	0.0
AGTTCGATCTCTCTAA-1	1347	2800.152	7	1	6	9	7	-0.117690615507806	-0.117690615507806	G1	0.0145269526461683	-0.243549477803178	Female lineage	C7	1347	2800.152	0	0	0	0	0	0	0.331547003490163	III.IV.Day7	III.IV.Day7	IV.Day8	0.0	0.0	0.0	0.0	0.0	0.0	0.0	0.0
ATACCGAAGATTGGGC-1	527	1552.2056	1	1	1	0	1	-0.0389451182623032	-0.0389451182623032	G1	-0.345877435858051	0.63254330104571	Female lineage	C1	527	1552.2056	0	0	0	0	0	0	0.569034075566949	IV.Day8	IV.Day8	IV.Day8	0.0	0.0	0.0	0.0	0.0	0.0	0.0	0.0
ATACCGACAGCGACCT-1	576	1653.4243	6	3	3	5	6	0.109171660625686	0.109171660625686	S	-0.233757815585161	0.333063518363496	Female lineage	C6	576	1653.4243	0	0	0	0	0	0	0.173192441174215	II.Day5	II.Day5	II.Day5	0.0	0.0	0.0	0.0	0.0	0.037534074229398195	0.0	0.0
ATACCGACATCCGGCA-1	1616	3083.0881	7	1	1	9	7	-0.0832651613649977	-0.0832651613649977	G1	-0.496510820647236	0.608724358647686	Female lineage	C7	1616	3083.0881	0	0	0	0	0	0	-0.0027739784548065	IV.Day8	IV.Day8	IV.Day8	0.0	0.0	0.0	0.0	0.0	0.0	0.0	0.0
ATACCGAGTCCGACGT-1	1114	2516.0857	2	2	2	1	2	0.0004735148743818	0.0004735148743818	S	-0.140533579747037	0.533193979891855	Female lineage	C2	1114	2516.0857	0	0	0	0	0	0	0.0142011332756838	IV.Day9	IV.Day9	IV.Day9	0.0	0.06573705179282868	0.0	0.0	0.11354581673306773	0.0	0.0	0.0
ATACCGAGTGTCGATT-1	1353	2815.7236	2	2	2	1	2	-0.0931918836399052	-0.0931918836399052	G1	-0.0717578591950393	-0.520728485504333	Early gametocyte	C2	1353	2815.7236	0	0	0	0	0	0	-0.185854267902859	IV.Day9	IV.Day9	IV.Day8	0.0	0.0	0.0	0.0	0.0	0.0	0.0	0.0
ATACCGATCGGCATAT-1	687	1858.1837	3	4	4	3	3	0.0785677098250514	0.0785677098250514	S	-0.312897424801563	-0.37029601066976	Early gametocyte	C3	687	1858.1837	0	0	0	0	0	0	-0.120456668233217	I.Day3	I.Day3	I.Day3	0.0	0.0	0.006260671599317018	0.0	0.4940239043824701	0.046550639547074855	0.0	0.0
ATACCGATCTACTGCC-1	818	2082.3088	0	0	0	2	0	0.003310499783352	0.003310499783352	S	-0.393534899392476	-0.331698630496043	Female lineage	C0	818	2082.3088	0	0	0	0	0	0	-0.0423684301522052	IV.Day8	IV.Day8	IV.Day8	0.0	0.0	0.0	0.0	0.0	0.021597819249318514	0.0	0.0
ATACCGATCTCATGCC-1	553	1609.2322	6	3	3	5	6	0.105835562075112	0.105835562075112	S	0.688769443097214	-0.460521621291755	Early gametocyte	C6	553	1609.2322	0	0	0	0	0	0	-0.260868680864125	II.Day5	II.Day5	II.Day5	0.0	0.0	0.0	0.0	0.0	0.07401971063115957	0.0	0.04143426294820717
ATACCTTCAGCGGTCT-1	1210	2626.3096	2	2	2	7	2	-0.489443225463161	-0.489443225463161	G1	0.0770561941638589	0.121011416741189	Early gametocyte	C2	1210	2626.3096	0	0	0	0	0	0	-0.158105569502156	II.III.Day6	II.III.Day6	II.III.Day6	0.0	0.0	0.0	0.0	0.0	0.0	0.0	0.0
ATACCTTGTGAATTAG-1	1155	2550.163	1	1	1	0	1	0.0453986774002698	0.0453986774002698	S	-0.486944267182145	0.823679063288527	Female lineage	C1	1155	2550.163	0	0	0	0	0	0	0.264028692410642	IV.Day8	IV.Day8	IV.Day8	0.0	0.2788844621513944	0.0	0.0	0.0	0.030824072132522543	0.0	0.0
ATACCTTGTGCAGTGA-1	1377	2824.3118	1	1	1	0	1	0.163721549855296	0.163721549855296	S	-0.45606972691149	0.773208805344652	Female lineage	C1	1377	2824.3118	0	0	0	0	0	0	0.236495340899828	III.IV.Day7	III.IV.Day7	IV.Day8	0.0	0.1254980079681275	0.0	0.0	0.0	0.0	0.0	0.0
ATACCTTGTTCTGAGT-1	1963	3447.0798	0	0	0	1	0	-0.144441091300986	-0.144441091300986	G1	0.0816000188249163	0.0967669513140281	Early gametocyte	C0	1963	3447.0798	0	0	0	0	0	0	0.0028410659737094	II.III.Day6	II.III.Day6	IV.Day9	0.0	0.0	0.0	0.0	0.0	0.023485007339064792	0.0	0.0
ATACCTTTCCCTCATG-1	1789	3274.7095	2	2	2	1	2	-0.0942894436885083	-0.0942894436885083	G1	0.174984823722082	0.266125233291871	Early gametocyte	C2	1789	3274.7095	0	0	0	0	0	0	-0.0793073694156671	III.IV.Day7	III.IV.Day7	IV.Day8	0.0	0.0	0.0	0.0	0.0	0.0	0.0	0.0
ATACCTTTCTTCTTCC-1	1748	3200.302	4	3	3	4	4	-0.061583912191617	-0.061583912191617	G1	-0.460625195286004	-0.543033796858402	Early gametocyte	C4	1748	3200.302	0	0	0	0	0	0	-0.148584536529029	II.III.Day6	II.III.Day6	II.III.Day6	0.0	0.0	0.0	0.0	0.2350597609561753	0.05095407842314951	0.0	0.0
ATACTTCAGCGACAGT-1	902	2195.0698	1	1	1	0	1	-0.202320949854815	-0.202320949854815	G1	0.358708872694367	1.1412050383972	Female lineage	C1	902	2195.0698	0	0	0	0	0	0	0.389822915938839	IV.Day8	IV.Day8	IV.Day8	0.0	0.1752988047808765	0.0	0.0	0.17928286852589642	0.0	0.0	0.0
ATACTTCAGGTTGGAC-1	1576	3034.2046	7	1	1	9	7	0.0343700112394606	0.0343700112394606	S	-0.0630657748902061	0.0348373516555323	Female lineage	C7	1576	3034.2046	0	0	0	0	0	0	0.150403006168092	IV.Day8	IV.Day8	IV.Day8	0.0	0.0	0.0	0.0	0.2450199203187251	0.0	0.0	0.0
ATACTTCAGTCTCTGA-1	810	2057.8655	1	1	1	0	1	-0.315779145930478	-0.315779145930478	G1	-0.445480196024602	1.08744687484098	Female lineage	C1	810	2057.8655	0	0	0	0	0	0	0.469421512284259	IV.Day8	IV.Day8	IV.Day8	0.0	0.0	0.0	0.0	0.0	0.0	0.0	0.0
ATACTTCGTAAGATCA-1	319	1091.9047	3	4	4	3	3	0.0938102796077869	0.0938102796077869	S	-0.133374250202595	-0.447844715063581	Early gametocyte	C3	319	1091.9047	0	0	0	0	0	0	-0.024715398903036	V.Day13	V.Day13	V.Day13	0.0	0.16334661354581673	0.0	0.0796812749003984	0.0	0.031243447263577268	0.0	0.0
ATACTTCTCAGATTGC-1	1101	2476.6394	5	5	5	6	5	0.168953169933614	0.168953169933614	S	1.61452315286221	-0.481118329252164	Male lineage	C5	1101	2476.6394	0	0	0	0	0	0	-0.116193818711569	IV.Day9	IV.Day9	II.III.Day6	0.0	0.0	0.0	0.0	0.0	0.004613126441602013	0.0	0.0
ATAGACCCAGTCAACT-1	1276	2695.0066	5	5	5	6	5	-0.123190324539851	-0.123190324539851	G1	1.62994948886723	-0.699200271026759	Male lineage	C5	1276	2695.0066	0	0	0	0	0	0	-0.0344205608858318	IV.Day9	IV.Day9	IV.Day9	0.0	0.0	0.0	0.0	0.0	0.0	0.0	0.0
ATAGACCTCACTGTCC-1	1984	3448.495	2	2	2	1	2	0.0177692685084163	0.0177692685084163	S	-0.579810792625416	0.148068447904072	Early gametocyte	C2	1984	3448.495	0	0	0	0	0	0	0.0191733985165664	III.IV.Day7	III.IV.Day7	IV.Day9	0.0	0.0	0.0	0.0	0.0	0.0	0.0	0.0
ATAGAGACAATGCAAA-1	1379	2818.167	1	1	1	0	1	0.0019502727087844	0.0019502727087844	S	-0.123483573125326	0.698349979607539	Female lineage	C1	1379	2818.167	0	0	0	0	0	0	0.123024758131587	III.IV.Day7	III.IV.Day7	III.IV.Day7	0.796812749003984	0.14342629482071714	0.0	0.0	0.0	0.0	0.0	0.0
ATAGAGAGTTGTACGT-1	1276	2703.7131	7	1	1	9	7	0.0612617492450447	0.0612617492450447	S	0.253953735411866	0.941432522010337	Female lineage	C7	1276	2703.7131	0	0	0	0	0	0	0.0955410294044619	IV.Day8	IV.Day8	IV.Day8	0.0	0.43824701195219123	0.0	0.0	0.0	0.0	0.0	0.0
ATAGAGATCCGTGTCT-1	950	2284.8633	2	2	2	1	2	-0.0413353238513349	-0.0413353238513349	G1	0.0431030697993313	0.15582292641654	Female lineage	C2	950	2284.8633	0	0	0	0	0	0	0.16953165468789	II.III.Day6	II.III.Day6	II.III.Day6	0.0	0.0	0.0	0.0	0.0	0.02830782134619417	0.0	0.0
ATAGAGATCGGTTAGT-1	1067	2450.9832	2	2	2	1	2	0.0716441519128445	0.0716441519128445	S	-0.0129569318564609	0.0393342420963958	Female lineage	C2	1067	2450.9832	0	0	0	0	0	0	-0.25701139986168	IV.Day9	IV.Day9	IV.Day8	0.0	0.0	0.0	0.0	0.0	0.03669532396728874	0.0	0.0
ATAGGCTAGAAATTCG-1	907	2214.636	0	0	0	12	0	-0.0131854523417588	-0.0131854523417588	G1	0.0844093317985535	-0.405753276323847	Early gametocyte	C0	907	2214.636	0	0	0	0	0	0	-0.0207336866129889	V.Day13	V.Day13	II.Day5	0.0	0.0	0.0	0.0	0.41434262948207173	0.03250157265674145	0.0	0.0
ATAGGCTCAGCACAGA-1	1156	2571.8699	2	2	2	1	2	0.0588747692992595	0.0588747692992595	S	0.013817248131459	-0.183493616691721	Female lineage	C2	1156	2571.8699	0	0	0	0	0	0	0.129793380060413	IV.Day9	IV.Day9	II.III.Day6	0.0	0.0	0.0	0.0	0.0	0.03313063535332355	0.0	0.0
ATAGGCTCAGGCAATG-1	1521	3001.2766	2	2	2	12	2	0.0005181760020134	0.0005181760020134	S	-0.249401760732328	0.180895838056679	Female lineage	C2	1521	3001.2766	0	0	0	0	0	0	0.164023149324207	IV.Day9	IV.Day9	IV.Day9	0.0	0.0	0.0	0.0	0.0	0.031033759698049907	0.0	0.0
ATATCCTAGTGCCAGA-1	1770	3266.689	2	2	2	1	2	0.0086995556953209	0.0086995556953209	S	-0.446130090056375	-0.194607803862929	Early gametocyte	C2	1770	3266.689	0	0	0	0	0	0	0.232487990040371	II.III.Day6	II.III.Day6	IV.Day8	0.0	0.0	0.0	0.0	0.0	0.0	0.0	0.0
ATCACAGCAGAGTCAG-1	1649	3140.496	2	2	2	1	2	-0.014675208713717	-0.014675208713717	G1	-0.111577611835984	-0.0231258958031766	Female lineage	C2	1649	3140.496	0	0	0	0	0	0	0.0261936555834872	IV.Day9	IV.Day9	IV.Day8	0.0	0.0	0.0	0.0	0.0	0.04508282658838331	0.0	0.0
ATCACAGGTTAACCTG-1	1356	2803.164	9	0	0	8	9	0.0747658137316346	0.0747658137316346	S	-0.401669978004958	-0.657463402818717	Early gametocyte	C9	1356	2803.164	0	0	0	0	0	0	-0.497603964318374	V.Day13	V.Day13	V.Day13	0.0	0.0	0.0	0.0	0.0	0.044453763891801217	0.0	0.0
ATCACGAAGCAGCCCT-1	976	2319.339	2	2	2	1	2	-0.0225741328784132	-0.0225741328784132	G1	0.0627762848292477	0.133837327107414	Female lineage	C2	976	2319.339	0	0	0	0	0	0	0.0350489068738879	II.III.Day6	II.III.Day6	II.III.Day6	0.0	0.3665338645418327	0.0	0.0	0.0	0.0	0.0	0.0
ATCACGACAAAGAACT-1	334	1131.4247	3	4	4	3	3	-0.0964187384707992	-0.0964187384707992	G1	-0.211452085109059	-0.0438775017179516	Female lineage	C3	334	1131.4247	0	0	0	0	0	0	0.0724979812146156	V.Day12	V.Day12	V.Day12	0.848605577689243	0.0	0.0	0.0	0.0	0.0	0.0	0.0
ATCACGACAACTCCCT-1	989	2337.2383	0	0	0	5	0	-0.0854485373931061	-0.0854485373931061	G1	-0.36181987658112	-0.538765152313332	Early gametocyte	C0	989	2337.2383	0	0	0	0	0	0	-0.13251827013245	V.Day13	V.Day13	V.Day13	0.0	0.0	0.0	0.0	0.0	0.0	0.0	0.0
ATCACGACAGCGTATT-1	215	819.6821	6	3	3	5	6	-0.0527596107453955	-0.0527596107453955	G1	-0.124687167242393	-0.374741950722223	Female lineage	C6	215	819.6821	0	0	0	0	0	0	-0.0902832621795059	I.Day3	I.Day3	I.Day3	0.0	0.0	0.12919749573136027	0.0	0.0	0.01237156636611449	0.0	0.08366533864541832
ATCACGACAGTAACAA-1	896	2192.0654	7	1	1	9	7	-0.0101188880721664	-0.0101188880721664	G1	0.0142440211493522	0.767746326565491	Female lineage	C7	896	2192.0654	0	0	0	0	0	0	0.038896406972464	III.IV.Day7	III.IV.Day7	IV.Day8	0.0	0.19322709163346613	0.0	0.0	0.0	0.0	0.0	0.0
ATCACGACATGAGGGT-1	1033	2383.625	1	1	1	0	1	0.131196477041515	0.131196477041515	S	-0.440573893352567	0.975735395223998	Female lineage	C1	1033	2383.625	0	0	0	0	0	0	0.0934126744629988	IV.Day8	IV.Day8	IV.Day8	0.0	0.0199203187250996	0.0	0.0	0.0	0.0	0.0	0.0
ATCACGAGTCACTAGT-1	1353	2787.2295	4	3	3	4	4	-0.0330904067122469	-0.0330904067122469	G1	-0.0288725831342551	-0.66305847156731	Early gametocyte	C4	1353	2787.2295	0	0	0	0	0	0	-0.346700803301822	V.Day13	V.Day13	II.Day5	0.0	0.0	0.0	0.0	0.0	0.03271126022226882	0.0	0.0
ATCACGAGTTTCGGCG-1	1469	2945.779	2	2	2	7	2	-0.0219272092100057	-0.0219272092100057	G1	-0.435418139813458	0.354483595704779	Early gametocyte	C2	1469	2945.779	0	0	0	0	0	0	0.0361084178736202	IV.Day9	IV.Day9	IV.Day9	0.0	0.0	0.0	0.0	0.2549800796812749	0.007548752358985112	0.0	0.0
ATCACGATCCCTTCCC-1	954	2259.4136	6	3	3	5	6	-0.127377263497909	-0.127377263497909	G1	-0.0108238785391053	0.0213245173128082	Early gametocyte	C6	954	2259.4136	0	0	0	0	0	0	0.0762692678590752	II.III.Day6	II.III.Day6	II.Day5	0.9442231075697212	0.0	0.1087080250426864	0.0	0.04780876494023904	0.1465716083036276	0.0	0.0
ATCACTTAGTGCTAGG-1	720	1906.2313	7	1	1	9	7	-0.147060343248718	-0.147060343248718	G1	-0.34561564684473	1.14794828312548	Female lineage	C7	720	1906.2313	0	0	0	0	0	0	0.244539454788996	IV.Day9	IV.Day9	IV.Day9	0.0	0.29282868525896416	0.0	0.05843293492695883	0.0	0.0	0.0	0.0
ATCACTTCACGTATAC-1	1680	3161.038	0	0	0	4	0	0.115436366476307	0.115436366476307	S	0.129590381099687	-0.642987414829452	Early gametocyte	C0	1680	3161.038	0	0	0	0	0	0	-0.116927661602562	V.Day13	V.Day13	V.Day13	0.0	0.0	0.0	0.0	0.29282868525896416	0.015307192283497589	0.0	0.0
ATCACTTCAGACATCT-1	779	2012.8817	0	0	0	2	0	-0.137246814380542	-0.137246814380542	G1	-0.264630991064322	-0.219789516850299	Early gametocyte	C0	779	2012.8817	0	0	0	0	0	0	-0.125165520095093	II.III.Day6	II.III.Day6	V.Day13	0.0	0.0	0.0	0.0	0.0	0.0	0.0	0.0
ATCACTTGTACCTATG-1	2424	3812.1328	5	5	5	11	5	-0.10075704275002	-0.10075704275002	G1	0.934207957371371	-0.529636575316744	Male lineage	C5	2424	3812.1328	0	0	0	0	0	0	-0.113010420952027	II.III.Day6	II.III.Day6	II.III.Day6	0.3784860557768924	0.0	0.0	0.0	0.39243027888446214	0.0	0.30278884462151395	0.0
ATCACTTTCATTCACT-1	1225	2643.3118	1	1	1	0	1	-0.0097059525012039	-0.0097059525012039	G1	-0.428355484770068	0.983650761580069	Female lineage	C1	1225	2643.3118	0	0	0	0	0	0	0.0926152464748767	IV.Day8	IV.Day8	IV.Day9	0.0	0.021912350597609563	0.0	0.0	0.34860557768924305	0.0	0.0	0.0
ATCAGGTAGTATTGCC-1	1342	2799.0208	0	0	0	2	0	-0.131343601852562	-0.131343601852562	G1	0.57875594916152	-0.142755790495333	Early gametocyte	C0	1342	2799.0208	0	0	0	0	0	0	0.0503675785735981	IV.Day9	IV.Day9	IV.Day9	0.8446215139442231	0.0	0.0	0.0	0.0	0.030824072132522543	0.0	0.0
ATCAGGTAGTCGTTAC-1	1111	2507.5276	7	1	6	9	7	0.0817610834570008	0.0817610834570008	S	0.0267621191660874	-0.0292767837780335	Female lineage	C7	1111	2507.5276	0	0	0	0	0	0	0.289812454327968	IV.Day9	IV.Day9	IV.Day8	0.0	0.0	0.0	0.0	0.0	0.0	0.0	0.0
ATCAGGTCAACCACGC-1	1392	2863.144	2	2	2	1	2	-0.134287767749971	-0.134287767749971	G1	-0.0709868352448102	-0.0641188095260277	Female lineage	C2	1392	2863.144	0	0	0	0	0	0	-0.103837370696003	IV.Day8	IV.Day8	IV.Day8	0.8685258964143426	0.0	0.0	0.0	0.0	0.0	0.23107569721115537	0.0
ATCAGGTCAACTCCCT-1	956	2266.764	6	3	3	5	6	0.0562037624508078	0.0562037624508078	S	0.542430501714349	-0.0778821584662274	Male lineage	C6	956	2266.764	0	0	0	0	0	0	0.194855672419272	II.III.Day6	II.III.Day6	II.III.Day6	0.6852589641434262	0.0	0.0	0.0	0.0	0.10756972111553785	0.0	0.027091633466135457
ATCAGGTCAAGGTTGG-1	201	776.94855	8	1	1	10	8	0.0288876495145006	0.0288876495145006	S	-0.0501249516958293	0.177698138184145	Female lineage	C8	201	776.94855	0	0	0	0	0	0	-0.10936174858079	IV.Day9	IV.Day9	IV.Day9	0.0	0.0	0.0	0.11553784860557768	0.46613545816733065	0.0	0.0	0.0
ATCAGGTGTACGATCT-1	876	2165.7322	0	0	0	2	0	0.270439500654925	0.270439500654925	S	0.124309326819299	-0.496346084098935	Early gametocyte	C0	876	2165.7322	0	0	0	0	0	0	-0.12566278591616	II.Day5	II.Day5	II.III.Day6	0.0	0.0	0.0	0.0	0.0	0.0	0.0	0.0
ATCAGGTGTAGAGATT-1	391	1265.063	8	1	1	10	8	0.155738155406227	0.155738155406227	S	-0.154549520170161	0.510649075310378	Female lineage	C8	391	1265.063	0	0	0	0	0	0	0.222311109948455	V.Day11	V.Day11	IV.Day8	0.0	0.0	0.0	0.12749003984063745	0.0	0.0	0.0	0.0
ATCAGGTGTCCAGAAG-1	1257	2703.6345	2	2	2	1	2	-0.149272220725817	-0.149272220725817	G1	-0.0207630658736452	0.0821280635536286	Female lineage	C2	1257	2703.6345	0	0	0	0	0	0	0.0103475312609547	IV.Day9	IV.Day9	IV.Day9	0.0	0.0	0.0	0.0	0.053784860557768925	0.03187250996015936	0.0	0.0
ATCAGGTTCAACCGAT-1	1105	2493.8635	0	0	0	8	0	0.277790151602041	0.277790151602041	S	-0.331835940160944	-0.28267564393062	Early gametocyte	C0	1105	2493.8635	0	0	0	0	0	0	-0.12683882601662	V.Day13	V.Day13	V.Day13	0.0	0.10557768924302789	0.0	0.0	0.0	0.029985321870413084	0.0	0.0
ATCAGGTTCAACGTGT-1	868	2142.4153	1	1	1	0	1	-0.0950185922337294	-0.0950185922337294	G1	-0.366810287936591	1.14161302950211	Female lineage	C1	868	2142.4153	0	0	0	0	0	0	0.005768444385482	IV.Day8	IV.Day8	IV.Day8	0.0	0.12350597609561753	0.0	0.0	0.0	0.0	0.0	0.0
ATCAGGTTCGAGAAAT-1	385	1246.3307	3	4	4	3	3	-0.256725873201566	-0.256725873201566	G1	0.387003434274889	0.422577035772597	Female lineage	C3	385	1246.3307	0	0	0	0	0	0	-0.337368234598673	IV.Day9	IV.Day9	II.Day5	0.0	0.0	0.0	0.0	0.0	0.044244076326273855	0.0	0.0
ATCAGGTTCTCTTCAA-1	1154	2540.191	1	1	1	0	1	-0.131105736668206	-0.131105736668206	G1	-0.408099540522322	1.0423201497123	Female lineage	C1	1154	2540.191	0	0	0	0	0	0	0.224679642833803	IV.Day8	IV.Day8	IV.Day8	0.0	0.0	0.0	0.0	0.0	0.0	0.0	0.0
ATCATTCAGAAACTAC-1	230	866.9721	3	4	4	7	3	-0.0006167751327804	-0.0006167751327804	G1	0.616000727921763	-0.398886973417553	Female lineage	C3	230	866.9721	0	0	0	0	0	0	0.165500431830781	II.Day5	II.Day5	II.Day5	0.0	0.0	0.10984632896983494	0.0	0.0	0.04361501362969176	0.0	0.04302788844621514
ATCATTCAGATGACCG-1	1016	2355.136	4	3	3	4	4	0.130588515382684	0.130588515382684	S	-0.390347181696445	-0.462151628655535	Early gametocyte	C4	1016	2355.136	0	0	0	0	0	0	-0.118006776162774	V.Day13	V.Day13	II.Day5	0.0	0.0	0.08594194649971543	0.0	0.0	0.03606626127070665	0.0	0.0
ATCATTCAGGGTCAAC-1	811	2069.8213	2	2	2	1	2	-0.0594273196579864	-0.0594273196579864	G1	0.0685385847774645	0.878820950143147	Female lineage	C2	811	2069.8213	0	0	0	0	0	0	0.414935726909319	IV.Day9	IV.Day9	IV.Day9	0.0	0.16733067729083664	0.0	0.0	0.0	0.0	0.0	0.0
ATCATTCCAACGTTAC-1	986	2317.3354	1	1	1	0	1	-0.284305303966705	-0.284305303966705	G1	0.0119731286323319	0.848422472916906	Female lineage	C1	986	2317.3354	0	0	0	0	0	0	0.22665924700552	IV.Day8	IV.Day8	IV.Day8	0.0	0.0	0.0	0.0	0.1553784860557769	0.0	0.0	0.0
ATCATTCCACCCTATC-1	674	1834.9062	7	1	1	9	7	-0.191458717410187	-0.191458717410187	G1	-0.233575024555437	1.44638429015575	Female lineage	C7	674	1834.9062	0	0	0	0	0	0	0.330729707420492	IV.Day8	IV.Day8	IV.Day8	0.0	0.0	0.0	0.0	0.0	0.0	0.0	0.0
ATCATTCGTACGATGG-1	1566	3018.969	7	1	1	9	7	-0.112319766528017	-0.112319766528017	G1	-0.487213200009758	0.82216273485006	Female lineage	C7	1566	3018.969	0	0	0	0	0	0	0.214867932821793	IV.Day8	IV.Day8	IV.Day8	0.0	0.0	0.0	0.0	0.0	0.0	0.0	0.0
ATCATTCGTGGATTTC-1	1377	2844.4211	2	2	2	1	2	-0.255978625216031	-0.255978625216031	G1	-0.166407156152573	-0.0781481666464044	Female lineage	C2	1377	2844.4211	0	0	0	0	0	0	-0.045011305510614	IV.Day9	IV.Day9	IV.Day9	0.0	0.0	0.0	0.0	0.0	0.0	0.0	0.0
ATCATTCTCCATACAG-1	1832	3318.1335	5	5	5	11	5	-0.0944014424814082	-0.0944014424814082	G1	0.854215500300905	-0.712644183389792	Male lineage	C5	1832	3318.1335	0	0	0	0	0	0	-0.108367477740726	IV.Day9	IV.Day9	II.III.Day6	0.0	0.0	0.0	0.0	0.15737051792828685	0.0	0.0	0.0
ATCATTCTCCCACAGG-1	205	793.2049	6	3	3	5	6	-0.0684866539747099	-0.0684866539747099	G1	-0.0814699778025194	0.153095007964173	Female lineage	C6	205	793.2049	0	0	0	0	0	0	0.157498334151971	V.Day13	V.Day13	V.Day13	0.0	0.0	0.12919749573136027	0.0	0.0	0.02935625917383099	0.0	0.04541832669322709
ATCATTCTCGTCCTCA-1	1073	2461.2822	0	0	0	2	0	0.100532658658255	0.100532658658255	S	0.0535068180516052	0.0646085580836249	Early gametocyte	C0	1073	2461.2822	0	0	0	0	0	0	-0.0295530233634752	V.Day13	V.Day13	II.Day5	0.0	0.0	0.0	0.0	0.0	0.0	0.0	0.0
ATCATTCTCTACGCGG-1	1000	2356.0015	0	0	0	2	0	0.0673590051183544	0.0673590051183544	S	1.31031607430413	-0.542881556674831	Early gametocyte	C0	1000	2356.0015	0	0	0	0	0	0	-0.174656796229483	II.Day5	II.Day5	II.Day5	0.0	0.0	0.0	0.0	0.0	0.0	0.0	0.0
ATCCACCAGACCTTTG-1	1048	2413.3142	7	1	1	9	7	-0.112279050791987	-0.112279050791987	G1	-0.425069529947049	0.655059666664314	Female lineage	C7	1048	2413.3142	0	0	0	0	0	0	0.179042903374567	III.IV.Day7	III.IV.Day7	IV.Day9	0.0	0.14940239043824702	0.0	0.0	0.0	0.0	0.0	0.0
ATCCACCAGCTACTGT-1	223	846.87177	8	1	1	10	8	0.0304592187944451	0.0304592187944451	S	-0.106441869686406	0.777089023812723	Female lineage	C8	223	846.87177	0	0	0	0	0	0	0.174114889513358	IV.Day9	IV.Day9	IV.Day9	0.0	0.0	0.0	0.08233731739707835	0.0	0.0	0.0	0.0
ATCCACCCAGCGCTTG-1	1117	2508.0283	9	0	0	8	9	0.111626736714558	0.111626736714558	S	0.401181029784338	-0.558907047359277	Early gametocyte	C9	1117	2508.0283	0	0	0	0	0	0	-0.379374655884906	V.Day13	V.Day13	II.Day5	0.0	0.0	0.0	0.0	0.0	0.03375969804990564	0.0	0.0
ATCCACCCAGGTGACA-1	990	2337.292	7	1	1	9	7	-0.063161946785162	-0.063161946785162	G1	-0.383408411352585	0.838962020464877	Female lineage	C7	990	2337.292	0	0	0	0	0	0	0.0324965974035897	IV.Day8	IV.Day8	IV.Day9	0.0	0.0	0.0	0.0	0.0	0.0	0.0	0.0
ATCCACCCATGGATCT-1	884	2181.2913	2	2	2	12	2	0.13562148277431	0.13562148277431	S	-0.428731888402874	-0.511720860997989	Early gametocyte	C2	884	2181.2913	0	0	0	0	0	0	-0.320775839786002	II.Day5	II.Day5	II.Day5	0.0	0.0	0.0	0.0	0.0	0.0	0.0	0.0
ATCCATTAGTCGGGAT-1	1120	2503.288	4	3	3	4	4	-0.0702578408401654	-0.0702578408401654	G1	0.316280066056953	-0.203410058981373	Early gametocyte	C4	1120	2503.288	0	0	0	0	0	0	-0.195455350118763	IV.Day9	IV.Day9	II.Day5	0.0	0.0	0.06772908366533864	0.0	0.0	0.04948626546445796	0.0	0.0
ATCCATTGTGATTCAC-1	1674	3161.701	0	0	0	7	0	-0.0940373745366823	-0.0940373745366823	G1	0.192937068034584	-0.490495242269805	Early gametocyte	C0	1674	3161.701	0	0	0	0	0	0	-0.374924233312092	IV.Day9	IV.Day9	IV.Day9	0.0	0.0	0.0	0.0	0.0	0.014049066890333403	0.0	0.0
ATCCATTTCATAGCAC-1	1114	2498.3896	4	3	0	4	4	-0.0583804893482385	-0.0583804893482385	G1	0.0061357475731832	-0.107247521768442	Early gametocyte	C4	1114	2498.3896	0	0	0	0	0	0	-0.0913248858120665	II.III.Day6	II.III.Day6	V.Day13	0.0	0.0	0.01309049516220831	0.0	0.0	0.017194380373243865	0.0	0.0
ATCCATTTCTTCTGTA-1	293	1030.8667	3	4	4	3	3	0.356782659030058	0.356782659030058	S	-0.071849122327636	-0.415408656138526	Female lineage	C3	293	1030.8667	0	0	0	0	0	0	-0.0917583890678576	V.Day13	V.Day13	V.Day13	0.0	0.3107569721115538	0.0	0.0	0.0	0.01593625498007968	0.0	0.0
ATCCCTGAGACCCGCT-1	1340	2801.4841	2	2	2	1	2	-0.194324443383819	-0.194324443383819	G1	-0.43637573729537	0.0373208639102198	Female lineage	C2	1340	2801.4841	0	0	0	0	0	0	-0.0206808939038016	IV.Day8	IV.Day8	IV.Day8	0.0	0.0	0.0	0.0	0.0	0.0	0.21912350597609562	0.0
ATCCCTGGTACTCGCG-1	1334	2776.1497	1	1	1	0	1	-0.128148911418844	-0.128148911418844	G1	-0.479375208785447	0.579450095352849	Female lineage	C1	1334	2776.1497	0	0	0	0	0	0	0.28977774137768	IV.Day8	IV.Day8	IV.Day8	0.0	0.0	0.0	0.0	0.0	0.007339064793457748	0.0	0.0
ATCCCTGGTGCTTATG-1	1283	2730.6782	0	0	0	2	0	0.0856921561421023	0.0856921561421023	S	-0.134975214165635	-0.663796256158871	Early gametocyte	C0	1283	2730.6782	0	0	0	0	0	0	0.225911826787861	IV.Day9	IV.Day9	IV.Day9	0.0	0.0	0.0	0.0	0.0	0.027888446215139442	0.0	0.0
ATCCCTGTCGCCTTGT-1	852	2122.7795	1	1	1	0	1	-0.26292637231198	-0.26292637231198	G1	-0.313565252617778	1.27718894681092	Female lineage	C1	852	2122.7795	0	0	0	0	0	0	0.122738132842132	IV.Day8	IV.Day8	IV.Day8	0.0	0.0	0.0	0.0	0.0	0.0	0.0	0.0
ATCCGTCAGAATCGAT-1	251	921.06836	3	4	4	3	3	0.036142296176757	0.036142296176757	S	-0.097546374193936	0.129746680206248	Female lineage	C3	251	921.06836	0	0	0	0	0	0	0.162453893781583	V.Day13	V.Day13	II.Day5	0.0	0.0	0.0	0.14342629482071714	0.42231075697211157	0.04466345145732858	0.03718459495351926	0.0
ATCCGTCAGCTTCGTA-1	905	2204.1726	1	1	1	0	1	-0.341130439230566	-0.341130439230566	G1	0.134718376679812	0.362573324945732	Female lineage	C1	905	2204.1726	0	0	0	0	0	0	-0.0087744577759667	IV.Day8	IV.Day8	IV.Day9	0.0	0.0	0.0	0.0	0.0	0.0	0.0	0.0
ATCCGTCAGGCAGGGA-1	1284	2702.4084	4	3	3	4	4	0.0865655294361212	0.0865655294361212	S	-0.0627481367803023	-0.553964226686761	Early gametocyte	C4	1284	2702.4084	0	0	0	0	0	0	-0.0068175917468627	II.III.Day6	II.III.Day6	IV.Day8	0.0	0.0	0.0	0.0	0.0	0.08764940239043825	0.0	0.0
ATCCGTCAGGGTGGGA-1	1117	2514.255	0	0	0	2	0	-0.0136212818141921	-0.0136212818141921	G1	-0.3775528978277	-0.518114793125224	Early gametocyte	C0	1117	2514.255	0	0	0	0	0	0	0.0602375863671015	II.Day5	II.Day5	II.Day5	0.0	0.0	0.0	0.0	0.4163346613545817	0.0	0.0	0.0
ATCCGTCAGTTCCGGC-1	1031	2391.1501	0	0	0	8	0	0.142450130009047	0.142450130009047	S	0.485715263631195	-0.79048910480593	Early gametocyte	C0	1031	2391.1501	0	0	0	0	0	0	-0.0976478201391879	II.III.Day6	II.III.Day6	II.Day5	0.0	0.0	0.0	0.0	0.0	0.020130006290626966	0.0	0.0
ATCCGTCGTACTGCGC-1	1596	3059.4802	1	1	1	0	1	-0.0743316755960101	-0.0743316755960101	G1	-0.228995637141401	0.777499907626888	Female lineage	C1	1596	3059.4802	0	0	0	0	0	0	0.0072314043318843	IV.Day8	IV.Day8	IV.Day8	0.9840637450199203	0.0	0.0	0.0	0.0	0.006500314531348291	0.0	0.0
ATCCGTCGTCATACCA-1	933	2243.484	4	3	3	4	4	0.0310346523512275	0.0310346523512275	S	0.0800194041520978	-0.369739083447465	Early gametocyte	C4	933	2243.484	0	0	0	0	0	0	-0.182740004678017	II.III.Day6	II.III.Day6	II.III.Day6	0.0	0.0	0.0	0.0	0.13545816733067728	0.0	0.23638778220451528	0.0
ATCCGTCGTCTACGTA-1	1546	3002.6057	1	1	1	0	1	-0.0906402217890453	-0.0906402217890453	G1	-0.473906891289827	0.742526233829819	Female lineage	C1	1546	3002.6057	0	0	0	0	0	0	0.179813281145312	IV.Day8	IV.Day8	IV.Day8	0.0	0.0	0.0	0.0	0.0	0.0	0.0	0.0
ATCCTATAGACTCTTG-1	1588	3045.039	4	3	3	4	4	-0.0910182907025174	-0.0910182907025174	G1	-0.206506532903062	-0.637557551936319	Early gametocyte	C4	1588	3045.039	0	0	0	0	0	0	-0.226671227501849	V.Day13	V.Day13	V.Day13	0.0	0.0	0.0	0.0	0.0	0.04193751310547285	0.08764940239043825	0.0
ATCCTATAGCGACATG-1	1717	3182.4084	1	1	1	0	1	-0.0807858893604989	-0.0807858893604989	G1	-0.488158485750124	0.805064796992634	Female lineage	C1	1717	3182.4084	0	0	0	0	0	0	0.179424307655128	IV.Day8	IV.Day8	IV.Day8	0.0	0.0	0.0	0.0	0.0	0.008177815055567205	0.0	0.0
ATCCTATCACACACGC-1	1084	2476.9275	0	0	0	2	0	-0.129497075011863	-0.129497075011863	G1	0.479587066527611	-0.419108838077091	Early gametocyte	C0	1084	2476.9275	0	0	0	0	0	0	0.104153714528687	II.III.Day6	II.III.Day6	II.Day5	0.0	0.0	0.0	0.0	0.0	0.03229188509121409	0.0	0.0
ATCCTATGTGTGGTCC-1	993	2330.6577	1	1	1	0	1	-0.16069578990658	-0.16069578990658	G1	-0.458388564479848	0.611839746829567	Female lineage	C1	993	2330.6577	0	0	0	0	0	0	0.220738779281385	V.Day11	V.Day11	IV.Day8	0.0	0.0	0.0	0.0	0.06374501992031872	0.0044034388760746486	0.0	0.0
ATCGATGCATGTCGTA-1	1027	2373.3965	4	3	3	4	4	-0.0653686434993488	-0.0653686434993488	G1	0.46275769060369	0.0162706443990174	Early gametocyte	C4	1027	2373.3965	0	0	0	0	0	0	-0.129360016206366	II.Day5	II.Day5	II.Day5	0.0	0.0	0.0	0.0	0.0	0.15013629691759278	0.0	0.0
ATCGATGGTCGAATGG-1	628	1748.4331	1	1	1	0	1	-0.0236114271773359	-0.0236114271773359	G1	-0.425368052707054	0.884754824124647	Female lineage	C1	628	1748.4331	0	0	0	0	0	0	0.0024346723784984	IV.Day8	IV.Day8	IV.Day8	0.0	0.0	0.0	0.0	0.0	0.0	0.0	0.0
ATCGCCTAGGAATCGC-1	708	1900.489	0	0	0	2	0	-0.0959125552373752	-0.0959125552373752	G1	-0.253237046235241	-0.397332134200309	Early gametocyte	C0	708	1900.489	0	0	0	0	0	0	-0.173179083391912	V.Day13	V.Day13	V.Day13	0.0	0.0	0.0	0.0	0.40836653386454186	0.0	0.0	0.0
ATCGCCTCACGGGCTT-1	668	1829.4072	0	0	0	2	0	0.0655336905598915	0.0655336905598915	S	-0.22187535690361	-0.191097095989952	Early gametocyte	C0	668	1829.4072	0	0	0	0	0	0	-0.0802609999863571	V.Day13	V.Day13	IV.Day9	0.0	0.0	0.0	0.0	0.250996015936255	0.019291256028517507	0.0	0.0
ATCGCCTCAGTGGTGA-1	1298	2758.8188	0	0	0	7	0	-0.106506399595982	-0.106506399595982	G1	-0.363686705671328	-0.448777349365297	Female lineage	C0	1298	2758.8188	0	0	0	0	0	0	-0.163713853251528	II.III.Day6	II.III.Day6	V.Day12	0.0	0.0	0.0	0.0	0.0	0.02432375760117425	0.0	0.0
ATCGCCTGTAACATCC-1	1210	2621.5564	5	5	5	6	5	0.0308569900199028	0.0308569900199028	S	1.20914784026914	-0.501570133964683	Male lineage	C5	1210	2621.5564	0	0	0	0	0	0	-0.199932275082749	IV.Day9	IV.Day9	IV.Day9	0.701195219123506	0.0	0.0	0.0	0.0	0.016565317676661775	0.0	0.0
ATCGCCTGTATCAAGA-1	320	1094.75	3	4	4	3	3	-0.0658970338833917	-0.0658970338833917	G1	-0.173487592449004	-0.210654188675625	Early gametocyte	C3	320	1094.75	0	0	0	0	0	0	0.145571765334071	V.Day13	V.Day13	II.Day5	0.0	0.0	0.0	0.0	0.0	0.04235688823652757	0.0	0.04063745019920319
ATCGCCTGTATCGAGG-1	1537	3022.7166	9	0	0	12	9	-0.15602419579034	-0.15602419579034	G1	-0.182821534568987	-0.875948222214809	Female lineage	C9	1537	3022.7166	0	0	0	0	0	0	-0.107599497086278	III.IV.Day7	III.IV.Day7	IV.Day8	0.0	0.0	0.0	0.0	0.0	0.0	0.0	0.0
ATCGCCTGTCTTTCAT-1	1332	2776.365	9	0	0	8	9	-0.0158555594554746	-0.0158555594554746	G1	-0.0126749094844563	-0.710970457847552	Early gametocyte	C9	1332	2776.365	0	0	0	0	0	0	-0.277307793015193	V.Day13	V.Day13	V.Day13	0.0	0.0	0.0	0.0	0.0	0.024952820297756344	0.0	0.0
ATCGCCTTCGAACACT-1	1166	2557.943	5	5	5	6	5	-0.0108069402904376	-0.0108069402904376	G1	1.16290913688632	-0.626329423549371	Male lineage	C5	1166	2557.943	0	0	0	0	0	0	-0.165228524205635	IV.Day9	IV.Day9	IV.Day9	0.0	0.0	0.0	0.0	0.0	0.03019500943594045	0.150066401062417	0.0
ATCGGATAGCGAGGAG-1	596	1686.7216	4	0	0	7	4	-0.322596249221819	-0.322596249221819	G1	-0.239860260253462	-0.453944885304674	Early gametocyte	C4	596	1686.7216	0	0	0	0	0	0	0.498295338228038	V.Day13	V.Day13	II.Day5	0.0	0.0	0.0	0.0	0.0	0.05137345355420424	0.0	0.055776892430278883
ATCGGATAGGCTATCT-1	1143	2533.9702	1	1	1	0	1	-0.0069278103228307	-0.0069278103228307	G1	-0.414790438598798	0.88097226467262	Female lineage	C1	1143	2533.9702	0	0	0	0	0	0	0.572752173539763	IV.Day8	IV.Day8	IV.Day8	0.8685258964143426	0.0	0.0	0.0	0.0	0.022855944642482702	0.0	0.0
ATCGGATGTAGATTGA-1	886	2179.9097	9	0	0	8	9	0.046929721267811	0.046929721267811	S	-0.339532374188459	-0.661319616507947	Early gametocyte	C9	886	2179.9097	0	0	0	0	0	0	-0.334761962150134	V.Day13	V.Day13	R.Day.1	0.8406374501992032	0.0	0.0	0.0	0.0	0.03187250996015936	0.0	0.0
ATCGGATGTTAGGCCC-1	1012	2363.5535	2	2	2	1	2	0.16440916272653	0.16440916272653	S	0.026413428639217	0.411850829136668	Early gametocyte	C2	1012	2363.5535	0	0	0	0	0	0	-0.050595163280344	II.III.Day6	II.III.Day6	II.III.Day6	0.0	0.0	0.0	0.0	0.0	0.027469071084084713	0.0	0.0
ATCGGATTCATTGCTT-1	1229	2644.2302	4	3	0	4	4	0.0941480850326986	0.0941480850326986	S	-0.0360300644539141	-0.60216945163695	Early gametocyte	C4	1229	2644.2302	0	0	0	0	0	0	-0.251354628315576	II.Day5	II.Day5	II.Day5	0.0	0.0	0.0	0.0	0.0	0.011532816104005033	0.32138114209827356	0.0
ATCGGATTCGTGACTA-1	935	2237.5996	1	1	1	0	1	-0.118242319226371	-0.118242319226371	G1	-0.393531823273593	0.755644858698905	Female lineage	C1	935	2237.5996	0	0	0	0	0	0	0.329294687005123	V.Day11	V.Day11	IV.Day8	0.0	0.0	0.0	0.0	0.0	0.0	0.0	0.0
ATCGGCGAGCCGCTTG-1	1122	2527.7803	2	2	2	1	2	-0.186490851064336	-0.186490851064336	G1	-0.376542575299197	-0.0192322590528358	Female lineage	C2	1122	2527.7803	0	0	0	0	0	0	0.148324744004486	IV.Day9	IV.Day9	IV.Day9	0.0	0.0	0.0	0.0	0.3565737051792829	0.0	0.0	0.0
ATCGGCGAGTTGCTCA-1	1292	2737.4768	7	1	6	9	7	0.0583436174340309	0.0583436174340309	S	-0.456194542758361	0.166848782421339	Female lineage	C7	1292	2737.4768	0	0	0	0	0	0	0.0201315592110351	IV.Day8	IV.Day8	IV.Day8	0.0	0.12151394422310757	0.0	0.0	0.0	0.0	0.0	0.0
ATCGGCGCACACCGAC-1	613	1722.0729	6	3	3	5	6	0.145836644913739	0.145836644913739	S	-0.256667177112152	0.113638030743237	Early gametocyte	C6	613	1722.0729	0	0	0	0	0	0	-0.199889934391603	II.Day5	II.Day5	II.III.Day6	0.0	0.0	0.0	0.0	0.0	0.0515831411197316	0.0	0.0
ATCGGCGCACGGTAGA-1	736	1941.4854	0	0	0	2	0	0.102434041376298	0.102434041376298	S	-0.334683290202481	-0.832185538495658	Early gametocyte	C0	736	1941.4854	0	0	0	0	0	0	0.0418491806236481	IV.Day9	IV.Day9	II.Day5	0.0	0.0	0.0	0.0	0.0	0.0	0.0	0.0
ATCGGCGCAGAGAGGG-1	535	1577.0221	0	0	0	2	0	0.0913374331170834	0.0913374331170834	S	0.255619409182419	-0.037076425195986	Early gametocyte	C0	535	1577.0221	0	0	0	0	0	0	-0.211277624922036	V.Day13	V.Day13	V.Day13	0.0	0.0	0.0	0.0	0.0	0.06584189557559236	0.0	0.05816733067729084
ATCGGCGCAGCTGAAG-1	1205	2618.292	1	1	1	0	1	-0.362037299112981	-0.362037299112981	G1	-0.155395699396962	0.985213489541605	Female lineage	C1	1205	2618.292	0	0	0	0	0	0	0.0059925695831134	IV.Day8	IV.Day8	IV.Day8	0.0	0.0	0.0	0.0	0.0	0.0	0.0	0.0
ATCGGCGCATGTTACG-1	1039	2400.7131	5	5	5	6	5	0.0756777757113651	0.0756777757113651	S	2.13002291910568	-0.357577972718093	Male lineage	C5	1039	2400.7131	0	0	0	0	0	0	-0.334867575724004	IV.Day9	IV.Day9	IV.Day9	0.0	0.0	0.0	0.0	0.4601593625498008	0.04214720067100021	0.0	0.0
ATCGGCGTCGATGGAG-1	997	2337.065	1	1	1	0	1	-0.170840023610193	-0.170840023610193	G1	-0.388474436285595	1.03564161209756	Female lineage	C1	997	2337.065	0	0	0	0	0	0	0.106357597121301	IV.Day8	IV.Day8	IV.Day8	0.0	0.0	0.0	0.0	0.0	0.0	0.0	0.0
ATCGTAGAGAGGTCAC-1	1388	2853.523	2	2	2	1	2	0.0303781694061498	0.0303781694061498	S	0.193818663911525	-0.0661849112619348	Female lineage	C2	1388	2853.523	0	0	0	0	0	0	0.059965332845081	IV.Day9	IV.Day9	II.III.Day6	0.0	0.0	0.0	0.0	0.4203187250996016	0.0	0.0	0.0
ATCGTAGAGCCTCATA-1	1204	2633.2566	2	2	2	1	2	-0.393105704656656	-0.393105704656656	G1	-0.482150768129543	0.720913291669448	Female lineage	C2	1204	2633.2566	0	0	0	0	0	0	0.149538097577946	III.IV.Day7	III.IV.Day7	II.III.Day6	0.0	0.0	0.0	0.0	0.0	0.0	0.0	0.0
ATCGTAGCACACCTGG-1	1291	2743.9336	2	2	2	1	2	-0.047510511912192	-0.047510511912192	G1	-0.406988404864407	0.490661731359733	Female lineage	C2	1291	2743.9336	0	0	0	0	0	0	0.240635577676631	II.III.Day6	II.III.Day6	II.III.Day6	0.0	0.0	0.0	0.0	0.0	0.01237156636611449	0.0	0.0
ATCGTCCAGCTTTGTG-1	1144	2537.3066	1	1	1	0	1	-0.249420297104297	-0.249420297104297	G1	-0.12979915293213	0.608593399079914	Female lineage	C1	1144	2537.3066	0	0	0	0	0	0	0.415444390556253	IV.Day8	IV.Day8	IV.Day8	0.0	0.013944223107569721	0.0	0.0	0.06374501992031872	0.0	0.0	0.0
ATCGTCCAGGTCTACT-1	1345	2786.1658	7	1	1	9	7	-0.0822749816981961	-0.0822749816981961	G1	-0.150859794324497	0.726545965269645	Female lineage	C7	1345	2786.1658	0	0	0	0	0	0	0.315991678357157	IV.Day8	IV.Day8	IV.Day8	0.0	0.0	0.0	0.0	0.0	0.0	0.0	0.0
ATCGTCCGTACAATAG-1	645	1776.6687	1	1	1	0	1	-0.030441305192182	-0.030441305192182	G1	-0.339606743542788	0.538276429296965	Female lineage	C1	645	1776.6687	0	0	0	0	0	0	0.108235082583138	V.Day11	V.Day11	IV.Day8	0.0	0.0	0.0	0.0	0.0	0.0	0.0	0.0
ATCGTCCGTGTCCGTG-1	528	1558.6483	6	0	0	5	6	-0.122712129963234	-0.122712129963234	G1	0.266162220465019	-0.605138555309587	Early gametocyte	C6	528	1558.6483	0	0	0	0	0	0	0.106673909292022	V.Day13	V.Day13	II.Day5	0.0	0.0	0.0	0.0	0.0	0.0	0.25763612217795484	0.0
ATCGTCCGTGTCTTAG-1	698	1873.0454	6	3	3	5	6	0.0878254373128926	0.0878254373128926	S	0.186680884703683	-0.386624548572881	Early gametocyte	C6	698	1873.0454	0	0	0	0	0	0	0.0039582447672965	V.Day12	V.Day12	II.Day5	0.0	0.0	0.0	0.0	0.0	0.09981128119102538	0.0	0.0
ATCGTCCTCACGGTCG-1	632	1750.1532	4	3	3	4	4	0.0708294356451644	0.0708294356451644	S	-0.172078694419314	-0.256298279099588	Early gametocyte	C4	632	1750.1532	0	0	0	0	0	0	-0.0698496608051397	II.III.Day6	II.III.Day6	II.Day5	0.0	0.0	0.028457598178713718	0.0	0.0	0.06772908366533864	0.0	0.0
ATCGTCCTCATTCCTA-1	1883	3346.4976	0	0	0	4	0	0.0451185261480032	0.0451185261480032	S	0.378072193204581	-0.762342134832723	Early gametocyte	C0	1883	3346.4976	0	0	0	0	0	0	-0.0706434100159826	IV.Day9	IV.Day9	V.Day12	0.0	0.0	0.017643710870802503	0.0	0.2689243027888446	0.01740406793877123	0.12616201859229748	0.0
ATCGTCCTCCGTGGCA-1	1571	3035.9792	7	1	1	9	7	-0.204815088452701	-0.204815088452701	G1	-0.405583092123483	0.861473834320377	Female lineage	C7	1571	3035.9792	0	0	0	0	0	0	0.132819188741187	IV.Day9	IV.Day9	IV.Day8	0.0	0.0	0.0	0.0	0.0	0.0	0.0	0.0
ATCGTCCTCCTCGATC-1	392	1264.3164	3	4	4	3	3	0.106179478277071	0.106179478277071	S	-0.114504461239868	-0.249793757519111	Early gametocyte	C3	392	1264.3164	0	0	0	0	0	0	-0.0633436420584334	I.Day3	I.Day3	I.Day3	0.0	0.027888446215139442	0.11212293682413205	0.0	0.0	0.05850283078213462	0.0	0.0
ATCGTGACAGCTGTCG-1	842	2117.4827	9	0	0	8	9	-0.0397640573653801	-0.0397640573653801	G1	-0.397858879459867	-0.466465888224367	Early gametocyte	C9	842	2117.4827	0	0	0	0	0	0	-0.193571440338953	I.Day3	I.Day3	II.Day5	0.0	0.0	0.0	0.0	0.0	0.0	0.0	0.0
ATCGTGACATCCAACA-1	1325	2776.285	2	2	2	1	2	-0.261575361892121	-0.261575361892121	G1	-0.0771388930597653	0.313927521751129	Female lineage	C2	1325	2776.285	0	0	0	0	0	0	0.2344125919844	III.IV.Day7	III.IV.Day7	IV.Day9	0.0	0.0	0.0	0.0	0.4262948207171315	0.0	0.0	0.0
ATCGTGATCGTCAGAT-1	542	1581.3022	4	0	0	4	4	0.0539344116324507	0.0539344116324507	S	-0.245157967279044	-0.278362663598003	Early gametocyte	C4	542	1581.3022	0	0	0	0	0	0	0.169363737381618	II.Day5	II.Day5	II.Day5	0.0	0.0	0.06089926010244735	0.0	0.0	0.0691968966240302	0.0	0.0
ATCGTGATCTCAATCT-1	1056	2412.4167	1	1	1	0	1	-0.27689203161717	-0.27689203161717	G1	-0.426405865068392	0.860624886229557	Female lineage	C1	1056	2412.4167	0	0	0	0	0	0	0.318940964351508	IV.Day8	IV.Day8	IV.Day8	0.0	0.0	0.0	0.0	0.0	0.0	0.0	0.0
ATCTCTAAGAACAAGG-1	690	1858.5431	0	0	0	2	0	-0.115918630970314	-0.115918630970314	G1	-0.213148558769996	-0.341805526198946	Early gametocyte	C0	690	1858.5431	0	0	0	0	0	0	0.476150338072917	IV.Day9	IV.Day9	II.Day5	0.0	0.0	0.0	0.0	0.0	0.038582512057035015	0.0	0.0
ATCTCTAAGACCGTTT-1	1141	2526.944	1	1	1	0	1	-0.197809504578206	-0.197809504578206	G1	-0.377075087075898	1.2892308705558	Female lineage	C1	1141	2526.944	0	0	0	0	0	0	0.557710675641575	IV.Day8	IV.Day8	IV.Day8	0.0	0.28087649402390436	0.0	0.0	0.05179282868525897	0.0	0.0	0.0
ATCTCTACAGTTCTAG-1	290	1021.4238	3	4	4	3	3	-0.0780013757064948	-0.0780013757064948	G1	-0.185366830966203	-0.269278034892663	Female lineage	C3	290	1021.4238	0	0	0	0	0	0	0.0877571160281151	V.Day13	V.Day13	I.Day3	0.0	0.16135458167330677	0.0	0.021248339973439574	0.0	0.0044034388760746486	0.0	0.0
ATCTCTAGTTACCTTT-1	904	2188.5063	5	5	5	6	5	0.158362436156538	0.158362436156538	S	1.38940577470853	-0.638079207358291	Male lineage	C5	904	2188.5063	0	0	0	0	0	0	-0.125289331760064	IV.Day9	IV.Day9	IV.Day9	0.7131474103585658	0.0	0.0	0.0	0.0	0.03396938561543301	0.0	0.0
ATCTCTATCATCCTAT-1	1349	2801.1375	2	2	2	1	2	-0.144148814402861	-0.144148814402861	G1	-0.482750276273155	0.385830314568294	Female lineage	C2	1349	2801.1375	0	0	0	0	0	0	0.0692688078553048	IV.Day8	IV.Day8	IV.Day9	0.8007968127490039	0.0	0.0	0.0	0.0	0.0515831411197316	0.0	0.0
ATCTTCAGTAGTGCGA-1	699	1878.6798	0	0	0	2	0	-0.0073968934480463	-0.0073968934480463	G1	0.23210478155346	-0.589245011718901	Early gametocyte	C0	699	1878.6798	0	0	0	0	0	0	0.181031131364011	V.Day13	V.Day13	II.Day5	0.0	0.0	0.0	0.0	0.4342629482071713	0.0	0.0	0.0
ATCTTCAGTCAGGTAG-1	1057	2427.6648	0	0	0	2	0	0.0671227859221261	0.0671227859221261	S	0.793917151864463	-0.607499486308174	Male lineage	C0	1057	2427.6648	0	0	0	0	0	0	0.18384901802041	IV.Day9	IV.Day9	II.Day5	0.0	0.0	0.0	0.0	0.0	0.009435940448731391	0.24435590969455512	0.0
ATCTTCATCTTCTCAA-1	1059	2428.8591	0	0	0	2	0	0.0913974123813995	0.0913974123813995	S	-0.31788572638575	0.0351803272014114	Early gametocyte	C0	1059	2428.8591	0	0	0	0	0	0	0.184304657693792	II.III.Day6	II.III.Day6	II.Day5	0.0	0.0	0.0	0.0	0.0	0.00545187670371147	0.0	0.0
ATGAAAGAGGAACGAA-1	794	2045.5856	2	2	2	1	2	0.201703382725625	0.201703382725625	S	0.108477389789807	0.333600210648241	Female lineage	C2	794	2045.5856	0	0	0	0	0	0	-0.0333208045402406	III.IV.Day7	III.IV.Day7	IV.Day9	0.0	0.0	0.0	0.0	0.0	0.0	0.0	0.0
ATGAAAGCAATTAGGA-1	300	1045.1152	3	4	4	3	3	-0.110081338440226	-0.110081338440226	G1	-0.252685802546175	0.376637403977142	Female lineage	C3	300	1045.1152	0	0	0	0	0	0	-0.0570962933783304	I.Day3	I.Day3	I.Day3	0.0	0.0	0.10529311326124074	0.0	0.0	0.04109876284336339	0.021248339973439574	0.011155378486055778
ATGAAAGCACGGGCTT-1	1068	2423.1035	5	5	5	6	5	0.0479571495527102	0.0479571495527102	S	0.864011809438778	-0.716431911631967	Male lineage	C5	1068	2423.1035	0	0	0	0	0	0	-0.0121676189414755	IV.Day9	IV.Day9	II.III.Day6	0.0	0.0	0.0	0.0	0.0	0.012790941497169217	0.0	0.0
ATGAAAGGTGACAACG-1	1089	2447.1921	5	5	5	6	5	-0.0431001192145061	-0.0431001192145061	G1	1.32604124608217	-0.471098050586299	Male lineage	C5	1089	2447.1921	0	0	0	0	0	0	-0.0795503268635565	IV.Day9	IV.Day9	II.III.Day6	0.7370517928286853	0.0	0.0	0.0	0.0	0.03816313692598029	0.0	0.0
ATGACCAAGCAACAGC-1	494	1484.3867	0	0	0	3	0	0.0114997977507404	0.0114997977507404	S	-0.0889375301332524	-0.192959576818909	Early gametocyte	C0	494	1484.3867	0	0	0	0	0	0	-0.0243338599474855	V.Day13	V.Day13	V.Day13	0.0	0.0	0.0	0.0	0.0	0.020130006290626966	0.0	0.0
ATGACCACAAGAAACT-1	1036	2401.4746	9	0	0	8	9	0.151016329034615	0.151016329034615	S	-0.32980559816258	-0.582937546392993	Early gametocyte	C9	1036	2401.4746	0	0	0	0	0	0	-0.142227325478052	V.Day13	V.Day13	II.Day5	0.0	0.0	0.0	0.0	0.0	0.07024533445166702	0.0	0.0
ATGACCACATGTTCAG-1	1390	2856.6926	2	2	2	1	2	-0.136347555805769	-0.136347555805769	G1	-0.432823535251916	-0.317609978447822	Female lineage	C2	1390	2856.6926	0	0	0	0	0	0	-0.129734523796896	IV.Day8	IV.Day8	IV.Day8	0.0	0.0	0.0	0.0	0.03187250996015936	0.0	0.0	0.0
ATGACCAGTGATACTC-1	994	2342.791	7	1	1	9	7	-0.0225128064202618	-0.0225128064202618	G1	-0.324724479581385	1.09936738519432	Female lineage	C7	994	2342.791	0	0	0	0	0	0	0.223432220732144	IV.Day8	IV.Day8	IV.Day8	0.0	0.0	0.0	0.0	0.0	0.0	0.0	0.0
ATGACCATCAACACCA-1	1421	2886.9863	0	2	2	7	0	0.100032573005694	0.100032573005694	S	0.20780720306801	-0.269607348874244	Early gametocyte	C0	1421	2886.9863	0	0	0	0	0	0	-0.14815775541353	IV.Day9	IV.Day9	IV.Day9	0.0	0.0	0.0	0.0	0.0	0.00545187670371147	0.0	0.0
ATGACCATCCCTGTTG-1	919	2223.4734	4	3	3	4	4	0.0542454432522922	0.0542454432522922	S	0.135302789947328	-0.39237894240305	Early gametocyte	C4	919	2223.4734	0	0	0	0	0	0	0.228236667026432	V.Day12	V.Day12	V.Day13	0.0	0.0	0.0	0.0	0.0	0.07464877332774167	0.23107569721115537	0.0
ATGACCATCTTCACAT-1	562	1621.7178	3	4	4	3	3	0.543252316937471	0.543252316937471	S	-0.308063818950206	-0.0043287699351847	Early gametocyte	C3	562	1621.7178	0	0	0	0	0	0	0.175762565092692	I.Day3	I.Day3	I.Day3	0.0	0.0	0.0	0.0	0.18725099601593626	0.07129377227930384	0.2350597609561753	0.0
ATGAGGGAGACGATAT-1	1117	2519.2966	2	2	2	1	2	-0.125525623466649	-0.125525623466649	G1	0.356889418643123	-0.182522823862645	Early gametocyte	C2	1117	2519.2966	0	0	0	0	0	0	-0.17803490141155	IV.Day9	IV.Day9	IV.Day9	0.0	0.03386454183266932	0.0	0.0	0.0	0.0	0.0	0.0
ATGAGGGAGAGAGGTA-1	1099	2478.092	5	5	5	6	5	-0.0863109000836537	-0.0863109000836537	G1	0.989103851589064	-0.615581145635458	Male lineage	C5	1099	2478.092	0	0	0	0	0	0	-0.0991148240591368	IV.Day8	IV.Day8	IV.Day9	0.0	0.0	0.0	0.0	0.4701195219123506	0.0	0.0	0.0
ATGAGGGAGCGGGTAT-1	1193	2618.304	2	2	2	1	2	-0.193411792273135	-0.193411792273135	G1	-0.470571437556995	-0.194436521168947	Early gametocyte	C2	1193	2618.304	0	0	0	0	0	0	0.143294030689152	IV.Day9	IV.Day9	IV.Day8	0.0	0.0	0.0	0.0	0.0	0.0	0.3240371845949535	0.0
ATGAGGGAGTAACGAT-1	1061	2446.4326	2	2	2	7	2	-0.0411685398518	-0.0411685398518	G1	-0.392602638287935	-0.215965297363263	Early gametocyte	C2	1061	2446.4326	0	0	0	0	0	0	-0.0398064397734482	V.Day13	V.Day13	V.Day13	0.0	0.0	0.0	0.0	0.40239043824701193	0.0	0.2297476759628154	0.0
ATGAGGGCAATTTCCT-1	342	1149.0176	3	4	4	3	3	0.0755342016738927	0.0755342016738927	S	-0.167107990095004	0.0521623863317886	Early gametocyte	C3	342	1149.0176	0	0	0	0	0	0	0.0721925809947755	V.Day13	V.Day13	IV.Day9	0.0	0.5099601593625498	0.03187250996015936	0.0	0.0	0.03375969804990564	0.0	0.0
ATGAGGGGTCGGAACA-1	1190	2586.2463	1	1	1	0	1	-0.211268368372359	-0.211268368372359	G1	0.199918238494856	1.00323885548532	Female lineage	C1	1190	2586.2463	0	0	0	0	0	0	0.276990933658263	IV.Day8	IV.Day8	IV.Day8	0.0	0.0	0.0	0.0	0.0	0.0	0.0	0.0
ATGAGGGGTCGTTGCG-1	440	1374.1117	3	4	4	3	3	0.153235610965519	0.153235610965519	S	-0.227443146311368	-0.324897875122007	Early gametocyte	C3	440	1374.1117	0	0	0	0	0	0	-0.187839129907503	V.Day13	V.Day13	I.Day3	0.0	0.0	0.0	0.0	0.0	0.0	0.0	0.0
ATGAGTCCACAGTCAT-1	1531	3013.0393	9	0	0	8	9	0.132236647911507	0.132236647911507	S	-0.0814509165970182	-0.774691967997181	Early gametocyte	C9	1531	3013.0393	0	0	0	0	0	0	-0.286442806328979	V.Day12	V.Day12	V.Day13	0.0	0.0	0.004553215708594195	0.0	0.46613545816733065	0.02977563430488572	0.0	0.0
ATGAGTCCACAGTGTT-1	211	811.5949	3	4	4	3	3	-0.271188378467838	-0.271188378467838	G1	0.551556552617248	-0.442470056157772	Female lineage	C3	211	811.5949	0	0	0	0	0	0	0.0735396668761124	V.Day13	V.Day13	IV.Day9	0.0	0.0	0.0	0.0	0.0	0.039001887188089744	0.0	0.0
ATGAGTCTCCGATGTA-1	1038	2396.3315	4	3	3	4	4	-0.37262295879513	-0.37262295879513	G1	0.0453577236817218	-0.083957546941754	Early gametocyte	C4	1038	2396.3315	0	0	0	0	0	0	0.069022955438569	II.Day5	II.Day5	II.Day5	0.0	0.0	0.04610130904951622	0.0	0.0	0.1002306563220801	0.0	0.0
ATGAGTCTCCTCGATC-1	209	806.9128	6	3	3	5	6	-0.0300657085141764	-0.0300657085141764	G1	-0.0480896176933911	-0.0976805010860363	Female lineage	C6	209	806.9128	0	0	0	0	0	0	0.152639182465269	R.Day1	R.Day1	R.Day1	0.0	0.0	0.02618099032441662	0.0	0.0	0.03375969804990564	0.0	0.036653386454183264
ATGAGTCTCTATCGGA-1	889	2177.73	1	1	1	0	1	-0.112539789710326	-0.112539789710326	G1	-0.361334966656907	1.33830255449809	Female lineage	C1	889	2177.73	0	0	0	0	0	0	0.424590536962243	IV.Day8	IV.Day8	IV.Day8	0.0	0.099601593625498	0.0	0.0	0.0	0.0	0.0	0.0
ATGATCGAGCACTCGC-1	944	2277.7336	2	2	2	1	2	-0.114339407452647	-0.114339407452647	G1	-0.287224276490199	-0.327310108814746	Female lineage	C2	944	2277.7336	0	0	0	0	0	0	-0.307009148627735	II.III.Day6	II.III.Day6	II.III.Day6	0.0	0.0	0.0	0.0	0.0	0.004822814007129377	0.0	0.018326693227091632
ATGATCGTCCAGCCTT-1	1076	2455.131	0	0	0	2	0	-0.110600284862817	-0.110600284862817	G1	-0.345867417100196	-0.459819523213313	Early gametocyte	C0	1076	2455.131	0	0	0	0	0	0	-0.214522392065799	V.Day13	V.Day13	V.Day13	0.0	0.0	0.0	0.0	0.0796812749003984	0.03606626127070665	0.0	0.0
ATGATCGTCTTGGAAC-1	360	1191.1858	3	4	4	3	3	0.0712235628928329	0.0712235628928329	S	-0.201486358878668	0.0299760777925467	Female lineage	C3	360	1191.1858	0	0	0	0	0	0	0.0341730286457145	V.Day13	V.Day13	V.Day13	0.0	0.0	0.0	0.0	0.0	0.045502201719438036	0.0	0.0
ATGCATGAGGTGCTGA-1	883	2171.9587	5	5	5	6	5	-0.104281470655754	-0.104281470655754	G1	1.87507048169058	-0.292823798779801	Male lineage	C5	883	2171.9587	0	0	0	0	0	0	0.155422021994669	IV.Day9	IV.Day9	IV.Day9	0.0	0.0	0.0	0.0	0.0	0.0	0.0	0.0
ATGCATGAGGTTTACC-1	208	800.81445	8	1	1	10	8	-0.0431458712455068	-0.0431458712455068	G1	-0.111788373280084	0.429846216598025	Female lineage	C8	208	800.81445	0	0	0	0	0	0	0.129589896769192	IV.Day9	IV.Day9	IV.Day9	0.0	0.0	0.0	0.11155378486055777	0.0	0.04172782553994548	0.0	0.0
ATGCATGGTCATAAAG-1	215	819.48846	3	4	4	3	3	0.315836041090133	0.315836041090133	S	-0.0466562949543295	-0.100283809642529	Female lineage	C3	215	819.48846	0	0	0	0	0	0	-0.0377783403704191	V.Day13	V.Day13	V.Day13	0.0	0.4940239043824701	0.042686397268070574	0.0	0.0	0.09352065422520445	0.0	0.05976095617529881
ATGCATGGTTAAGTCC-1	1531	3019.316	0	0	0	8	0	0.355226859345595	0.355226859345595	S	-0.487637350719441	-0.0521070089352228	Early gametocyte	C0	1531	3019.316	0	0	0	0	0	0	-0.0886880144462769	IV.Day9	IV.Day9	IV.Day9	0.0	0.0	0.0	0.0	0.0	0.0398406374501992	0.0	0.0
ATGCATGTCTCAAAGC-1	954	2270.9016	6	3	3	5	6	-0.0867253923818924	-0.0867253923818924	G1	0.0545134511236101	-0.338685923320408	Early gametocyte	C6	954	2270.9016	0	0	0	0	0	0	0.0103577605487353	II.Day5	II.Day5	II.Day5	0.8645418326693227	0.0	0.0	0.0	0.0	0.024533445166701615	0.0	0.06135458167330677
ATGCCTCAGTGCACTT-1	908	2206.2607	1	1	1	0	1	0.0912776086016213	0.0912776086016213	S	-0.337080413802993	1.20648544237346	Female lineage	C1	908	2206.2607	0	0	0	0	0	0	-0.0885241756796285	IV.Day9	IV.Day9	IV.Day8	0.0	0.0	0.0	0.0	0.0	0.0	0.0	0.0
ATGCCTCCATCAGCGC-1	441	1374.36	3	4	4	3	3	-0.055217035621329	-0.055217035621329	G1	-0.251044943240471	-0.203790288107441	Female lineage	C3	441	1374.36	0	0	0	0	0	0	-0.0035535442892668	I.Day3	I.Day3	I.Day3	0.0	0.0	0.0	0.0	0.0	0.046340951981547494	0.0	0.0
ATGCGATCAAAGGTTA-1	1064	2423.8286	4	3	3	4	4	0.0985674123782629	0.0985674123782629	S	0.0683094974122942	-0.0795192614593979	Early gametocyte	C4	1064	2423.8286	0	0	0	0	0	0	-0.0313591176624591	V.Day12	V.Day12	V.Day12	0.0	0.0	0.0	0.0	0.4163346613545817	0.01593625498007968	0.0	0.0
ATGCGATCAAGTCGTT-1	303	1058.9939	6	3	3	5	6	0.008549523047966	0.008549523047966	S	0.472196120298312	-0.436179406482403	Female lineage	C6	303	1058.9939	0	0	0	0	0	0	-0.113140903090692	II.Day5	II.Day5	III.IV.Day7	0.0	0.0	0.035856573705179286	0.021248339973439574	0.0	0.03921157475361711	0.0	0.0
ATGCGATCAATCCTAG-1	245	904.05023	3	4	4	3	3	-0.194785515678577	-0.194785515678577	G1	-0.0982237192451915	0.172816093192103	Female lineage	C3	245	904.05023	0	0	0	0	0	0	-0.0974349425922254	V.Day13	V.Day13	II.Day5	0.0	0.0	0.056915196357427436	0.0	0.0	0.024952820297756344	0.041168658698539175	0.0
ATGCGATCAATTCTTC-1	1651	3140.3386	0	0	0	12	0	-0.0673372723402913	-0.0673372723402913	G1	-0.138046924547719	-0.264478787225547	Early gametocyte	C0	1651	3140.3386	0	0	0	0	0	0	-0.0007417114171558	IV.Day8	IV.Day8	IV.Day8	0.0	0.0	0.0	0.0	0.0	0.0	0.0	0.0
ATGCGATGTAGTAAGT-1	1716	3206.0935	0	0	0	8	0	0.0305093915895278	0.0305093915895278	S	0.477486208782531	-0.487781845713145	Early gametocyte	C0	1716	3206.0935	0	0	0	0	0	0	-0.201773576021011	IV.Day9	IV.Day9	II.Day5	0.0	0.0	0.0	0.0	0.0	0.03292094778779618	0.0	0.0
ATGCGATGTTGGCTAT-1	1096	2471.7048	1	1	1	0	1	-0.379573161761586	-0.379573161761586	G1	-0.396531974325733	0.732598174307262	Female lineage	C1	1096	2471.7048	0	0	0	0	0	0	0.206201273261422	IV.Day8	IV.Day8	IV.Day8	0.0	0.0	0.0	0.0	0.0	0.0	0.0	0.0
ATGGAGGAGGATTTGA-1	1590	3074.869	0	0	0	7	0	0.0802834558855924	0.0802834558855924	S	-0.540999963795805	-0.767468412915007	Early gametocyte	C0	1590	3074.869	0	0	0	0	0	0	-0.019319309689146	II.III.Day6	II.III.Day6	II.Day5	0.0	0.0	0.0	0.0	0.0	0.0	0.0	0.0
ATGGAGGAGGCATCAG-1	981	2330.444	2	2	2	1	2	-0.112118631522114	-0.112118631522114	G1	0.0768419145497804	-0.0125200835068919	Female lineage	C2	981	2330.444	0	0	0	0	0	0	-0.113877869800769	IV.Day9	IV.Day9	II.III.Day6	0.0	0.017928286852589643	0.0	0.0	0.0	0.011323128538477669	0.0	0.0
ATGGAGGTCCTACAAG-1	1585	3085.35	0	0	0	2	0	-0.0545814376029764	-0.0545814376029764	G1	-0.484055241326646	-0.225889328454235	Early gametocyte	C0	1585	3085.35	0	0	0	0	0	0	-0.284463876816581	II.III.Day6	II.III.Day6	II.III.Day6	0.0	0.0	0.0	0.0	0.47410358565737054	0.0	0.17264276228419656	0.0
ATGGAGGTCTCTAGGA-1	1291	2744.1633	2	2	2	1	2	-0.128019934755693	-0.128019934755693	G1	0.187821235831555	-0.112310278292346	Female lineage	C2	1291	2744.1633	0	0	0	0	0	0	-0.124269198739211	IV.Day9	IV.Day9	IV.Day9	0.0	0.0	0.0	0.0	0.0	0.04067938771230866	0.0	0.0
ATGGATCAGGAAGAAC-1	1140	2537.7297	7	1	1	9	7	-0.181908364797048	-0.181908364797048	G1	-0.421097220123901	0.805973327888282	Female lineage	C7	1140	2537.7297	0	0	0	0	0	0	0.458331324317476	III.IV.Day7	III.IV.Day7	IV.Day8	0.0	0.05976095617529881	0.03813318155947638	0.0	0.0	0.0	0.0	0.0
ATGGATCAGGTGCATG-1	1292	2713.765	1	1	1	0	1	-0.300256016672844	-0.300256016672844	G1	-0.425748198529473	1.12034958807204	Female lineage	C1	1292	2713.765	0	0	0	0	0	0	0.50856922827318	IV.Day8	IV.Day8	IV.Day8	0.0	0.0	0.0	0.0	0.02390438247011952	0.0	0.0	0.0
ATGGATCGTTAGGCCC-1	779	2020.4758	0	0	0	2	0	-0.099433967709309	-0.099433967709309	G1	0.494175576235789	-0.861904655583831	Early gametocyte	C0	779	2020.4758	0	0	0	0	0	0	0.240138245904501	IV.Day9	IV.Day9	IV.Day9	0.0	0.0	0.0	0.0	0.0	0.0	0.0	0.0
ATGGATCTCGGTAAGG-1	220	833.2183	3	4	4	3	3	0.0624667778941264	0.0624667778941264	S	-0.122915073096073	0.204638549456808	Female lineage	C3	220	833.2183	0	0	0	0	0	0	0.0429593335056277	III.IV.Day7	III.IV.Day7	I.Day3	0.0	0.0	0.0	0.0	0.0	0.0	0.0903054448871182	0.0
ATGGGAGAGACGAGCT-1	1072	2456.666	2	2	2	1	2	-0.0130167155604092	-0.0130167155604092	G1	-0.362009103377194	0.391549068201696	Female lineage	C2	1072	2456.666	0	0	0	0	0	0	-0.172153846531406	IV.Day8	IV.Day8	II.III.Day6	0.0	0.0	0.0	0.0	0.0	0.01593625498007968	0.0	0.0
ATGGGAGCACTCCTTG-1	607	1705.732	8	1	1	10	8	-0.232215395863265	-0.232215395863265	G1	-0.283307166513676	0.764149420977454	Female lineage	C8	607	1705.732	0	0	0	0	0	0	0.183137596283401	IV.Day8	IV.Day8	IV.Day9	0.0	0.0	0.0	0.0	0.0	0.0	0.0	0.0
ATGGGAGTCCGGTTCT-1	647	1793.0599	0	0	0	2	0	0.103247197086006	0.103247197086006	S	-0.238573013086493	-0.106372597228575	Early gametocyte	C0	647	1793.0599	0	0	0	0	0	0	0.209154433297679	II.III.Day6	II.III.Day6	II.III.Day6	0.0	0.4860557768924303	0.0	0.0	0.0	0.0	0.0	0.0
ATGGGTTCAGGCGTTC-1	854	2134.3218	0	0	0	2	0	-0.155729083726464	-0.155729083726464	G1	0.0631548263244331	-0.302070723779948	Early gametocyte	C0	854	2134.3218	0	0	0	0	0	0	-0.0947924976125973	II.Day5	II.Day5	II.Day5	0.0	0.0	0.0	0.0	0.0	0.016565317676661775	0.0	0.0
ATGGGTTCAGTGCCTG-1	694	1876.8185	0	0	0	2	0	0.0589973021119743	0.0589973021119743	S	-0.246370524529989	-0.39108097604885	Early gametocyte	C0	694	1876.8185	0	0	0	0	0	0	-0.445533059890538	IV.V.Day10	IV.V.Day10	II.Day5	0.0	0.0	0.0	0.0	0.0	0.013839379324806039	0.0	0.0
ATGGGTTCATGTGCCG-1	906	2216.9353	2	2	2	1	2	-0.0312795938733719	-0.0312795938733719	G1	-0.219778636134385	0.0953810915281207	Female lineage	C2	906	2216.9353	0	0	0	0	0	0	0.205600582917773	II.III.Day6	II.III.Day6	II.III.Day6	0.0	0.0	0.0	0.0	0.0	0.0	0.0	0.0
ATGGTTGAGGTTGACG-1	1449	2927.8835	2	2	2	1	2	0.0995578151831096	0.0995578151831096	S	0.53134631504003	0.0930384391587923	Female lineage	C2	1449	2927.8835	0	0	0	0	0	0	0.109433269029836	IV.Day9	IV.Day9	IV.Day9	0.0	0.0	0.0	0.0	0.0	0.02977563430488572	0.2098273572377158	0.0
ATGGTTGAGTGGCCTC-1	429	1355.7031	4	0	0	7	4	0.0250418389975141	0.0250418389975141	S	0.422416082290622	-0.120477467265949	Early gametocyte	C4	429	1355.7031	0	0	0	0	0	0	-0.138560069857637	II.III.Day6	II.III.Day6	V.Day13	0.0	0.0	0.0	0.0	0.0	0.0	0.0	0.0
ATGGTTGTCAGACTGT-1	1194	2619.8687	0	0	0	7	0	-0.265846287396508	-0.265846287396508	G1	-0.330041373561059	-0.687221349531272	Early gametocyte	C0	1194	2619.8687	0	0	0	0	0	0	0.0343970827121862	II.III.Day6	II.III.Day6	IV.Day8	0.0	0.0	0.03187250996015936	0.0	0.0	0.0	0.0	0.0
ATGTCCCAGAACCCGA-1	751	1972.1082	9	0	0	8	9	-0.121024141745979	-0.121024141745979	G1	0.182259858971462	-0.426769125169748	Early gametocyte	C9	751	1972.1082	0	0	0	0	0	0	-0.034089292263901	I.Day3	I.Day3	V.Day13	0.0	0.0	0.0	0.0	0.0	0.05032501572656741	0.26294820717131473	0.0
ATGTCCCAGGGCTGAT-1	1520	3011.184	2	2	2	1	2	0.0337089832298472	0.0337089832298472	S	-0.130049008522901	-0.327801799708074	Female lineage	C2	1520	3011.184	0	0	0	0	0	0	-0.0486611752086376	IV.Day9	IV.Day9	IV.Day9	0.0	0.0	0.0	0.0	0.0	0.0	0.0	0.0
ATGTCCCCATTAGGAA-1	1184	2600.9148	7	1	1	9	7	-0.147968827294433	-0.147968827294433	G1	-0.0613584934136209	0.886224493558901	Female lineage	C7	1184	2600.9148	0	0	0	0	0	0	0.178818720511766	IV.Day9	IV.Day9	IV.Day8	0.0	0.0	0.0	0.0	0.0	0.0	0.0	0.0
ATGTCCCGTGACGTCC-1	1268	2678.601	1	1	1	0	1	-0.297202600112618	-0.297202600112618	G1	-0.494295024172558	1.14584853206942	Female lineage	C1	1268	2678.601	0	0	0	0	0	0	-0.0100769924624869	IV.Day8	IV.Day8	IV.Day8	0.0	0.0	0.0	0.0	0.0	0.0	0.0	0.0
ATGTCCCTCAAGAGTA-1	1452	2897.7795	7	1	1	9	7	-0.17997815375334	-0.17997815375334	G1	-0.52606309778644	0.833064220344619	Female lineage	C7	1452	2897.7795	0	0	0	0	0	0	0.357629763341945	III.IV.Day7	III.IV.Day7	IV.Day8	0.0	0.0	0.0	0.0	0.0	0.0	0.0	0.0
ATGTCTTCAATGGCCC-1	310	1068.7958	3	4	4	3	3	-0.111053107697287	-0.111053107697287	G1	-0.151276274961303	-0.184294675805542	Early gametocyte	C3	310	1068.7958	0	0	0	0	0	0	-0.29823936277397	I.Day3	I.Day3	I.Day3	0.0	0.0	0.07057484348321001	0.0	0.0	0.0014678129586915495	0.0	0.0
ATGTCTTCACCGAATT-1	1373	2826.1375	5	5	5	11	5	-0.252845725684194	-0.252845725684194	G1	1.06643730134633	-0.284627567224475	Male lineage	C5	1373	2826.1375	0	0	0	0	0	0	-0.159130829946248	IV.Day9	IV.Day9	IV.Day9	0.0	0.0	0.0	0.0	0.0	0.0	0.0	0.0
ATGTCTTCAGCCTTCT-1	978	2303.2842	1	1	1	0	1	-0.20440728829597	-0.20440728829597	G1	-0.383372547641396	0.900892856006746	Female lineage	C1	978	2303.2842	0	0	0	0	0	0	0.216375557527391	IV.Day8	IV.Day8	IV.Day8	0.0	0.1553784860557769	0.0	0.0	0.0	0.0	0.0	0.0
ATGTCTTCAGCGTACC-1	584	1670.0552	0	0	0	2	0	-0.0993008998909382	-0.0993008998909382	G1	-0.209235698724476	-0.267044791245599	Female lineage	C0	584	1670.0552	0	0	0	0	0	0	-0.0545713769242748	IV.Day9	IV.Day9	V.Day13	0.0	0.0	0.02390438247011952	0.0	0.0	0.03921157475361711	0.0	0.0
ATGTCTTGTACTTCCC-1	1151	2566.3904	2	2	2	2	2	0.0913188359045759	0.0913188359045759	S	-0.403382647873679	0.0286942638701245	Female lineage	C2	1151	2566.3904	0	0	0	0	0	0	0.0651752404497803	IV.Day8	IV.Day8	IV.Day9	0.0	0.0	0.0	0.0	0.0	0.0	0.0	0.0
ATTACCTAGGAGAATG-1	390	1261.2604	3	4	4	3	3	-0.0289677395106024	-0.0289677395106024	G1	0.41362163044683	-0.265661587935844	Female lineage	C3	390	1261.2604	0	0	0	0	0	0	-0.250926248768739	V.Day13	V.Day13	V.Day13	0.0	0.0	0.0	0.0	0.0	0.03187250996015936	0.0	0.0
ATTACCTTCCTCGCAT-1	708	1902.507	0	0	0	2	0	0.0176443221318517	0.0176443221318517	S	0.713142273642744	-0.146067875402501	Female lineage	C0	708	1902.507	0	0	0	0	0	0	0.0563825520198928	II.III.Day6	II.III.Day6	II.III.Day6	0.0	0.0	0.0	0.0	0.0	0.02977563430488572	0.0	0.0
ATTATCCAGATGGGCT-1	974	2307.2166	0	0	0	8	0	-0.0226203941103205	-0.0226203941103205	G1	0.064343433167475	-0.554390484820081	Early gametocyte	C0	974	2307.2166	0	0	0	0	0	0	-0.0037901947757632	V.Day13	V.Day13	II.Day5	0.0	0.0	0.0	0.0	0.09362549800796813	0.0	0.0	0.0
ATTATCCAGCACGGAT-1	326	1110.5824	3	4	4	3	3	-0.15044619117571	-0.15044619117571	G1	-0.282354984610962	-0.282164907115114	Female lineage	C3	326	1110.5824	0	0	0	0	0	0	-0.158226243889658	V.Day13	V.Day13	IV.Day8	0.0	0.0	0.0	0.01859229747675963	0.0	0.01593625498007968	0.0	0.0
ATTATCCAGCGTTACT-1	368	1209.1665	3	4	4	3	3	0.127259666649729	0.127259666649729	S	-0.212698155722193	-0.575667618208842	Female lineage	C3	368	1209.1665	0	0	0	0	0	0	-0.0663659345675668	V.Day13	V.Day13	I.Day3	0.0	0.0	0.03699487763232783	0.0	0.0	0.03313063535332355	0.0	0.0
ATTATCCGTGATGGCA-1	1040	2394.441	1	1	1	0	1	-0.26014260177076	-0.26014260177076	G1	-0.475024081559386	0.809512807738755	Female lineage	C1	1040	2394.441	0	0	0	0	0	0	0.270416278562846	V.Day11	V.Day11	IV.Day8	0.0	0.0	0.0	0.0	0.0	0.0	0.0	0.0
ATTATCCGTGTGTCGC-1	735	1947.2115	0	0	0	2	0	0.0959572424475403	0.0959572424475403	S	-0.320447119810929	-0.34337648782148	Early gametocyte	C0	735	1947.2115	0	0	0	0	0	0	-0.146156139654269	IV.Day9	IV.Day9	IV.Day9	0.0	0.0	0.0	0.0	0.0	0.0	0.0	0.0
ATTATCCGTTCTGAGT-1	233	870.8899	8	1	1	10	8	-0.0620465528465738	-0.0620465528465738	G1	-0.0876343976620119	0.157034810048354	Female lineage	C8	233	870.8899	0	0	0	0	0	0	0.0034883917676246	IV.Day8	IV.Day8	IV.Day8	0.0	0.0	0.0	0.06905710491367861	0.0	0.0	0.0	0.0
ATTATCCTCTCCGAGG-1	1824	3283.4175	5	5	5	6	5	0.0813726607354296	0.0813726607354296	S	1.22056570337294	-1.07248232290874	Male lineage	C5	1824	3283.4175	0	0	0	0	0	0	-0.300860109142328	IV.Day9	IV.Day9	II.III.Day6	0.9243027888446215	0.0	0.0	0.0	0.0	0.013629691759278674	0.0	0.0
ATTATCCTCTTTCCAA-1	1297	2719.6047	1	1	1	0	1	-0.282089903770247	-0.282089903770247	G1	-0.57143333668285	0.73532756192634	Female lineage	C1	1297	2719.6047	0	0	0	0	0	0	0.377142349623096	IV.Day8	IV.Day8	IV.Day8	0.0	0.0	0.0	0.0	0.0	0.0	0.0	0.0
ATTCACTGTGGTTTAC-1	1430	2879.545	1	1	1	0	1	-0.0894017874423482	-0.0894017874423482	G1	-0.223820856586972	0.571280722242912	Female lineage	C1	1430	2879.545	0	0	0	0	0	0	0.27047793691709	IV.Day8	IV.Day8	IV.Day8	0.0	0.0	0.0	0.0	0.0	0.04717970224365695	0.0	0.0
ATTCACTTCTTTGGAG-1	1141	2544.2666	0	0	0	7	0	0.0929724712282818	0.0929724712282818	S	0.353661810770708	-0.539475463158542	Early gametocyte	C0	1141	2544.2666	0	0	0	0	0	0	-0.335344175996435	V.Day13	V.Day13	V.Day13	0.0	0.0	0.0	0.0	0.0	0.024114070035646886	0.0	0.0
ATTCAGGAGCGACTTT-1	1229	2660.878	0	0	0	7	0	-0.160258181498332	-0.160258181498332	G1	0.26886042823821	-0.522779350525482	Early gametocyte	C0	1229	2660.878	0	0	0	0	0	0	-0.402992449041926	II.III.Day6	II.III.Day6	IV.Day9	0.0	0.0	0.0	0.0	0.3705179282868526	0.0	0.31739707835325365	0.0
ATTCAGGCAATTGCCA-1	299	1040.3855	3	4	4	3	3	0.338302739562664	0.338302739562664	S	-0.198209995866753	-0.450159750023151	Female lineage	C3	299	1040.3855	0	0	0	0	0	0	0.215519124057875	V.Day13	V.Day13	V.Day13	0.0	0.1553784860557769	0.0	0.0	0.0	0.0	0.0	0.0
ATTCAGGCAGCCTACG-1	252	922.925	3	4	4	3	3	0.0460923284061605	0.0460923284061605	S	-0.0821366610509964	-0.403900757778915	Female lineage	C3	252	922.925	0	0	0	0	0	0	0.0397317950095742	V.Day13	V.Day13	V.Day13	0.0	0.0	0.006829823562891292	0.0	0.0	0.0	0.0	0.009561752988047808
ATTCAGGCATCGTTCC-1	883	2171.3223	1	1	1	0	1	-0.0113943571376536	-0.0113943571376536	G1	-0.324637948511944	0.927716719391843	Female lineage	C1	883	2171.3223	0	0	0	0	0	0	0.307409897390618	IV.Day8	IV.Day8	IV.Day9	0.0	0.0	0.0	0.0	0.0	0.0	0.0	0.0
ATTCAGGGTGTTAAAG-1	904	2206.6926	0	0	0	3	0	0.149826082478272	0.149826082478272	S	-0.276969977826501	-0.433925298778203	Early gametocyte	C0	904	2206.6926	0	0	0	0	0	0	-0.232975903472907	II.III.Day6	II.III.Day6	II.Day5	0.0	0.16733067729083664	0.0	0.0	0.0	0.036905011532816105	0.2456839309428951	0.0
ATTCAGGTCACAAGGG-1	382	1245.6033	4	3	3	4	4	0.022604538803015	0.022604538803015	S	-0.167112260064809	0.219285450048316	Early gametocyte	C4	382	1245.6033	0	0	0	0	0	0	-0.173515034216454	V.Day13	V.Day13	V.Day13	0.0	0.0	0.11269208878770631	0.0	0.448207171314741	0.03417907318096037	0.0	0.0
ATTCATCAGGCATGCA-1	1620	3110.9243	2	2	2	1	2	0.0317622169036297	0.0317622169036297	S	-0.500647184637724	-0.277089760128079	Early gametocyte	C2	1620	3110.9243	0	0	0	0	0	0	0.058195533680067	II.III.Day6	II.III.Day6	II.III.Day6	0.0	0.05976095617529881	0.0	0.0	0.0	0.0	0.0	0.0
ATTCATCGTCAAGTTC-1	404	1294.4696	3	4	4	3	3	0.0203235933127057	0.0203235933127057	S	-0.134621140261336	-0.359238019488588	Female lineage	C3	404	1294.4696	0	0	0	0	0	0	-0.11195649131466	I.Day3	I.Day3	I.Day3	0.0	0.0	0.0	0.0	0.0	0.0	0.0	0.0
ATTCATCGTCATCGGC-1	1665	3160.0698	1	1	1	0	1	-0.0620846896228185	-0.0620846896228185	G1	0.13629232860116	0.0811332647838699	Female lineage	C1	1665	3160.0698	0	0	0	0	0	0	-0.118018802635313	IV.Day8	IV.Day8	IV.Day8	0.0	0.0	0.0	0.0	0.0	0.0	0.0	0.0
ATTCATCGTCCAGCCA-1	1009	2364.7114	0	0	0	2	0	0.0343743459537156	0.0343743459537156	S	0.0824820304079913	-0.399297581239764	Early gametocyte	C0	1009	2364.7114	0	0	0	0	0	0	0.105788379918811	V.Day12	V.Day12	V.Day13	0.0	0.0	0.0	0.0	0.0	0.01740406793877123	0.0	0.0
ATTCATCGTCGCACAC-1	1255	2664.6646	1	1	1	0	1	-0.205573608183918	-0.205573608183918	G1	-0.443379759674349	1.18880075294882	Female lineage	C1	1255	2664.6646	0	0	0	0	0	0	0.107876867898362	III.IV.Day7	III.IV.Day7	IV.Day8	0.0	0.0	0.0	0.0	0.0	0.0	0.0	0.0
ATTCATCGTGGATTTC-1	686	1861.0016	0	0	0	2	0	0.214430345056103	0.214430345056103	S	0.168451714777077	-0.563917206793971	Early gametocyte	C0	686	1861.0016	0	0	0	0	0	0	-0.336732476790623	II.III.Day6	II.III.Day6	II.Day5	0.0	0.23306772908366533	0.0	0.0	0.0	0.02033969385615433	0.0	0.0015936254980079682
ATTCATCTCACATACG-1	1238	2651.4802	1	1	1	0	1	-0.209410135093516	-0.209410135093516	G1	-0.491846311570999	0.812402998575384	Female lineage	C1	1238	2651.4802	0	0	0	0	0	0	0.335289597838649	IV.Day8	IV.Day8	IV.Day8	0.0	0.0	0.0	0.0	0.0	0.02432375760117425	0.0	0.0
ATTCATCTCATCTGTT-1	1548	3025.2893	4	3	3	4	4	-0.0644595516123037	-0.0644595516123037	G1	-0.405428406679188	-0.858627217095553	Early gametocyte	C4	1548	3025.2893	0	0	0	0	0	0	-0.354766895468002	IV.Day8	IV.Day8	V.Day13	0.0	0.0	0.0	0.0	0.2848605577689243	0.04927657789893059	0.1301460823373174	0.0
ATTCCATAGACGACGT-1	719	1917.459	0	0	0	2	0	-0.0464022342520319	-0.0464022342520319	G1	-0.208995326991814	-0.23033590690252	Early gametocyte	C0	719	1917.459	0	0	0	0	0	0	-0.102701631170159	V.Day13	V.Day13	II.Day5	0.0	0.4262948207171315	0.09504837791690382	0.0	0.0	0.015726567414552316	0.0	0.0
ATTCCATAGCCTCCAG-1	1124	2525.8298	0	0	0	7	0	-0.201571000010344	-0.201571000010344	G1	-0.0925966843627393	-0.386209717788717	Early gametocyte	C0	1124	2525.8298	0	0	0	0	0	0	-0.312774796149336	II.III.Day6	II.III.Day6	II.III.Day6	0.0	0.0	0.0	0.0	0.0	0.0	0.0	0.0
ATTCCATAGTAGACCG-1	1385	2855.3152	2	2	2	1	2	0.239848626667613	0.239848626667613	S	-0.0924094030356306	0.117557242706659	Early gametocyte	C2	1385	2855.3152	0	0	0	0	0	0	-0.108188540017822	IV.Day9	IV.Day9	IV.Day9	0.0	0.0	0.0	0.0	0.0	0.044873139022855946	0.0	0.0
ATTCCATCAGCTATAC-1	1537	2997.3484	7	1	1	9	7	0.0027371876998452	0.0027371876998452	S	-0.213017809200857	0.695868032810504	Female lineage	C7	1537	2997.3484	0	0	0	0	0	0	0.0573828098137639	IV.Day8	IV.Day8	IV.Day8	0.0	0.0	0.0	0.0	0.0	0.0	0.0	0.0
ATTCCATGTGCTGATT-1	682	1823.9952	5	5	5	6	5	0.173906352658148	0.173906352658148	S	0.781973107978702	-0.524572971440199	Male lineage	C5	682	1823.9952	0	0	0	0	0	0	-0.208003574683393	IV.Day9	IV.Day9	IV.Day9	0.0	0.0	0.0	0.0	0.0	0.043824701195219126	0.0	0.0
ATTCCCGGTCGGTGTC-1	1254	2701.9622	0	0	0	2	0	-0.0677220258183794	-0.0677220258183794	G1	0.290745568014216	-0.17949646824602	Early gametocyte	C0	1254	2701.9622	0	0	0	0	0	0	-0.0682964130503534	V.Day13	V.Day13	V.Day13	0.0	0.0	0.0	0.0	0.0	0.0	0.0	0.0
ATTCCCGGTCTGTTAG-1	1086	2463.1812	3	0	0	3	3	-0.0945955223310183	-0.0945955223310183	G1	-0.0122702750459624	-0.0083891967261734	Early gametocyte	C3	1086	2463.1812	0	0	0	0	0	0	-0.166407241044783	II.Day5	II.Day5	II.Day5	0.0	0.0	0.0	0.0	0.0	0.045921576850492765	0.0	0.0
ATTCCCGTCGCGTTTC-1	1376	2829.9492	5	5	5	6	5	-0.0777612456653466	-0.0777612456653466	G1	1.42159886158669	-0.331786194156154	Male lineage	C5	1376	2829.9492	0	0	0	0	0	0	-0.256970058231306	IV.Day9	IV.Day9	IV.Day9	0.0	0.0	0.0	0.0	0.0	0.017194380373243865	0.0	0.0
ATTCCTAAGGTCATCT-1	1219	2642.6562	0	0	0	8	0	0.158837776695593	0.158837776695593	S	0.658215241337506	-0.740343415934338	Early gametocyte	C0	1219	2642.6562	0	0	0	0	0	0	-0.212454007677398	II.III.Day6	II.III.Day6	II.Day5	0.0	0.0	0.0	0.0	0.0	0.03292094778779618	0.0	0.0
ATTCCTACATAAGCAA-1	2018	3474.3171	2	2	2	1	2	-0.223869770400896	-0.223869770400896	G1	-0.0583427326441742	0.0718365085923305	Female lineage	C2	2018	3474.3171	0	0	0	0	0	0	0.250343547247725	IV.Day9	IV.Day9	IV.Day9	0.0	0.0	0.0	0.0	0.17131474103585656	0.0	0.0	0.0
ATTCCTACATCATCCC-1	1427	2886.2808	0	0	0	12	0	0.0361357714873675	0.0361357714873675	S	-0.0466371804420099	-0.799244178006562	Early gametocyte	C0	1427	2886.2808	0	0	0	0	0	0	-0.24371533699816	II.III.Day6	II.III.Day6	V.Day13	0.0	0.0	0.0	0.0	0.0	0.0	0.0	0.0
ATTCCTAGTTTCCCAC-1	818	2079.802	0	0	0	2	0	-0.0026365598775145	-0.0026365598775145	G1	-0.420168723837473	0.11087161132673	Early gametocyte	C0	818	2079.802	0	0	0	0	0	0	-0.0961927227305115	II.III.Day6	II.III.Day6	IV.Day8	0.0	0.0	0.0	0.0	0.0	0.0	0.0	0.0
ATTCCTATCACTACTT-1	1550	3020.7288	7	1	1	9	7	-0.021079864707008	-0.021079864707008	G1	-0.462670260402122	0.789416123841659	Female lineage	C7	1550	3020.7288	0	0	0	0	0	0	0.122231989649737	IV.Day8	IV.Day8	IV.Day8	0.0	0.10956175298804781	0.0	0.0	0.0	0.0	0.0	0.0
ATTCCTATCACTGATG-1	541	1579.9437	3	4	4	3	3	0.0200774072368468	0.0200774072368468	S	0.301960900575233	-0.405716617764302	Early gametocyte	C3	541	1579.9437	0	0	0	0	0	0	0.213751969367314	II.Day5	II.Day5	I.Day3	0.0	0.0	0.0	0.0	0.0	0.0044034388760746486	0.0	0.0
ATTCCTATCACTGGTA-1	927	2254.9597	6	3	3	5	6	0.0287542478904023	0.0287542478904023	S	0.0563329244529208	-0.38844023544662	Early gametocyte	C6	927	2254.9597	0	0	0	0	0	0	-0.522581145348042	II.Day5	II.Day5	V.Day13	0.0	0.0	0.0	0.0	0.0	0.044244076326273855	0.0	0.0
ATTCGTTAGTGGAAGA-1	1017	2354.6997	5	5	5	6	5	-0.239101660372031	-0.239101660372031	G1	1.31623242352949	-0.522275878265076	Male lineage	C5	1017	2354.6997	0	0	0	0	0	0	-0.258372228504715	IV.Day9	IV.Day9	IV.Day9	0.0	0.0	0.0	0.0	0.0	0.022646257076955337	0.0	0.0
ATTCGTTCAGACGGAT-1	1061	2447.7014	2	2	2	1	2	-0.259400041310812	-0.259400041310812	G1	-0.371751658882791	-0.0915505696460404	Female lineage	C2	1061	2447.7014	0	0	0	0	0	0	0.0833544135205402	IV.Day9	IV.Day9	IV.Day9	0.0	0.0398406374501992	0.0	0.0	0.0	0.009435940448731391	0.0	0.0
ATTCGTTCAGCATACT-1	352	1173.508	3	4	4	3	3	-0.14320927786175	-0.14320927786175	G1	-0.231149321420429	-0.0865160060670132	Female lineage	C3	352	1173.508	0	0	0	0	0	0	-0.172862161815749	V.Day13	V.Day13	V.Day13	0.0	0.0	0.0	0.0	0.0	0.0603900188718809	0.0	0.0
ATTCGTTGTCCACTTC-1	650	1785.7825	1	1	1	0	1	-0.0388551896022211	-0.0388551896022211	G1	-0.20599371146597	-0.0998804039061194	Female lineage	C1	650	1785.7825	0	0	0	0	0	0	0.105257880531984	IV.Day8	IV.Day8	IV.Day8	0.0	0.0	0.0	0.0	0.0	0.001887188089746278	0.0	0.007171314741035857
ATTCGTTGTTGCAAGG-1	950	2271.6226	1	1	1	0	1	-0.329170365998014	-0.329170365998014	G1	-0.392846280110069	0.734722077892775	Female lineage	C1	950	2271.6226	0	0	0	0	0	0	0.544093074609065	IV.Day9	IV.Day9	IV.Day8	0.0	0.0	0.0	0.0	0.0	0.0	0.0	0.0
ATTCTACAGCAAGTGC-1	1111	2514.527	2	2	2	1	2	0.0575783969140727	0.0575783969140727	S	-0.388739685213349	0.336089353321915	Female lineage	C2	1111	2514.527	0	0	0	0	0	0	0.0012517381333308	IV.Day9	IV.Day9	IV.Day9	0.0	0.0	0.0	0.0	0.0	0.0	0.0	0.0
ATTCTACAGCTCAGAG-1	1183	2607.6465	0	0	0	2	0	0.0772638860600325	0.0772638860600325	S	-0.468632959992547	-0.488112213216584	Early gametocyte	C0	1183	2607.6465	0	0	0	0	0	0	-0.184673858315969	II.III.Day6	II.III.Day6	II.III.Day6	0.0	0.0	0.0	0.0	0.0	0.020130006290626966	0.0	0.0
ATTCTACGTCAGTCTA-1	1189	2586.8506	1	1	1	0	1	-0.0540618799026961	-0.0540618799026961	G1	-0.459275460962206	0.683269297274227	Female lineage	C1	1189	2586.8506	0	0	0	0	0	0	0.150550138698305	IV.Day8	IV.Day8	IV.Day8	0.0	0.0	0.0	0.0	0.0	0.0	0.0	0.0
ATTCTTGAGATACGAT-1	1216	2649.3281	5	5	5	11	5	-0.0542674202372287	-0.0542674202372287	G1	0.76159931294038	-0.470642536172019	Male lineage	C5	1216	2649.3281	0	0	0	0	0	0	0.0248155260347317	IV.Day9	IV.Day9	IV.Day9	0.0	0.0	0.0	0.0	0.0	0.027049695953029987	0.0	0.0
ATTCTTGAGGGTGGGA-1	1303	2749.5981	0	0	0	2	0	-0.188624742949479	-0.188624742949479	G1	0.440664320273131	-0.28808921046731	Early gametocyte	C0	1303	2749.5981	0	0	0	0	0	0	0.211734345446751	IV.Day9	IV.Day9	IV.Day9	0.0	0.0	0.0	0.0	0.0099601593625498	0.0	0.0	0.0
ATTCTTGAGTTTGTCG-1	627	1745.8904	1	1	1	0	1	-0.0839076964640704	-0.0839076964640704	G1	-0.255789474013262	0.962760804322151	Female lineage	C1	627	1745.8904	0	0	0	0	0	0	0.436149125816904	IV.Day8	IV.Day8	IV.Day8	0.0	0.0	0.0	0.0	0.0	0.002935625917383099	0.0	0.011155378486055778
ATTCTTGCAACCAACT-1	727	1925.6597	0	0	0	2	0	-0.301479398672604	-0.301479398672604	G1	-0.26011539315929	-0.518867018604168	Early gametocyte	C0	727	1925.6597	0	0	0	0	0	0	-0.152176159458496	II.III.Day6	II.III.Day6	II.Day5	0.0	0.0	0.0	0.0	0.0	0.026840008387502622	0.27622841965471445	0.0
ATTCTTGCACGGGTAA-1	286	1008.1977	3	4	4	3	3	0.0037580479183554	0.0037580479183554	S	-0.144093837010752	-0.212926431711258	Female lineage	C3	286	1008.1977	0	0	0	0	0	0	-0.121947372973969	IV.Day9	IV.Day9	IV.Day9	0.0	0.12749003984063745	0.11439954467842914	0.0	0.0	0.055357517299224154	0.029216467463479414	0.022310756972111555
ATTCTTGGTTGCTTGA-1	1241	2650.7776	1	1	1	0	1	-0.148040817565395	-0.148040817565395	G1	-0.168156379014098	0.971228765302212	Female lineage	C1	1241	2650.7776	0	0	0	0	0	0	0.37509056609639	IV.Day8	IV.Day8	IV.Day8	0.0	0.0	0.0	0.0	0.40039840637450197	0.007758439924512477	0.0	0.0
ATTGGGTCAAGTTGGG-1	331	1123.4388	3	4	4	3	3	0.273349557809324	0.273349557809324	S	0.373898476461713	-0.25990796240921	Early gametocyte	C3	331	1123.4388	0	0	0	0	0	0	-0.0415943485816052	II.III.Day6	II.III.Day6	II.Day5	0.0	0.0	0.05293113261240751	0.0	0.0	0.011323128538477669	0.0	0.0
ATTGGGTCACCGTGGT-1	1532	3015.353	2	2	2	1	2	-0.0442763214814373	-0.0442763214814373	G1	-0.0872481949002637	-0.374879066232609	Early gametocyte	C2	1532	3015.353	0	0	0	0	0	0	-0.268501015113691	IV.Day9	IV.Day9	IV.Day9	0.0	0.12749003984063745	0.02504268639726807	0.0	0.0	0.0	0.0	0.0
ATTGGGTCACGGCTAC-1	270	972.0412	3	4	4	3	3	0.0917183535330984	0.0917183535330984	S	0.495836758244084	-0.390310176709387	Female lineage	C3	270	972.0412	0	0	0	0	0	0	-0.232263369165374	V.Day13	V.Day13	V.Day13	0.0	0.12350597609561753	0.0011383039271485487	0.0	0.0	0.014678129586915495	0.014608233731739707	0.028685258964143426
ATTGGGTTCAGCTCTC-1	1034	2387.9424	1	1	1	0	1	-0.288826660549685	-0.288826660549685	G1	-0.290345215610228	0.678911001262953	Female lineage	C1	1034	2387.9424	0	0	0	0	0	0	-0.0239293250567074	IV.Day8	IV.Day8	IV.Day8	0.0	0.0	0.0	0.0	0.0	0.0	0.0	0.0
ATTGGGTTCTCGTTTA-1	444	1375.9695	3	4	4	3	3	-0.0788781528697109	-0.0788781528697109	G1	-0.239464524325604	0.365114664431101	Early gametocyte	C3	444	1375.9695	0	0	0	0	0	0	0.0817607565087944	II.Day5	II.Day5	V.Day13	0.0	0.09760956175298804	0.043824701195219126	0.0	0.0	0.06395470748584609	0.0	0.09163346613545817
ATTGTTCCAAGACGAC-1	242	895.0422	3	4	4	3	3	0.0085099616471251	0.0085099616471251	S	-0.0399569243745257	-0.42947436743916	Female lineage	C3	242	895.0422	0	0	0	0	0	0	0.191988104748462	I.Day3	I.Day3	I.Day3	0.0	0.0	0.02618099032441662	0.0	0.0	0.05032501572656741	0.0	0.036653386454183264
ATTGTTCCAGGCGTTC-1	684	1856.7207	0	0	0	2	0	-0.144747718775207	-0.144747718775207	G1	-0.263680838611287	0.0201546827884944	Female lineage	C0	684	1856.7207	0	0	0	0	0	0	0.376102769542663	II.III.Day6	II.III.Day6	II.III.Day6	0.0	0.0	0.0	0.0	0.0	0.02432375760117425	0.0	0.016733067729083666
ATTGTTCCAGGTGTTT-1	610	1710.0226	0	0	0	3	0	-0.0610920316646706	-0.0610920316646706	G1	0.172081853798901	0.0873268156539227	Early gametocyte	C0	610	1710.0226	0	0	0	0	0	0	0.168946014794733	V.Day13	V.Day13	V.Day13	0.0	0.0	0.0	0.0	0.0	0.0	0.0	0.0
ATTGTTCGTTATCTTC-1	533	1564.9153	8	1	1	10	8	0.140422054962045	0.140422054962045	S	0.359167630261121	0.55853116041846	Female lineage	C8	533	1564.9153	0	0	0	0	0	0	0.614107492768669	IV.Day8	IV.Day8	IV.Day8	0.0	0.0	0.0	0.0	0.0	0.0	0.0	0.0
ATTGTTCGTTCAAGTC-1	958	2298.341	0	0	0	2	0	-0.127194717874121	-0.127194717874121	G1	-0.379126412900165	-0.166829755352646	Early gametocyte	C0	958	2298.341	0	0	0	0	0	0	-0.204729716027365	IV.Day9	IV.Day9	V.Day13	0.0	0.0	0.0	0.0	0.0	0.007339064793457748	0.0	0.0
ATTGTTCTCTGGCTGG-1	1262	2698.3892	0	0	0	2	0	-0.215580150221854	-0.215580150221854	G1	-0.451067468627356	-0.608127648382136	Early gametocyte	C0	1262	2698.3892	0	0	0	0	0	0	-0.154091150804119	IV.Day9	IV.Day9	IV.Day9	0.0	0.0	0.0	0.0	0.0	0.0	0.0	0.0
ATTTACCCACAGGATG-1	268	964.39905	3	4	4	3	3	0.0314358460501085	0.0314358460501085	S	-0.120623017845753	-0.159435282563999	Early gametocyte	C3	268	964.39905	0	0	0	0	0	0	-0.189493132629868	V.Day13	V.Day13	V.Day13	0.0	0.0	0.11667615253272624	0.0	0.0	0.054938142168169425	0.0650730411686587	0.046215139442231074
ATTTACCGTCGAGTTT-1	1200	2605.183	1	1	1	0	1	-0.307742723465754	-0.307742723465754	G1	-0.393211828988511	0.803424169670972	Female lineage	C1	1200	2605.183	0	0	0	0	0	0	0.254754778878121	IV.Day8	IV.Day8	IV.Day8	0.0	0.0	0.0	0.0	0.027888446215139442	0.03019500943594045	0.0	0.0
ATTTACCTCATTCACT-1	1386	2805.8818	5	5	5	6	5	-0.0214635073959077	-0.0214635073959077	G1	1.36154001875874	-0.468540769576264	Male lineage	C5	1386	2805.8818	0	0	0	0	0	0	-0.106400200609662	IV.Day9	IV.Day9	IV.Day9	0.0	0.0	0.0	0.0	0.0	0.08702033969385616	0.0	0.0
ATTTCTGCAGCGTTTA-1	1761	3245.039	2	2	2	1	2	0.119782197129685	0.119782197129685	S	-0.208763172522963	0.0318887513346538	Early gametocyte	C2	1761	3245.039	0	0	0	0	0	0	-0.115380936701313	IV.Day9	IV.Day9	IV.Day8	0.0	0.0	0.0	0.0	0.6294820717131474	0.0	0.0	0.0
ATTTCTGGTGAATTAG-1	1068	2454.0518	0	0	0	7	0	-0.182650011664154	-0.182650011664154	G1	-0.370355037504341	-0.356823875345737	Early gametocyte	C0	1068	2454.0518	0	0	0	0	0	0	-0.0742638325176307	IV.Day9	IV.Day9	II.Day5	0.0	0.0	0.0	0.0	0.0	0.0	0.0	0.0
ATTTCTGGTGCTTCAA-1	1363	2794.039	1	1	1	0	1	-0.385305786183513	-0.385305786183513	G1	-0.564857095952689	1.00674412395172	Female lineage	C1	1363	2794.039	0	0	0	0	0	0	0.289134194648307	III.IV.Day7	III.IV.Day7	IV.Day8	0.0	0.0	0.0	0.0	0.4163346613545817	0.0	0.0	0.0
CAAAGAAAGTCACACT-1	1109	2510.494	2	2	2	1	2	-0.080057258776085	-0.080057258776085	G1	-0.0617383084438431	0.147296957218904	Female lineage	C2	1109	2510.494	0	0	0	0	0	0	0.16625043914142	IV.Day9	IV.Day9	IV.Day9	0.0	0.04183266932270916	0.0	0.0	0.0	0.0	0.0	0.0
CAAAGAACAAATAGCA-1	858	2128.5347	1	1	1	0	1	-0.0498690288286143	-0.0498690288286143	G1	0.0183773520559383	0.721662666329333	Female lineage	C1	858	2128.5347	0	0	0	0	0	0	0.0643690048680482	IV.Day8	IV.Day8	IV.Day8	0.0	0.1254980079681275	0.0	0.0	0.0	0.022855944642482702	0.0	0.0
CAAAGAACACCGTACG-1	576	1658.4066	0	0	0	2	0	-0.267685804169052	-0.267685804169052	G1	0.235382390716734	-0.265354685899587	Early gametocyte	C0	576	1658.4066	0	0	0	0	0	0	-0.122106730361378	V.Day13	V.Day13	IV.Day9	0.0	0.0	0.025611838360842343	0.0	0.0	0.0	0.0	0.0
CAAAGAATCCTTATAC-1	1726	3178.7952	1	1	1	0	1	0.0050280140199582	0.0050280140199582	S	-0.481486811453942	0.733842826958719	Female lineage	C1	1726	3178.7952	0	0	0	0	0	0	0.368283612722661	V.Day11	V.Day11	IV.Day8	0.0	0.0	0.0	0.0	0.19322709163346613	0.0	0.0	0.0
CAAAGAATCGACGAGA-1	1126	2529.5596	0	0	0	8	0	0.0201111351917679	0.0201111351917679	S	0.012610852811796	-0.657315240364359	Early gametocyte	C0	1126	2529.5596	0	0	0	0	0	0	-0.204169954122156	V.Day13	V.Day13	V.Day13	0.0	0.0	0.0	0.0	0.0	0.05724470538897043	0.0	0.0
CAAAGAATCGCGTGAC-1	846	2124.521	9	0	0	8	9	0.0559806124065101	0.0559806124065101	S	0.053485418636507	-0.68748103879581	Early gametocyte	C9	846	2124.521	0	0	0	0	0	0	-0.30368568445951	V.Day13	V.Day13	V.Day13	0.0	0.0	0.0	0.0	0.0	0.04067938771230866	0.0	0.014342629482071713
CAAAGAATCTTTGCAT-1	819	2081.1333	0	0	0	2	0	0.0531841994416334	0.0531841994416334	S	0.995608849609891	-0.117161089385817	Early gametocyte	C0	819	2081.1333	0	0	0	0	0	0	0.15437862690839	V.Day13	V.Day13	V.Day13	0.0	0.20717131474103587	0.0	0.0	0.0	0.006500314531348291	0.0	0.0
CAACAACAGGGTCACA-1	437	1364.9548	3	4	4	3	3	-0.164300330708092	-0.164300330708092	G1	-0.190232928413277	-0.365603265284278	Female lineage	C3	437	1364.9548	0	0	0	0	0	0	-0.118443743857152	I.Day3	I.Day3	V.Day13	0.0	0.061752988047808766	0.0	0.0	0.41434262948207173	0.01593625498007968	0.0	0.0
CAACAACCAACGGCCT-1	716	1895.7628	4	3	3	4	4	0.0926373254331077	0.0926373254331077	S	-0.272906730519608	-0.127021608551661	Early gametocyte	C4	716	1895.7628	0	0	0	0	0	0	-0.117169207350146	V.Day13	V.Day13	V.Day13	0.0	0.0	0.08252703471826978	0.0	0.0	0.09247221639756763	0.0	0.015139442231075698
CAACAACGTCAGGTAG-1	1379	2844.3381	2	2	2	1	2	-0.0157287213910638	-0.0157287213910638	G1	-0.106527695439271	-0.0426211217456015	Female lineage	C2	1379	2844.3381	0	0	0	0	0	0	-0.0884374014295748	IV.Day9	IV.Day9	IV.Day9	0.0	0.4063745019920319	0.0	0.0	0.0	0.0	0.0	0.0
CAACAGTCAAGACCTT-1	491	1476.9	3	4	4	3	3	-0.20898213000086	-0.20898213000086	G1	-0.2006271789819	-0.13870559342263	Early gametocyte	C3	491	1476.9	0	0	0	0	0	0	0.0577361915143538	V.Day13	V.Day13	V.Day13	0.0	0.0	0.0	0.0	0.0	0.04088907527783602	0.0	0.0
CAACAGTCAGACCATT-1	271	973.5918	8	1	1	10	8	0.236933219946172	0.236933219946172	S	-0.105784210354012	0.376041311070678	Female lineage	C8	271	973.5918	0	0	0	0	0	0	-0.0306045778199238	IV.Day9	IV.Day9	IV.Day9	0.0	0.0	0.07228229937393284	0.0	0.0	0.0	0.0	0.0
CAACAGTCAGAGGTTG-1	693	1858.3763	6	3	3	5	6	0.0320477503401874	0.0320477503401874	S	0.625202558510937	-0.594117704145873	Early gametocyte	C6	693	1858.3763	0	0	0	0	0	0	-0.343400283731148	V.Day13	V.Day13	II.Day5	0.0	0.0	0.03813318155947638	0.0	0.0	0.1031662822394632	0.0	0.1147410358565737
CAACAGTCATGTTCGA-1	1293	2738.832	9	0	0	8	9	0.0061893456374714	0.0061893456374714	S	0.309312101111165	-0.777805481177184	Early gametocyte	C9	1293	2738.832	0	0	0	0	0	0	-0.310721513108685	II.Day5	II.Day5	II.Day5	0.0	0.0	0.0	0.0	0.34063745019920316	0.045711889284965404	0.0	0.0
CAACAGTGTCGCAACC-1	741	1948.7739	9	0	0	8	9	-0.289144241772524	-0.289144241772524	G1	0.105721153157453	-0.404516714856111	Early gametocyte	C9	741	1948.7739	0	0	0	0	0	0	0.0807411311654282	I.II.Day4	I.II.Day4	I.II.Day4	0.0	0.0	0.010244735344336939	0.0	0.0	0.0012581253931641854	0.0	0.0
CAACAGTTCTTTGGAG-1	1194	2611.556	7	1	1	9	7	0.0930393903336725	0.0930393903336725	S	-0.353858968942116	0.819486806683103	Female lineage	C7	1194	2611.556	0	0	0	0	0	0	-0.16335635128314	IV.Day8	IV.Day8	III.IV.Day7	0.0	0.0	0.0	0.0	0.0	0.0	0.0	0.0
CAACCAAAGTTGGGAC-1	1458	2925.05	2	2	2	1	2	-0.0367667474047602	-0.0367667474047602	G1	-0.418514719600944	0.565151101907693	Female lineage	C2	1458	2925.05	0	0	0	0	0	0	0.214381926197161	IV.Day9	IV.Day9	IV.Day9	0.0	0.0	0.0	0.0	0.0	0.011113440972950304	0.0	0.0
CAACCAATCGATACGT-1	1155	2553.0884	4	3	0	4	4	0.111166674906719	0.111166674906719	S	0.228035978726732	-0.570472651522103	Early gametocyte	C4	1155	2553.0884	0	0	0	0	0	0	-0.0375011301692159	II.Day5	II.Day5	II.Day5	0.0	0.0	0.0	0.0	0.0	0.00398406374501992	0.0	0.0
CAACCAATCGTGTCAA-1	237	883.4303	8	1	1	10	8	-0.0426661101677053	-0.0426661101677053	G1	1.13005262488088	0.666126812075143	Female lineage	C8	237	883.4303	0	0	0	0	0	0	-0.147139479185833	IV.Day9	IV.Day9	IV.Day9	0.0	0.0	0.0	0.06640106241699867	0.0	0.0	0.0	0.0
CAACCTCGTATGTCAC-1	784	2017.6304	4	0	0	7	4	-0.0281485573836611	-0.0281485573836611	G1	-0.308716613362543	-0.449151392469884	Early gametocyte	C4	784	2017.6304	0	0	0	0	0	0	-0.0655607915868542	II.III.Day6	II.III.Day6	II.Day5	0.0	0.2589641434262948	0.0	0.0	0.0	0.010065003145313483	0.0	0.0
CAACGATCAACAGTGG-1	838	2116.2136	0	0	0	2	0	0.253476930654678	0.253476930654678	S	0.467825884385034	-0.28027421908876	Early gametocyte	C0	838	2116.2136	0	0	0	0	0	0	0.0017606158859411	V.Day13	V.Day13	V.Day13	0.0	0.4043824701195219	0.0	0.0	0.0	0.007548752358985112	0.26294820717131473	0.0
CAACGATCATCTCATT-1	759	1973.7375	1	1	1	0	1	0.162390834040633	0.162390834040633	S	-0.309021640535134	0.716744661870001	Female lineage	C1	759	1973.7375	0	0	0	0	0	0	0.24749257771858	IV.Day8	IV.Day8	IV.Day8	0.0	0.24701195219123506	0.0	0.0	0.0	0.0	0.0	0.0
CAACGATTCACAATGC-1	1646	3108.0876	1	1	1	0	1	-0.0484981166752394	-0.0484981166752394	G1	-0.557903798153508	0.703796561723067	Female lineage	C1	1646	3108.0876	0	0	0	0	0	0	0.455823574835642	IV.Day8	IV.Day8	IV.Day8	0.0	0.0	0.0	0.0	0.0	0.010065003145313483	0.0	0.0
CAACGATTCACTGGTA-1	1862	3345.2207	2	2	2	1	2	0.0192989701676604	0.0192989701676604	S	-0.593776450986198	-0.0528152620881183	Early gametocyte	C2	1862	3345.2207	0	0	0	0	0	0	0.009228947262659	III.IV.Day7	III.IV.Day7	IV.Day9	0.0	0.0	0.0	0.0	0.0	0.020968756552736424	0.16201859229747675	0.0
CAACGATTCGGCACTG-1	1613	3103.4656	2	2	2	1	2	-0.209494894679942	-0.209494894679942	G1	0.515535206004783	0.100559357106491	Female lineage	C2	1613	3103.4656	0	0	0	0	0	0	0.0818812926329013	IV.Day9	IV.Day9	IV.Day9	0.0	0.0	0.0	0.0	0.0	0.0	0.0	0.0
CAACGGCAGAATCTAG-1	716	1902.7041	5	5	5	6	5	0.197952810579623	0.197952810579623	S	1.20537805445989	-0.465793302961389	Male lineage	C5	716	1902.7041	0	0	0	0	0	0	0.0485768588432562	IV.Day9	IV.Day9	II.III.Day6	0.0	0.0	0.0	0.0	0.0	0.046550639547074855	0.0	0.0
CAACGGCGTCGGAACA-1	861	2148.878	2	2	2	1	2	-0.0670089291853057	-0.0670089291853057	G1	0.088461141116141	0.239428187796887	Female lineage	C2	861	2148.878	0	0	0	0	0	0	0.0265414744864922	IV.Day9	IV.Day9	IV.Day9	0.0	0.0	0.0	0.0	0.1593625498007968	0.0	0.0	0.0
CAACGGCGTCGGTAAG-1	506	1518.0554	6	3	3	5	6	-0.0361282307621831	-0.0361282307621831	G1	-0.317265676050447	-0.367780835719865	Female lineage	C6	506	1518.0554	0	0	0	0	0	0	-0.192001599091205	II.Day5	II.Day5	II.Day5	0.8844621513944223	0.0	0.0	0.0	0.0	0.0	0.0	0.0
CAACGGCGTGCGTTTA-1	818	2083.196	0	0	0	7	0	-0.163379966913404	-0.163379966913404	G1	-0.329673812856587	-0.632321543053624	Early gametocyte	C0	818	2083.196	0	0	0	0	0	0	-0.32885421204224	V.Day13	V.Day13	V.Day13	0.0	0.0	0.07854297097324986	0.0	0.0	0.027259383518557348	0.23904382470119523	0.0
CAACGGCGTGGTACAG-1	674	1839.8406	0	0	0	2	0	0.128860185429268	0.128860185429268	S	0.658457521227809	-0.508176591456723	Early gametocyte	C0	674	1839.8406	0	0	0	0	0	0	-0.0545177421271339	V.Day13	V.Day13	II.Day5	0.0	0.24302788844621515	0.0	0.0	0.0	0.06940658418955756	0.0	0.009561752988047808
CAACGGCTCACTGTCC-1	1905	3385.958	7	1	6	9	7	0.0269450171853317	0.0269450171853317	S	0.0196944533701365	0.150252265790299	Female lineage	C7	1905	3385.958	0	0	0	0	0	0	-0.0137332913860984	IV.Day8	IV.Day8	IV.Day8	0.0	0.0	0.0	0.0	0.12749003984063745	0.009645628014258754	0.0	0.0
CAACGGCTCAGCGGAA-1	1009	2367.515	0	0	0	8	0	-0.0446909755984174	-0.0446909755984174	G1	-0.300328866444839	-0.717629612740427	Early gametocyte	C0	1009	2367.515	0	0	0	0	0	0	-0.0841014667939307	V.Day13	V.Day13	I.Day3	0.0	0.0	0.029595902105862264	0.0	0.0	0.06290626965820927	0.0	0.0
CAACGGCTCATGACAC-1	635	1766.2341	0	0	0	2	0	-0.0087274497536521	-0.0087274497536521	G1	0.232569100017038	-0.781141327845987	Early gametocyte	C0	635	1766.2341	0	0	0	0	0	0	0.316406009658204	II.III.Day6	II.III.Day6	II.Day5	0.0	0.0	0.0	0.0	0.0	0.0004193751310547285	0.0	0.0
CAACGGCTCGCTCTAC-1	899	2197.0176	9	0	0	8	9	0.128953723083871	0.128953723083871	S	-0.265501692164224	-0.439322749956209	Early gametocyte	C9	899	2197.0176	0	0	0	0	0	0	-0.347496853495683	V.Day13	V.Day13	I.Day3	0.0	0.0	0.0	0.0	0.4940239043824701	0.018033130635353323	0.0	0.0
CAAGACTAGCCTAGGA-1	351	1180.7865	6	3	3	5	6	0.0133138257829485	0.0133138257829485	S	0.315202362737541	0.255408911892182	Early gametocyte	C6	351	1180.7865	0	0	0	0	0	0	-0.16296468589715	II.Day5	II.Day5	II.Day5	0.0	0.0	0.0	0.00398406374501992	0.0	0.10065003145313482	0.0	0.13306772908366535
CAAGACTCAAATAAGC-1	332	1125.6777	8	1	1	10	8	-0.0632280983148304	-0.0632280983148304	G1	-0.225445661433288	0.290840914006914	Female lineage	C8	332	1125.6777	0	0	0	0	0	0	0.0102568704567488	V.Day11	V.Day11	IV.Day8	0.0	0.0697211155378486	0.0	0.05179282868525897	0.0	0.05955126860977144	0.0	0.0
CAAGACTGTCTCAAGT-1	1321	2781.645	2	2	2	1	2	-0.0682471645048093	-0.0682471645048093	G1	-0.117818987554172	-0.339494378124908	Female lineage	C2	1321	2781.645	0	0	0	0	0	0	0.266490269190853	II.III.Day6	II.III.Day6	II.III.Day6	0.0	0.0	0.0	0.0	0.0	0.003355001048437828	0.0	0.0
CAAGAGGCAGGTCAAG-1	1464	2945.3865	2	2	2	1	2	0.220836775901011	0.220836775901011	S	-0.421585722843753	-0.368398602239591	Female lineage	C2	1464	2945.3865	0	0	0	0	0	0	0.0240962329546845	IV.Day8	IV.Day8	IV.Day9	0.0	0.0	0.0	0.0	0.38645418326693226	0.0	0.3147410358565737	0.0
CAAGAGGGTGATAGTA-1	409	1305.1953	1	1	1	10	1	-0.232798127036867	-0.232798127036867	G1	-0.278809957557668	0.87282797726044	Female lineage	C1	409	1305.1953	0	0	0	0	0	0	0.553234853585892	V.Day11	V.Day11	III.IV.Day7	0.0	0.0	0.0	0.03718459495351926	0.0	0.0	0.0	0.0
CAAGCTACATGACTAC-1	844	2113.3174	0	0	0	7	0	-0.0094928217832727	-0.0094928217832727	G1	0.216718053391979	-0.484137952570487	Early gametocyte	C0	844	2113.3174	0	0	0	0	0	0	-0.303664419403007	II.Day5	II.Day5	II.Day5	0.0	0.0	0.0	0.0	0.4960159362549801	0.009435940448731391	0.0	0.0
CAAGCTAGTTTGAAAG-1	918	2229.746	0	0	0	7	0	0.0816045066287734	0.0816045066287734	S	-0.253487885737171	-0.642685959029915	Early gametocyte	C0	918	2229.746	0	0	0	0	0	0	0.0921077947910559	V.Day13	V.Day13	V.Day13	0.0	0.0	0.0	0.0	0.0	0.009435940448731391	0.0	0.0
CAAGGGAAGGTCACAG-1	1141	2519.4858	4	3	3	4	4	-0.247624190420245	-0.247624190420245	G1	-0.0479205353617047	-0.189595769424907	Early gametocyte	C4	1141	2519.4858	0	0	0	0	0	0	-0.14953074830325	IV.Day9	IV.Day9	II.Day5	0.0	0.0	0.09163346613545817	0.0	0.0	0.06479345774795554	0.0	0.0
CAAGGGAAGTTTGAGA-1	1008	2361.9797	7	1	1	9	7	-0.159736704929164	-0.159736704929164	G1	-0.403938337511383	0.998907356213318	Female lineage	C7	1008	2361.9797	0	0	0	0	0	0	-0.132883364926133	III.IV.Day7	III.IV.Day7	IV.Day8	0.0	0.10956175298804781	0.0	0.0	0.0	0.0	0.0	0.0
CAAGGGATCTTTGATC-1	657	1799.3489	7	1	1	9	7	-0.384985343571555	-0.384985343571555	G1	-0.281085112811998	0.697140699148795	Female lineage	C7	657	1799.3489	0	0	0	0	0	0	0.0364474290683356	IV.Day9	IV.Day9	IV.Day8	0.0	0.0	0.0	0.0	0.0	0.0	0.0	0.0
CAATACGAGCCTATTG-1	851	2115.074	4	3	3	4	4	-0.239008342926117	-0.239008342926117	G1	0.160879806432873	-0.278624952299118	Early gametocyte	C4	851	2115.074	0	0	0	0	0	0	-0.061378669455264	II.III.Day6	II.III.Day6	II.Day5	0.0	0.0	0.0	0.0	0.2250996015936255	0.1260222268819459	0.0	0.0
CAATACGAGCGACCCT-1	1015	2354.0806	5	5	5	6	5	0.235955579724904	0.235955579724904	S	1.33650381687221	-0.737136151225294	Male lineage	C5	1015	2354.0806	0	0	0	0	0	0	-0.0500994724776749	IV.Day9	IV.Day9	IV.Day9	0.0	0.0	0.0	0.0	0.0	0.04990564059551269	0.0	0.0
CAATACGAGCTAAGTA-1	806	2060.8506	0	0	0	2	0	-0.0725088401739001	-0.0725088401739001	G1	0.19255896542718	-0.438735645782999	Early gametocyte	C0	806	2060.8506	0	0	0	0	0	0	0.163612475918585	V.Day13	V.Day13	V.Day13	0.0	0.0	0.0	0.0	0.48804780876494025	0.008177815055567205	0.0	0.0
CAATACGCACTCCTGT-1	287	1019.92285	6	3	3	5	6	-0.146202129638584	-0.146202129638584	G1	-0.130688310764637	0.0510866898365571	Female lineage	C6	287	1019.92285	0	0	0	0	0	0	-0.0082965897277584	II.Day5	II.Day5	IV.Day8	0.0	0.0	0.0	0.0	0.0	0.03963094988467184	0.0	0.10119521912350597
CAATACGGTGGTCTCG-1	800	2040.4235	4	3	0	7	4	-0.077392843851372	-0.077392843851372	G1	0.148132028977076	-0.242942687279367	Early gametocyte	C4	800	2040.4235	0	0	0	0	0	0	-0.107172440359958	IV.Day9	IV.Day9	II.III.Day6	0.0	0.0	0.010244735344336939	0.0	0.0	0.07485846089326903	0.0	0.0
CAATCGAGTACTGGGA-1	491	1488.446	0	0	0	2	0	0.0330278831334114	0.0330278831334114	S	0.255860192604984	-0.191552823146095	Female lineage	C0	491	1488.446	0	0	0	0	0	0	0.208889889739852	II.III.Day6	II.III.Day6	II.III.Day6	0.0	0.0099601593625498	0.0	0.0	0.0	0.02075906898720906	0.0	0.0
CAATCGAGTCGTTGGC-1	744	1959.1031	0	0	0	2	0	0.330029061557595	0.330029061557595	S	-0.309885663800252	-0.30056995499414	Early gametocyte	C0	744	1959.1031	0	0	0	0	0	0	0.13793364781466	IV.Day8	IV.Day8	IV.Day9	0.0	0.42231075697211157	0.0	0.0	0.0	0.013420004193751311	0.0	0.0
CAATCGATCCAAAGGG-1	1043	2417.1697	2	2	2	1	2	-0.0921348250900215	-0.0921348250900215	G1	-0.471559051130743	0.186780247818182	Female lineage	C2	1043	2417.1697	0	0	0	0	0	0	-0.0144939690557056	IV.Day9	IV.Day9	IV.Day9	0.0	0.0	0.0	0.0	0.0	0.03355001048437828	0.0	0.0
CAATGACAGATCCCGC-1	1483	2960.9434	2	2	2	1	2	0.0059251621347062	0.0059251621347062	S	-0.420732207741739	0.723935700036514	Female lineage	C2	1483	2960.9434	0	0	0	0	0	0	0.230214202045025	III.IV.Day7	III.IV.Day7	IV.Day8	0.0	0.0	0.0	0.0	0.0	0.0	0.0	0.0
CAATGACCATGCCGGT-1	1350	2796.5112	5	5	5	6	5	-0.131927108742115	-0.131927108742115	G1	1.13181052660213	-0.80685524486905	Male lineage	C5	1350	2796.5112	0	0	0	0	0	0	-0.0875093286961417	IV.Day9	IV.Day9	II.III.Day6	0.7569721115537849	0.0	0.0	0.0	0.0	0.018242818200880688	0.13678618857901725	0.0
CAATGACGTGCGCTCA-1	783	2010.174	4	3	3	4	4	-0.0539195730087782	-0.0539195730087782	G1	-0.284433517300834	0.109360199181734	Early gametocyte	C4	783	2010.174	0	0	0	0	0	0	-0.160068914816076	II.III.Day6	II.III.Day6	V.Day13	0.0	0.0	0.07683551508252703	0.0	0.2250996015936255	0.03942126231914447	0.0	0.0
CAATGACGTTGAATCC-1	1281	2730.7214	2	2	2	1	2	-0.141344636645248	-0.141344636645248	G1	-0.0686147718142408	-0.852683771445661	Female lineage	C2	1281	2730.7214	0	0	0	0	0	0	-0.282360133781191	II.III.Day6	II.III.Day6	II.III.Day6	0.0	0.23107569721115537	0.0	0.0	0.0	0.026001258125393164	0.0	0.0
CAATGACTCCCATTTA-1	361	1192.048	3	4	4	3	3	0.295198523418727	0.295198523418727	S	0.417279272183	0.0325676381316243	Early gametocyte	C3	361	1192.048	0	0	0	0	0	0	0.161963640597636	V.Day13	V.Day13	V.Day13	0.0	0.0	0.0	0.0	0.0	0.0050325015726567415	0.0	0.0
CAATTTCCAAGATGTA-1	1278	2696.4358	1	1	1	0	1	-0.0784335578915303	-0.0784335578915303	G1	-0.47944960181547	0.609277495532689	Female lineage	C1	1278	2696.4358	0	0	0	0	0	0	0.200941922846542	IV.Day8	IV.Day8	IV.Day8	0.0	0.0	0.0	0.0	0.0	0.0	0.0	0.0
CAATTTCGTCTTCCGT-1	743	1961.7633	0	0	0	12	0	-0.0884779143075708	-0.0884779143075708	G1	-0.31959806038936	-0.35210953584748	Female lineage	C0	743	1961.7633	0	0	0	0	0	0	0.15511686089614	IV.Day9	IV.Day9	V.Day13	0.0	0.0	0.0	0.0	0.0	0.019500943594044872	0.0	0.0
CAATTTCGTGCCTACG-1	738	1948.9198	0	0	0	2	0	0.0119460478994525	0.0119460478994525	S	0.185027593924354	-0.643080879849449	Early gametocyte	C0	738	1948.9198	0	0	0	0	0	0	-0.313722880942275	V.Day13	V.Day13	V.Day13	0.0	0.0	0.0	0.0	0.0	0.013210316628223947	0.2403718459495352	0.0
CAATTTCGTTCCGTTC-1	2190	3611.1677	7	1	6	9	7	-0.0510597588976668	-0.0510597588976668	G1	-0.498754065017061	-0.248062428033805	Female lineage	C7	2190	3611.1677	0	0	0	0	0	0	0.0872463349297688	IV.Day8	IV.Day8	IV.Day8	0.0	0.0	0.0	0.0	0.0	0.024952820297756344	0.0	0.0
CACAACACACTTGGCG-1	237	882.916	0	0	0	2	0	-0.16778802625948	-0.16778802625948	G1	-0.207571765991626	0.122812083291952	Female lineage	C0	237	882.916	0	0	0	0	0	0	-0.223508467137893	V.Day12	V.Day12	V.Day12	0.0	0.0	0.033010813887307915	0.0	0.0	0.07003564688613965	0.0	0.01752988047808765
CACAACAGTTCGTGCG-1	676	1843.4843	2	2	2	1	2	0.0380977780970055	0.0380977780970055	S	-0.255066611428435	0.439664966015084	Female lineage	C2	676	1843.4843	0	0	0	0	0	0	0.0090483228356533	II.III.Day6	II.III.Day6	II.III.Day6	0.0	0.0	0.0	0.0	0.0	0.0	0.0	0.0
CACAACAGTTGTTGCA-1	235	878.8185	6	3	3	5	6	-0.0818966557478354	-0.0818966557478354	G1	-0.132020847084563	-0.371104998945927	Early gametocyte	C6	235	878.8185	0	0	0	0	0	0	0.0102669356963711	II.Day5	II.Day5	II.Day5	0.0	0.0	0.08081957882754695	0.0	0.0	0.09624659257706018	0.0	0.0
CACAACATCAAGTCGT-1	1083	2449.9287	1	1	1	0	1	-0.358224659043805	-0.358224659043805	G1	-0.578291053219698	1.15812722518544	Female lineage	C1	1083	2449.9287	0	0	0	0	0	0	0.127575057170042	IV.Day8	IV.Day8	IV.Day8	0.0	0.0	0.0	0.0	0.07768924302788845	0.03292094778779618	0.0	0.0
CACACAACAAGACCGA-1	1841	3320.2002	0	0	0	8	0	0.129817801926251	0.129817801926251	S	-0.256879982039798	-0.477838248981663	Early gametocyte	C0	1841	3320.2002	0	0	0	0	0	0	-0.223072098177438	IV.Day9	IV.Day9	IV.Day9	0.0	0.0	0.0	0.0	0.0	0.045711889284965404	0.0	0.0
CACACAACACCGTCTT-1	1337	2791.6658	0	0	0	2	0	0.0314503122230902	0.0314503122230902	S	-0.005239548351344	-0.469575193126559	Early gametocyte	C0	1337	2791.6658	0	0	0	0	0	0	-0.210052996052338	V.Day13	V.Day13	V.Day13	0.0	0.0	0.06374501992031872	0.0	0.0	0.07779408681065213	0.31208499335989376	0.0
CACACAACATCATGAC-1	772	2005.4242	0	0	0	2	0	-0.0212365785107863	-0.0212365785107863	G1	0.18068997781941	-0.439495842169586	Early gametocyte	C0	772	2005.4242	0	0	0	0	0	0	-0.0364384081713905	II.Day5	II.Day5	I.Day3	0.0	0.0	0.0	0.0	0.0	0.0	0.0	0.0
CACACAACATGAATCC-1	698	1866.8202	7	1	1	9	7	-0.038379329496847	-0.038379329496847	G1	0.117437433629297	0.639213454719647	Female lineage	C7	698	1866.8202	0	0	0	0	0	0	0.144671507978165	IV.Day8	IV.Day8	IV.Day8	0.8725099601593626	0.0	0.0	0.0	0.0	0.0	0.0	0.0
CACACAAGTTCGGTAT-1	1443	2908.3757	7	1	1	9	7	-0.214981287480161	-0.214981287480161	G1	-0.414875187113706	0.510301777118342	Female lineage	C7	1443	2908.3757	0	0	0	0	0	0	-0.0167340066348886	IV.Day8	IV.Day8	IV.Day8	0.0	0.0	0.0	0.0	0.0	0.0	0.0	0.0
CACACAATCACCTACC-1	1415	2870.1768	4	3	3	4	4	0.0811094306816459	0.0811094306816459	S	-0.112054055919619	-0.495266667971296	Early gametocyte	C4	1415	2870.1768	0	0	0	0	0	0	-0.0346854218901246	V.Day13	V.Day13	V.Day13	0.0	0.0	0.02902675014228799	0.0	0.0	0.08660096456280142	0.17131474103585656	0.0
CACAGATCACAAGTGG-1	274	980.8738	3	4	4	3	3	-0.154704778282731	-0.154704778282731	G1	-0.0755207601716975	-0.0948745978626689	Female lineage	C3	274	980.8738	0	0	0	0	0	0	0.34773950778957	II.Day5	II.Day5	II.Day5	0.0	0.0	0.07911212293682413	0.0	0.0	0.044873139022855946	0.05976095617529881	0.027888446215139442
CACAGATCAGCAGTTT-1	208	803.5145	3	4	4	3	3	-0.103658679752822	-0.103658679752822	G1	-0.110843300372265	-0.422448929941378	Female lineage	C3	208	803.5145	0	0	0	0	0	0	-0.207559635857749	V.Day13	V.Day13	V.Day13	0.0	0.0	0.0	0.0	0.0	0.01782344306982596	0.0	0.0
CACAGATGTACCGCGT-1	343	1157.4579	4	3	3	4	4	-0.0529588401842205	-0.0529588401842205	G1	0.462988511213722	-0.23018378992661	Early gametocyte	C4	343	1157.4579	0	0	0	0	0	0	-0.162557581433128	II.Day5	II.Day5	II.Day5	0.0	0.0	0.10472396129766648	0.0	0.0	0.015307192283497589	0.0	0.0
CACAGATTCAAGTAAG-1	1318	2767.1157	2	2	2	1	2	0.0389821605016508	0.0389821605016508	S	-0.420304621974433	0.0839020413887591	Female lineage	C2	1318	2767.1157	0	0	0	0	0	0	0.187716497972073	IV.Day9	IV.Day9	IV.Day9	0.8804780876494024	0.0	0.0	0.0	0.07768924302788845	0.0	0.0	0.0
CACAGATTCGCTATTT-1	786	2028.3357	0	0	0	2	0	0.168165367967415	0.168165367967415	S	-0.318137449900309	0.0111246492084737	Early gametocyte	C0	786	2028.3357	0	0	0	0	0	0	0.158970236998984	V.Day13	V.Day13	V.Day13	0.0	0.0	0.0	0.0	0.1952191235059761	0.01593625498007968	0.0	0.0
CACAGGCAGCATTGAA-1	1380	2857.6926	2	2	2	1	2	-0.122262689520713	-0.122262689520713	G1	0.290619132591431	-0.332198456702919	Female lineage	C2	1380	2857.6926	0	0	0	0	0	0	0.111274294237564	IV.Day8	IV.Day8	IV.Day8	0.0	0.0	0.0	0.0	0.0	0.0	0.0	0.0
CACAGGCAGGAATCGC-1	738	1941.3843	0	0	0	7	0	-0.169571859372247	-0.169571859372247	G1	-0.26756905128931	-0.588898497301	Early gametocyte	C0	738	1941.3843	0	0	0	0	0	0	0.045171498471027	V.Day13	V.Day13	V.Day13	0.0	0.0	0.06943653955606147	0.0	0.0	0.0	0.250996015936255	0.0
CACAGGCCATCCTTCG-1	1675	3174.448	2	2	2	1	2	-0.0461074718236713	-0.0461074718236713	G1	-0.212858166581796	-0.22458363460267	Female lineage	C2	1675	3174.448	0	0	0	0	0	0	-0.249471802040466	IV.Day9	IV.Day9	IV.Day8	0.7131474103585658	0.0	0.0	0.0	0.2848605577689243	0.035856573705179286	0.0	0.0
CACAGGCGTAGTTACC-1	1018	2377.4602	7	1	1	9	7	0.0134950931090966	0.0134950931090966	S	-0.292968232997072	0.876734223131817	Female lineage	C7	1018	2377.4602	0	0	0	0	0	0	-0.0453581446083452	IV.Day8	IV.Day8	IV.Day8	0.0	0.37649402390438247	0.0	0.0	0.0	0.015726567414552316	0.0	0.0
CACAGGCGTGTGTCGC-1	894	2205.2324	0	0	0	2	0	-0.125095111507344	-0.125095111507344	G1	0.125477567935052	-0.498778924123947	Early gametocyte	C0	894	2205.2324	0	0	0	0	0	0	-0.280282039074642	IV.Day9	IV.Day9	IV.Day9	0.0	0.12151394422310757	0.0	0.0	0.0	0.0	0.0	0.0
CACAGGCTCGGCTTCT-1	315	1084.7015	3	4	4	3	3	-0.0827936613663236	-0.0827936613663236	G1	-0.093294309814965	-0.22697808537244	Early gametocyte	C3	315	1084.7015	0	0	0	0	0	0	-0.153463352457627	V.Day13	V.Day13	V.Day13	0.0	0.0	0.03870233352305066	0.0	0.0	0.0014678129586915495	0.0	0.0
CACATGAAGGTATAGT-1	1737	3232.3975	0	0	0	7	0	-0.115907986395484	-0.115907986395484	G1	0.167272157589206	-0.346928289227839	Early gametocyte	C0	1737	3232.3975	0	0	0	0	0	0	-0.331821973679863	II.Day5	II.Day5	II.Day5	0.0	0.0	0.0	0.0	0.0	0.0	0.0	0.0
CACATGACAAGTGCAG-1	1144	2539.7927	1	1	1	0	1	0.0217836917316339	0.0217836917316339	S	-0.039339571627633	0.922780749981112	Female lineage	C1	1144	2539.7927	0	0	0	0	0	0	0.247837223162835	V.Day11	V.Day11	IV.Day8	0.0	0.0	0.0	0.0	0.0	0.0	0.0	0.0
CACATGACATACTTTC-1	1562	3051.895	0	0	0	2	0	-0.136735553798916	-0.136735553798916	G1	0.154174298891759	-0.221483182720455	Early gametocyte	C0	1562	3051.895	0	0	0	0	0	0	0.0420588506393289	IV.Day9	IV.Day9	IV.Day8	0.0	0.061752988047808766	0.0	0.0	0.0	0.0	0.13811420982735723	0.0
CACATGAGTATACCTG-1	1603	3091.1277	2	2	2	1	2	0.0135496656557667	0.0135496656557667	S	-0.415928286801791	0.404956948635076	Female lineage	C2	1603	3091.1277	0	0	0	0	0	0	-0.223184131031204	III.IV.Day7	III.IV.Day7	IV.Day9	0.0	0.0	0.0	0.0	0.0	0.016984692807716504	0.0	0.0
CACATGATCACTTGGA-1	328	1117.5853	3	4	4	3	3	0.086514675424979	0.086514675424979	S	0.396299497386133	-0.439843828208798	Female lineage	C3	328	1117.5853	0	0	0	0	0	0	-0.156798849077242	II.Day5	II.Day5	II.Day5	0.0	0.0	0.0	0.0	0.0	0.04151813797441812	0.0	0.0
CACATGATCATTTCGT-1	829	2083.4817	4	3	3	4	4	-0.0523464370868148	-0.0523464370868148	G1	0.14975385923901	-0.496773260972612	Early gametocyte	C4	829	2083.4817	0	0	0	0	0	0	0.259670371016331	II.III.Day6	II.III.Day6	II.Day5	0.0	0.0	0.0	0.0	0.42231075697211157	0.01677500524218914	0.0	0.0
CACCAAAGTGGTCTTA-1	671	1818.1769	4	3	3	4	4	0.0197736786981997	0.0197736786981997	S	-0.242144025789884	-0.17418442088819	Early gametocyte	C4	671	1818.1769	0	0	0	0	0	0	-0.0452127421835557	II.III.Day6	II.III.Day6	II.Day5	0.0	0.0	0.02390438247011952	0.0	0.0	0.03271126022226882	0.0	0.0
CACCGTTTCGAGCCAC-1	1752	3237.577	2	2	2	1	2	-0.0911080312359897	-0.0911080312359897	G1	0.129947848453342	0.128914682671426	Early gametocyte	C2	1752	3237.577	0	0	0	0	0	0	0.0107466989088457	IV.Day9	IV.Day9	IV.Day9	0.0	0.0	0.0	0.0	0.0	0.018033130635353323	0.15803452855245684	0.0
CACGAATAGGAGTACC-1	1115	2513.667	1	1	1	0	1	-0.131561237553555	-0.131561237553555	G1	-0.18870286706835	0.346661096935845	Female lineage	C1	1115	2513.667	0	0	0	0	0	0	0.148063290177079	IV.Day9	IV.Day9	IV.Day9	0.0	0.0	0.0	0.0	0.0	0.0	0.0	0.0
CACGAATCAACGGCTC-1	207	798.74133	3	4	4	3	3	-0.0531293370295729	-0.0531293370295729	G1	-0.157736506422361	-0.412430379728059	Female lineage	C3	207	798.74133	0	0	0	0	0	0	-0.181797856071477	V.Day13	V.Day13	V.Day13	0.0	0.0	0.0	0.0	0.0	0.0	0.08632138114209828	0.0
CACGAATCATGACCCG-1	1672	3161.0574	2	2	2	1	2	-0.0647627593171217	-0.0647627593171217	G1	0.177100921676494	0.6774698513957	Female lineage	C2	1672	3161.0574	0	0	0	0	0	0	0.0876238519932441	IV.Day8	IV.Day8	IV.Day8	0.848605577689243	0.0	0.0	0.0	0.0	0.0	0.0	0.0
CACGAATGTCCAGAAG-1	496	1494.4147	4	3	3	4	4	0.0199328788208859	0.0199328788208859	S	-0.149662261459976	-0.411269629553639	Early gametocyte	C4	496	1494.4147	0	0	0	0	0	0	-0.293610430859351	V.Day13	V.Day13	V.Day13	0.0	0.0	0.0	0.0	0.0	0.028936884042776265	0.0	0.0
CACGAATGTGAGCAGT-1	1854	3334.6992	2	2	2	1	2	-0.0203100404227305	-0.0203100404227305	G1	-0.210350775057916	0.0419936677485123	Early gametocyte	C2	1854	3334.6992	0	0	0	0	0	0	0.0576113154517831	IV.Day9	IV.Day9	II.III.Day6	0.0	0.04183266932270916	0.0	0.0	0.0	0.02390438247011952	0.0	0.0
CACGAATGTGTTCCAA-1	321	1100.3475	3	4	4	3	3	-0.0001822642647964	-0.0001822642647964	G1	-0.0780241125709921	-0.238512579424584	Female lineage	C3	321	1100.3475	0	0	0	0	0	0	-0.0024377068668063	V.Day13	V.Day13	V.Day13	0.0	0.0	0.0	0.0	0.0	0.09498846718389599	0.0	0.09641434262948208
CACGGGTCACAGCGCT-1	418	1331.8864	6	3	3	5	6	-0.320164775741354	-0.320164775741354	G1	0.415315388969767	-0.300719313461949	Early gametocyte	C6	418	1331.8864	0	0	0	0	0	0	-0.0079770596756323	II.Day5	II.Day5	II.Day5	0.0	0.0	0.01707455890722823	0.0	0.0	0.14132941916544348	0.0	0.0
CACGGGTCAGCTACCG-1	1364	2805.466	7	1	1	9	7	-0.110367586752268	-0.110367586752268	G1	-0.494656149248825	0.136012689227315	Female lineage	C7	1364	2805.466	0	0	0	0	0	0	0.0905303420146849	V.Day11	V.Day11	IV.Day8	0.7768924302788844	0.0	0.0	0.0	0.0	0.0	0.0	0.0
CACGGGTGTCGGTGAA-1	963	2285.548	1	1	1	0	1	-0.291872508020675	-0.291872508020675	G1	-0.0565767555677643	1.24354844538171	Female lineage	C1	963	2285.548	0	0	0	0	0	0	0.338465174026862	IV.Day8	IV.Day8	IV.Day8	0.0	0.0	0.0	0.0	0.0	0.0	0.0	0.0
CACGGGTGTTTGACAC-1	935	2259.714	0	0	0	2	0	0.059396854075927	0.059396854075927	S	0.531155001424408	-0.579987608492354	Early gametocyte	C0	935	2259.714	0	0	0	0	0	0	-0.130454628920155	II.Day5	II.Day5	II.Day5	0.0	0.03386454183266932	0.0	0.0	0.0	0.052841266512895786	0.0	0.0
CACGTGGGTATCAGGG-1	1150	2564.496	2	2	2	1	2	-0.244805826665633	-0.244805826665633	G1	0.0204899781168594	-0.0533028374161085	Female lineage	C2	1150	2564.496	0	0	0	0	0	0	0.126579657584991	IV.Day8	IV.Day8	II.III.Day6	0.0	0.0	0.0	0.0	0.0796812749003984	0.0023065632208010066	0.0	0.0
CACGTGGGTGTTACAC-1	1324	2751.7495	4	3	3	4	4	-0.0477266762315632	-0.0477266762315632	G1	-0.0669758208403752	-0.700999221147994	Early gametocyte	C4	1324	2751.7495	0	0	0	0	0	0	0.0431432731141888	II.Day5	II.Day5	II.Day5	0.0	0.0	0.0	0.0	0.0	0.07800377437617949	0.0	0.0
CACGTGGGTTCGTACA-1	1399	2865.4688	0	0	0	2	0	-0.0599416425994398	-0.0599416425994398	G1	-0.425145536785945	-0.710000924936288	Early gametocyte	C0	1399	2865.4688	0	0	0	0	0	0	-0.164306493061454	I.II.Day4	I.II.Day4	II.Day5	0.0	0.0	0.0	0.0	0.0	0.0	0.0	0.0
CACGTGGGTTGTACGT-1	447	1396.3636	0	0	0	2	0	0.0459909830606585	0.0459909830606585	S	-0.187996024916569	-0.399198372143314	Early gametocyte	C0	447	1396.3636	0	0	0	0	0	0	-0.320596741866492	V.Day13	V.Day13	V.Day12	0.0	0.0	0.0	0.0	0.0	0.020549381421681695	0.26162018592297476	0.0
CACGTGGTCATTCGGA-1	529	1565.9752	6	0	0	2	6	0.0050027077094796	0.0050027077094796	S	-0.176467917682293	-0.136047030393533	Early gametocyte	C6	529	1565.9752	0	0	0	0	0	0	-0.0803887396882909	I.Day3	I.Day3	I.Day3	0.0	0.0	0.0	0.0	0.0	0.006919689662403019	0.0	0.0
CACGTTCAGAGGATCC-1	1398	2841.2703	1	1	1	0	1	0.0664285031893889	0.0664285031893889	S	-0.0606600032072165	0.726999667767674	Female lineage	C1	1398	2841.2703	0	0	0	0	0	0	0.155280766382333	IV.Day8	IV.Day8	IV.Day8	0.0	0.15737051792828685	0.0	0.0	0.0	0.0	0.0	0.0
CACGTTCCAACACGTT-1	201	781.255	8	1	1	10	8	0.0082937654146758	0.0082937654146758	S	-0.176130804103935	0.194457752476406	Female lineage	C8	201	781.255	0	0	0	0	0	0	0.0394556123444995	IV.Day8	IV.Day8	IV.Day9	0.0	0.0	0.0	0.14342629482071714	0.0	0.0	0.0	0.0
CACGTTCCACGACGAA-1	675	1844.648	6	0	0	5	6	0.0971232989188016	0.0971232989188016	S	0.165832215154233	-0.574717164236029	Early gametocyte	C6	675	1844.648	0	0	0	0	0	0	-0.0706000602803998	V.Day13	V.Day13	II.III.Day6	0.0	0.0	0.0	0.0	0.0	0.009645628014258754	0.0	0.0
CACGTTCTCCTCTGCA-1	605	1710.5458	0	0	0	7	0	-0.15659108088129	-0.15659108088129	G1	-0.271750385640189	-0.0390260587198835	Early gametocyte	C0	605	1710.5458	0	0	0	0	0	0	-0.0721881060695185	II.Day5	II.Day5	II.Day5	0.0	0.0	0.0	0.0	0.0	0.011113440972950304	0.0	0.0
CACTAAGAGTGTAGAT-1	843	2106.3164	1	1	1	0	1	-0.0727619154467783	-0.0727619154467783	G1	-0.304992310744089	1.0489732951138	Female lineage	C1	843	2106.3164	0	0	0	0	0	0	0.206052812899051	IV.Day9	IV.Day9	IV.Day8	0.0	0.0	0.0	0.0	0.41832669322709165	0.0	0.0	0.0
CACTAAGAGTTGTAAG-1	1104	2502.698	2	2	2	1	2	-0.103842987327794	-0.103842987327794	G1	0.0568264353668007	0.343663257871557	Female lineage	C2	1104	2502.698	0	0	0	0	0	0	0.257156361019074	IV.Day9	IV.Day9	IV.Day9	0.0	0.0	0.0	0.0	0.0	0.0	0.0	0.0
CACTAAGCAGCATTGT-1	955	2271.1912	4	3	3	4	4	-0.157503227987858	-0.157503227987858	G1	-0.333432207530985	-0.056470683213622	Early gametocyte	C4	955	2271.1912	0	0	0	0	0	0	-0.131171407732792	II.III.Day6	II.III.Day6	II.III.Day6	0.0	0.0	0.0	0.0	0.0	0.037953449360452925	0.2297476759628154	0.0
CACTAAGGTGGAACAC-1	1227	2633.888	4	3	3	4	4	-0.111381223855364	-0.111381223855364	G1	-0.369625643840681	-0.521954617142546	Early gametocyte	C4	1227	2633.888	0	0	0	0	0	0	-0.049930879280416	II.Day5	II.Day5	II.Day5	0.0	0.0	0.0	0.0	0.0	0.1505556720486475	0.0	0.0
CACTAAGTCAACACCA-1	1788	3280.121	2	2	2	1	2	-0.0279780794101201	-0.0279780794101201	G1	0.086162129787573	0.285129190715528	Female lineage	C2	1788	3280.121	0	0	0	0	0	0	-0.0256534458680656	IV.Day8	IV.Day8	IV.Day9	0.0	0.0	0.0	0.0	0.0	0.0	0.13545816733067728	0.0
CACTGAACATTGCAAC-1	927	2250.71	0	0	0	2	0	-0.0550201015933222	-0.0550201015933222	G1	0.519217644093093	-0.438822839244397	Early gametocyte	C0	927	2250.71	0	0	0	0	0	0	-0.011706953673731	IV.Day8	IV.Day8	II.III.Day6	0.0	0.0	0.0	0.0	0.0	0.03438876074648773	0.32138114209827356	0.0
CACTGAAGTCTTCCGT-1	1825	3270.4294	4	3	3	4	4	-0.0989708660188151	-0.0989708660188151	G1	-0.534955292781893	-0.0439842422396924	Early gametocyte	C4	1825	3270.4294	0	0	0	0	0	0	-0.117871785356617	II.III.Day6	II.III.Day6	II.III.Day6	0.0	0.0	0.0	0.0	0.0	0.044873139022855946	0.0	0.0
CACTGGGCAACTCCAA-1	723	1922.3419	0	0	0	2	0	0.110688190098542	0.110688190098542	S	0.185319594097013	-0.580630462785482	Early gametocyte	C0	723	1922.3419	0	0	0	0	0	0	0.112853676150446	IV.Day9	IV.Day9	II.Day5	0.0	0.0	0.0	0.0	0.0	0.022226881945900608	0.0	0.0
CACTGGGCAACTTGCA-1	1441	2906.2827	4	0	0	4	4	-0.117630925601876	-0.117630925601876	G1	0.195134575462328	-0.731155148100454	Early gametocyte	C4	1441	2906.2827	0	0	0	0	0	0	0.0205927122643901	V.Day13	V.Day13	V.Day13	0.0	0.0	0.0	0.0	0.0	0.012161878800587125	0.17795484727755645	0.0
CACTGGGCAGAATCGG-1	1379	2841.5242	2	2	2	1	2	-0.113808502836316	-0.113808502836316	G1	-0.136932660333987	0.348010659330563	Female lineage	C2	1379	2841.5242	0	0	0	0	0	0	0.163089019575771	III.IV.Day7	III.IV.Day7	IV.Day9	0.0	0.0	0.0	0.0	0.0	0.015516879849024954	0.0	0.0
CACTGGGGTCGAAGCA-1	565	1628.331	8	1	1	10	8	-0.258184251757675	-0.258184251757675	G1	-0.214822813149542	0.837830691597424	Female lineage	C8	565	1628.331	0	0	0	0	0	0	0.222798555368036	IV.Day8	IV.Day8	IV.Day8	0.0	0.0	0.0	0.010624169986719787	0.0	0.0	0.0	0.0
CACTGGGTCATAGCAC-1	1038	2397.1611	0	0	0	8	0	-0.159441638495638	-0.159441638495638	G1	-0.432228731872824	-0.306503679412105	Early gametocyte	C0	1038	2397.1611	0	0	0	0	0	0	-0.153195997263953	IV.Day9	IV.Day9	II.Day5	0.0	0.0	0.0	0.0	0.0	0.03250157265674145	0.0	0.0
CACTGGGTCCACACCT-1	1858	3322.6128	7	1	1	9	7	-0.116785066507607	-0.116785066507607	G1	-0.497623405446764	0.474411212777973	Female lineage	C7	1858	3322.6128	0	0	0	0	0	0	0.137472878315672	IV.Day8	IV.Day8	IV.Day8	0.0	0.0	0.0	0.0	0.4342629482071713	0.007548752358985112	0.0	0.0
CACTGGGTCTTTGCTA-1	1248	2692.8345	0	0	0	8	0	-0.0391833564888545	-0.0391833564888545	G1	-0.0660840022126989	-0.54701752381201	Early gametocyte	C0	1248	2692.8345	0	0	0	0	0	0	-0.0274412684804412	V.Day13	V.Day13	V.Day13	0.0	0.0	0.0	0.0	0.3784860557768924	0.0	0.0	0.0
CACTGTCAGCGATTCT-1	1517	2989.7744	2	2	2	1	2	0.334022592277196	0.334022592277196	S	-0.494481511346491	-0.0583039981952894	Early gametocyte	C2	1517	2989.7744	0	0	0	0	0	0	0.137560444746052	II.III.Day6	II.III.Day6	II.Day5	0.0	0.0	0.0	0.0	0.0	0.07695533654854267	0.0	0.0
CACTGTCAGGCTGAAC-1	2125	3588.033	0	0	0	2	0	-0.156382768657909	-0.156382768657909	G1	-0.244476520201812	0.0655954854778345	Female lineage	C0	2125	3588.033	0	0	0	0	0	0	0.0788331768600456	IV.Day9	IV.Day9	IV.Day9	0.0	0.0	0.0	0.0	0.2848605577689243	0.0	0.12749003984063745	0.0
CACTGTCTCCCTCGTA-1	1911	3402.171	0	0	0	8	0	-0.0778422550848353	-0.0778422550848353	G1	0.72779980515223	0.210137523957833	Early gametocyte	C0	1911	3402.171	0	0	0	0	0	0	0.17390289101528	IV.Day8	IV.Day8	II.III.Day6	0.0	0.0	0.0	0.0	0.30278884462151395	0.062277206961627175	0.12350597609561753	0.0
CACTGTCTCGGCATTA-1	805	2052.474	5	5	5	6	5	0.0687911055431539	0.0687911055431539	S	1.89780282251257	-0.16712317219462	Male lineage	C5	805	2052.474	0	0	0	0	0	0	-0.133182960862967	IV.Day9	IV.Day9	II.III.Day6	0.0	0.0	0.0	0.0	0.0	0.013000629062696582	0.0	0.0
CACTTCGAGCGAACTG-1	615	1716.6672	1	1	1	0	1	-0.121116060255493	-0.121116060255493	G1	-0.302408330104314	0.567639784858802	Female lineage	C1	615	1716.6672	0	0	0	0	0	0	0.397497602863281	V.Day11	V.Day11	IV.Day9	0.0	0.0	0.0	0.0	0.0	0.005242189138184106	0.0	0.0
CACTTCGAGCGCTGAA-1	571	1649.3317	0	0	0	2	0	0.0969616350107139	0.0969616350107139	S	0.338188355070228	-0.470135822484819	Early gametocyte	C0	571	1649.3317	0	0	0	0	0	0	-0.248513658759114	II.Day5	II.Day5	II.Day5	0.0	0.0	0.0	0.0	0.0	0.018871880897462782	0.0	0.0
CACTTCGCAGGTAGTG-1	910	2214.7756	4	0	0	7	4	-0.185628444433452	-0.185628444433452	G1	0.558400850375804	-0.579107353421208	Early gametocyte	C4	910	2214.7756	0	0	0	0	0	0	-0.0364906590899673	II.Day5	II.Day5	II.Day5	0.0	0.0	0.0	0.0	0.0	0.03019500943594045	0.0	0.0
CAGAGCCGTCGAACGA-1	582	1661.829	5	5	5	6	5	0.0133432940601901	0.0133432940601901	S	1.84547983237635	-0.676515881599754	Male lineage	C5	582	1661.829	0	0	0	0	0	0	-0.0886440437182953	IV.Day9	IV.Day9	II.III.Day6	0.0	0.0	0.0	0.0	0.0	0.03543719857412456	0.0	0.0
CAGAGCCTCTATCACT-1	774	2004.8672	9	0	0	8	9	0.0324647458856305	0.0324647458856305	S	-0.2049876181297	-0.59551963029813	Early gametocyte	C9	774	2004.8672	0	0	0	0	0	0	0.030813358940254	V.Day13	V.Day13	V.Day13	0.0	0.0	0.0	0.0	0.0	0.013210316628223947	0.0	0.0
CAGATACCAACTCGTA-1	1320	2739.432	5	5	5	6	5	-0.0951917814950708	-0.0951917814950708	G1	1.43967065067729	-0.711921815835974	Male lineage	C5	1320	2739.432	0	0	0	0	0	0	-0.297858995273657	IV.Day9	IV.Day9	IV.Day9	0.0	0.0	0.0	0.0	0.0	0.0	0.0	0.0
CAGATACGTCTTTCTA-1	441	1377.2701	8	1	1	10	8	-0.0797736040424403	-0.0797736040424403	G1	-0.217366962749201	0.091539123605611	Female lineage	C8	441	1377.2701	0	0	0	0	0	0	0.0702398046916316	IV.Day8	IV.Day8	IV.Day8	0.0	0.0	0.0	0.0	0.25697211155378485	0.0	0.0	0.0
CAGATACGTGGGATTG-1	1311	2745.6548	1	1	1	0	1	0.0092470225513815	0.0092470225513815	S	-0.116724998226312	0.460591639136417	Female lineage	C1	1311	2745.6548	0	0	0	0	0	0	-0.127933815789907	IV.Day8	IV.Day8	IV.Day8	0.0	0.0	0.0	0.0	0.0	0.026630320821975258	0.0	0.0
CAGATACGTTAATGAG-1	1843	3332.2537	2	2	2	1	2	-0.39502342596938	-0.39502342596938	G1	0.407634565874391	-0.439257916625668	Female lineage	C2	1843	3332.2537	0	0	0	0	0	0	0.057269077158554	II.III.Day6	II.III.Day6	II.III.Day6	0.0	0.0	0.0	0.0	0.27091633466135456	0.0	0.31739707835325365	0.0
CAGATCAAGAGGTATT-1	1682	3150.1252	1	1	1	0	1	-0.0924715545400119	-0.0924715545400119	G1	-0.578127326682908	0.497433717755186	Female lineage	C1	1682	3150.1252	0	0	0	0	0	0	0.443034426642588	IV.Day8	IV.Day8	IV.Day8	0.0	0.0	0.0	0.0	0.34860557768924305	0.0	0.0	0.0
CAGATCAAGTAGGATT-1	398	1277.4327	3	4	4	3	3	0.0204640561208094	0.0204640561208094	S	0.335428718417728	-0.0763833951655187	Female lineage	C3	398	1277.4327	0	0	0	0	0	0	0.101589377908932	V.Day13	V.Day13	V.Day13	0.0	0.0	0.0688673875924872	0.0	0.0	0.0626965820926819	0.0	0.0
CAGATCAAGTGCTCAT-1	832	2091.5208	1	1	1	0	1	-0.132875116501382	-0.132875116501382	G1	-0.285506186884518	0.742090284541565	Female lineage	C1	832	2091.5208	0	0	0	0	0	0	0.301186068141573	IV.Day9	IV.Day9	IV.Day8	0.0	0.027888446215139442	0.0	0.0	0.1454183266932271	0.0	0.0	0.0
CAGATCAGTTTCAGAC-1	1310	2760.459	0	0	0	2	0	-0.206891569667899	-0.206891569667899	G1	0.298119833009473	-0.657859550041169	Early gametocyte	C0	1310	2760.459	0	0	0	0	0	0	-0.194028379920145	IV.Day9	IV.Day9	II.III.Day6	0.0	0.0	0.0	0.0	0.0	0.0	0.0	0.0
CAGATCATCTACTATC-1	854	2120.96	4	3	3	4	4	-0.114010133945524	-0.114010133945524	G1	0.123837831429982	-0.16041256279594	Early gametocyte	C4	854	2120.96	0	0	0	0	0	0	-0.042877465598082	II.III.Day6	II.III.Day6	II.Day5	0.0	0.0	0.0688673875924872	0.0	0.199203187250996	0.09834346823233382	0.0	0.0
CAGATTGAGACAACTA-1	247	916.2836	6	3	3	5	6	-0.0003833913135545	-0.0003833913135545	G1	-0.18683346519479	-0.431645121385934	Female lineage	C6	247	916.2836	0	0	0	0	0	0	-0.128253621986569	II.III.Day6	II.III.Day6	II.Day5	0.0	0.0	0.1952191235059761	0.0	0.0	0.005661564269238834	0.0	0.011155378486055778
CAGATTGCAAATACAG-1	2150	3588.9639	5	5	5	11	5	-0.162681062727545	-0.162681062727545	G1	0.979441259803406	-0.890334184394006	Male lineage	C5	2150	3588.9639	0	0	0	0	0	0	-0.168597304678801	IV.Day8	IV.Day8	II.III.Day6	0.0	0.0	0.0	0.0	0.37649402390438247	0.04927657789893059	0.0	0.0
CAGATTGGTACATACC-1	1488	2944.254	1	1	1	0	1	-0.0258985153577705	-0.0258985153577705	G1	-0.439454564505203	0.593569485367098	Female lineage	C1	1488	2944.254	0	0	0	0	0	0	0.110353916564578	IV.Day8	IV.Day8	IV.Day8	0.0	0.0	0.0	0.0	0.0	0.0	0.0	0.0
CAGATTGGTTTCCCAC-1	863	2138.7913	5	5	5	6	5	-0.157692394631775	-0.157692394631775	G1	1.46463709563234	-0.0484089357681243	Male lineage	C5	863	2138.7913	0	0	0	0	0	0	0.0104794329170018	IV.Day9	IV.Day9	IV.Day9	0.0	0.0	0.0	0.0	0.0	0.004822814007129377	0.20185922974767595	0.0
CAGATTGTCGAACTCA-1	1073	2459.423	2	2	2	1	2	-0.265433724473404	-0.265433724473404	G1	-0.379291661997326	0.215787613296168	Female lineage	C2	1073	2459.423	0	0	0	0	0	0	0.143701945518541	IV.Day9	IV.Day9	IV.Day9	0.0	0.0	0.0	0.0	0.10159362549800798	0.03417907318096037	0.0	0.0
CAGCAATAGATAGTCA-1	797	2040.9114	0	0	0	2	0	-0.121818805981657	-0.121818805981657	G1	-0.44120324849772	-0.269132193004049	Female lineage	C0	797	2040.9114	0	0	0	0	0	0	0.101960530417846	IV.Day9	IV.Day9	V.Day13	0.0	0.0	0.0	0.0	0.0	0.014468442021388132	0.0	0.0
CAGCAATAGTCACACT-1	636	1756.6143	7	1	1	9	7	-0.201346728811445	-0.201346728811445	G1	-0.299469650238442	0.944744084125163	Female lineage	C7	636	1756.6143	0	0	0	0	0	0	0.225923283210675	V.Day11	V.Day11	IV.Day8	0.0	0.0	0.0	0.0	0.0	0.009645628014258754	0.0	0.0
CAGCAATAGTCATGAA-1	212	817.6611	5	5	5	6	5	0.0576429448749389	0.0576429448749389	S	0.596808845634339	-0.019092840836987	Male lineage	C5	212	817.6611	0	0	0	0	0	0	-0.0310085009582257	IV.Day9	IV.Day9	IV.Day9	0.0	0.0	0.0	0.0	0.0	0.013839379324806039	0.0	0.05258964143426295
CAGCAATAGTTACGGG-1	567	1628.0077	3	4	4	3	3	-0.0590957108346138	-0.0590957108346138	G1	-0.214444411401947	-0.478541538331714	Early gametocyte	C3	567	1628.0077	0	0	0	0	0	0	0.178823096155575	V.Day13	V.Day13	II.Day5	0.0	0.09561752988047809	0.015367103016505406	0.0	0.0	0.0	0.0	0.0
CAGCAATCAAGGCTTT-1	326	1112.3435	3	4	4	3	3	-0.105530065473067	-0.105530065473067	G1	-0.145353656878627	0.0654596931930553	Female lineage	C3	326	1112.3435	0	0	0	0	0	0	-0.0761330755812469	V.Day13	V.Day13	V.Day13	0.0	0.0	0.0	0.0	0.0	0.06311595722373663	0.0	0.0
CAGCAATCACACACTA-1	811	2066.4382	0	0	0	2	0	-0.152917673811867	-0.152917673811867	G1	-0.350717118888162	-0.2357592238087	Early gametocyte	C0	811	2066.4382	0	0	0	0	0	0	0.0951964975405456	IV.Day9	IV.Day9	II.Day5	0.0	0.0	0.0	0.0	0.0	0.023694694904592157	0.24701195219123506	0.0
CAGCAATCAGAAATTG-1	1689	3179.6013	0	0	0	7	0	-0.121761449110459	-0.121761449110459	G1	-0.121131569453205	-0.16620011363888	Early gametocyte	C0	1689	3179.6013	0	0	0	0	0	0	0.0610804779793385	IV.Day9	IV.Day9	II.III.Day6	0.0	0.0	0.0	0.0	0.0	0.0	0.0	0.0
CAGCAATGTCTACACA-1	462	1416.3728	3	4	4	3	3	0.0453695650397587	0.0453695650397587	S	0.214155457971307	0.0839933898498583	Early gametocyte	C3	462	1416.3728	0	0	0	0	0	0	-0.213401164076436	II.Day5	II.Day5	II.Day5	0.0	0.0	0.0	0.0	0.0	0.007129377227930384	0.0	0.0
CAGCACGGTGGTGATG-1	1702	3196.6782	0	0	0	2	0	-0.224612334916875	-0.224612334916875	G1	0.451149750992268	-0.0608597705791907	Early gametocyte	C0	1702	3196.6782	0	0	0	0	0	0	-0.0001889647877948	IV.Day9	IV.Day9	IV.Day9	0.0	0.0	0.0	0.0	0.0	0.019081568462990146	0.1593625498007968	0.0
CAGCACGTCCTCCACA-1	283	1004.36646	3	4	4	3	3	-0.173834690467994	-0.173834690467994	G1	-0.0736481017189993	-0.122325162497514	Female lineage	C3	283	1004.36646	0	0	0	0	0	0	0.0349019982619809	V.Day13	V.Day13	V.Day13	0.0	0.09760956175298804	0.06260671599317018	0.0	0.0	0.0	0.00398406374501992	0.0
CAGCACGTCGATTCCC-1	1303	2755.0537	0	0	0	8	0	0.148841549088454	0.148841549088454	S	0.302346866381238	-0.633930779592176	Early gametocyte	C0	1303	2755.0537	0	0	0	0	0	0	-0.474803363913304	V.Day13	V.Day13	V.Day13	0.0	0.0	0.0	0.0	0.0	0.03543719857412456	0.0	0.0
CAGCACGTCTGGTTGA-1	335	1131.415	3	4	4	3	3	0.175008521428441	0.175008521428441	S	-0.183415504572263	-0.0015293494832489	Early gametocyte	C3	335	1131.415	0	0	0	0	0	0	-0.253880337353283	II.III.Day6	II.III.Day6	II.Day5	0.0	0.38247011952191234	0.062037564029595905	0.005312084993359893	0.0	0.11532816104005032	0.0	0.0
CAGCAGCCACCATAAC-1	270	971.76044	3	4	4	3	3	-0.17702670582244	-0.17702670582244	G1	0.467022093298224	0.337574661120966	Early gametocyte	C3	270	971.76044	0	0	0	0	0	0	-0.263358239896993	I.Day3	I.Day3	I.Day3	0.0	0.0	0.013659647125782584	0.0	0.0	0.09121409100440343	0.03187250996015936	0.019123505976095617
CAGCAGCCACGCACCA-1	1341	2798.7068	2	2	2	1	2	0.123761879263375	0.123761879263375	S	-0.422573953695634	0.317033030402417	Female lineage	C2	1341	2798.7068	0	0	0	0	0	0	-0.211841037631021	IV.Day9	IV.Day9	IV.Day9	0.0	0.0	0.0	0.0	0.0	0.0	0.0	0.0
CAGCAGCCACTTCATT-1	1076	2460.3447	0	0	0	7	0	0.0791445127148392	0.0791445127148392	S	-0.323361081622386	-0.549749257792436	Early gametocyte	C0	1076	2460.3447	0	0	0	0	0	0	0.0787376817426773	II.Day5	II.Day5	II.Day5	0.0	0.053784860557768925	0.07171314741035857	0.0	0.0	0.0	0.2337317397078353	0.0
CAGCCAGAGTCGCGAA-1	1068	2423.7644	1	1	1	0	1	-0.0775651756564685	-0.0775651756564685	G1	-0.388324721547154	0.745129641305743	Female lineage	C1	1068	2423.7644	0	0	0	0	0	0	0.126658372412236	IV.Day8	IV.Day8	IV.Day8	0.0	0.08964143426294821	0.0	0.0	0.0	0.0	0.0	0.0
CAGCCAGCATCCGATA-1	471	1439.7811	8	1	1	10	8	-0.217441043017767	-0.217441043017767	G1	-0.192925651142995	0.314203383123681	Female lineage	C8	471	1439.7811	0	0	0	0	0	0	0.155234626926175	V.Day11	V.Day11	IV.Day8	0.0	0.0	0.0	0.013280212483399735	0.0	0.0	0.0	0.0
CAGCCAGGTAGGCTCC-1	1262	2706.0542	2	2	2	1	2	0.226873432866751	0.226873432866751	S	-0.0347233492659871	0.0738309121088203	Female lineage	C2	1262	2706.0542	0	0	0	0	0	0	0.0596465359717495	IV.Day9	IV.Day9	IV.Day9	0.0	0.0	0.0	0.0	0.0	0.0	0.23107569721115537	0.0
CAGCCAGGTCGAGCAA-1	560	1617.6526	1	1	1	0	1	-0.144276791592344	-0.144276791592344	G1	-0.287048864272423	1.00610886366755	Female lineage	C1	560	1617.6526	0	0	0	0	0	0	0.126848775304374	IV.Day8	IV.Day8	III.IV.Day7	0.0	0.0	0.0	0.0	0.0	0.010065003145313483	0.0	0.0
CAGCCAGGTCTTCTAT-1	1194	2617.4082	0	0	0	5	0	0.0501284323550418	0.0501284323550418	S	-0.0155763804533829	-0.384574418948712	Early gametocyte	C0	1194	2617.4082	0	0	0	0	0	0	-0.0644149583622745	II.Day5	II.Day5	II.Day5	0.0	0.0	0.01821286283437678	0.0	0.0	0.014049066890333403	0.0	0.0
CAGCCAGGTGATCGTT-1	611	1716.4653	6	0	0	4	6	-0.093952227035947	-0.093952227035947	G1	-0.270183585915094	-0.469840748922817	Early gametocyte	C6	611	1716.4653	0	0	0	0	0	0	-0.0713287919272314	I.II.Day4	I.II.Day4	I.II.Day4	0.0	0.08167330677290836	0.0	0.0	0.0	0.05179282868525897	0.0	0.0
CAGCCAGTCTGCCCTA-1	316	1086.0826	3	4	4	3	3	0.011749870349416	0.011749870349416	S	-0.079440293460968	-0.234799267187187	Early gametocyte	C3	316	1086.0826	0	0	0	0	0	0	-0.0282880953536012	V.Day13	V.Day13	V.Day13	0.0	0.0	0.0	0.0	0.4900398406374502	0.027678758649612077	0.0	0.1051792828685259
CAGCGTGAGACTCATC-1	1019	2384.2134	2	2	2	1	2	-0.102180124786799	-0.102180124786799	G1	-0.372192370330449	0.895549881682593	Female lineage	C2	1019	2384.2134	0	0	0	0	0	0	0.280435086070854	IV.Day9	IV.Day9	IV.Day9	0.0	0.0	0.0	0.0	0.0	0.0	0.0	0.0
CAGCGTGAGTAACCTC-1	1311	2766.4019	2	2	2	1	2	-0.0232281970206011	-0.0232281970206011	G1	0.25581534239708	-0.158252126484041	Female lineage	C2	1311	2766.4019	0	0	0	0	0	0	-0.0095083760024031	IV.Day9	IV.Day9	IV.Day9	0.0	0.0	0.0	0.0	0.0	0.04780876494023904	0.0	0.0
CAGCGTGCAAGGTCGA-1	1530	3009.2498	0	0	0	2	0	-0.248487302378041	-0.248487302378041	G1	-0.0691655557214593	-0.63153180151661	Early gametocyte	C0	1530	3009.2498	0	0	0	0	0	0	-0.128697760160264	IV.Day9	IV.Day9	II.Day5	0.0	0.0	0.06772908366533864	0.0	0.3346613545816733	0.0	0.0	0.0
CAGCGTGCATTCTGTT-1	594	1696.195	6	3	3	5	6	-0.0702768654569519	-0.0702768654569519	G1	-0.291097590481242	-0.252358192236827	Early gametocyte	C6	594	1696.195	0	0	0	0	0	0	0.170921286111119	II.Day5	II.Day5	II.Day5	0.0	0.0	0.0	0.0	0.0	0.004193751310547285	0.0	0.005577689243027889
CAGCGTGGTAGGAGTC-1	898	2199.4678	0	0	0	2	0	-0.249610520161235	-0.249610520161235	G1	-0.287883018964746	-0.167178539977611	Early gametocyte	C0	898	2199.4678	0	0	0	0	0	0	0.175800827794681	II.III.Day6	II.III.Day6	II.III.Day6	0.0	0.0	0.0	0.0	0.39641434262948205	0.0	0.0	0.0
CAGCGTGGTCTACATG-1	1153	2568.5696	2	2	2	1	2	-0.0253473826382529	-0.0253473826382529	G1	-0.411534436269819	0.319397393195164	Female lineage	C2	1153	2568.5696	0	0	0	0	0	0	-0.006475843882325	IV.Day9	IV.Day9	IV.Day9	0.0	0.0	0.0	0.0	0.0	0.009016565317676662	0.0	0.0
CAGCGTGGTGGAATGC-1	1229	2633.8506	5	5	5	6	5	0.0620339602219656	0.0620339602219656	S	1.20400198385601	-1.02130780199068	Male lineage	C5	1229	2633.8506	0	0	0	0	0	0	0.0102192713073388	IV.Day9	IV.Day9	II.III.Day6	0.6812749003984063	0.0	0.0	0.0	0.0	0.01635563011113441	0.0	0.0
CAGGCCAAGAAACTAC-1	949	2265.557	1	1	1	0	1	-0.0772140854903055	-0.0772140854903055	G1	-0.0897297802547303	1.10695724262314	Female lineage	C1	949	2265.557	0	0	0	0	0	0	0.112155117464698	V.Day11	V.Day11	IV.Day8	0.0	0.11354581673306773	0.0	0.0	0.0	0.0	0.0	0.0
CAGGCCACAGCTTCGG-1	422	1340.8738	6	3	3	5	6	-0.16909023832251	-0.16909023832251	G1	-0.158512982022328	-0.366614693040515	Male lineage	C6	422	1340.8738	0	0	0	0	0	0	-0.134441726837664	T.Day2	T.Day2	T.Day2	0.0	0.0	0.0	0.0	0.0	0.029565946739358355	0.0	0.0
CAGGCCAGTCCACACG-1	1024	2370.254	1	1	1	0	1	-0.167758097235412	-0.167758097235412	G1	0.046117452706676	1.04607794231879	Female lineage	C1	1024	2370.254	0	0	0	0	0	0	0.071817128547975	IV.Day9	IV.Day9	IV.Day8	0.0	0.0	0.0	0.0	0.055776892430278883	0.0	0.0	0.0
CAGGCCATCGTTCTAT-1	317	1098.5383	6	3	3	5	6	-0.110730305475143	-0.110730305475143	G1	-0.20393492083073	-0.378408779609366	Female lineage	C6	317	1098.5383	0	0	0	0	0	0	-0.0095727725045823	II.Day5	II.Day5	II.Day5	0.0	0.0	0.0	0.0	0.0	0.07695533654854267	0.0	0.0
CAGGCCATCTGTACAG-1	733	1935.6709	4	0	0	7	4	-0.0831755282881833	-0.0831755282881833	G1	-0.302795433495815	-0.347603644347865	Early gametocyte	C4	733	1935.6709	0	0	0	0	0	0	0.0619329440622803	V.Day13	V.Day13	V.Day13	0.0	0.0	0.0	0.0	0.0	0.0	0.0	0.0
CAGGGCTAGAAGCGGG-1	1031	2395.6536	2	2	2	1	2	0.0831925995879844	0.0831925995879844	S	0.018436198144375	0.546281749183172	Female lineage	C2	1031	2395.6536	0	0	0	0	0	0	-0.0413840577415324	IV.Day9	IV.Day9	IV.Day9	0.0	0.0	0.0	0.0	0.0	0.0	0.0	0.0
CAGGGCTAGAGGATCC-1	1247	2674.917	5	5	5	11	5	-0.0456772661792161	-0.0456772661792161	G1	1.47558256821296	-0.601092959913476	Male lineage	C5	1247	2674.917	0	0	0	0	0	0	0.0392909960167811	IV.Day9	IV.Day9	IV.Day9	0.0	0.0	0.0	0.0	0.0	0.0	0.0	0.0
CAGGGCTCATCTAGAC-1	846	2122.069	7	1	1	9	7	-0.06240617335318	-0.06240617335318	G1	-0.39705459689023	1.27045528479127	Female lineage	C7	846	2122.069	0	0	0	0	0	0	0.258559323045073	IV.Day8	IV.Day8	III.IV.Day7	0.0	0.0	0.0	0.0	0.0	0.0	0.0	0.0
CAGGGCTGTCTCACGG-1	877	2169.2498	9	0	0	8	9	-0.0179464117240917	-0.0179464117240917	G1	0.204747658825324	-0.47169106290749	Early gametocyte	C9	877	2169.2498	0	0	0	0	0	0	-0.0236987411797498	V.Day13	V.Day13	II.Day5	0.0	0.04780876494023904	0.0	0.0	0.17330677290836655	0.013839379324806039	0.0	0.0
CAGGGCTGTTACCTGA-1	471	1448.0612	6	3	3	5	6	0.0248831705529069	0.0248831705529069	S	-0.179444440764996	-0.390294846284497	Female lineage	C6	471	1448.0612	0	0	0	0	0	0	-0.130669032182812	II.Day5	II.Day5	II.Day5	0.0	0.0	0.0	0.0	0.0	0.0	0.0	0.0
CAGGTATAGAGCCGAT-1	760	1984.7762	2	2	2	1	2	0.11442077447888	0.11442077447888	S	0.225421299650955	0.157120987240338	Female lineage	C2	760	1984.7762	0	0	0	0	0	0	-0.105092385111947	II.III.Day6	II.III.Day6	II.III.Day6	0.0	0.0	0.0	0.0	0.0	0.0025162507863283707	0.0	0.0
CAGGTATCAGCTGAGA-1	1790	3284.6965	0	2	2	7	0	-0.112343328125443	-0.112343328125443	G1	0.15787081396378	-0.0208162654991648	Early gametocyte	C0	1790	3284.6965	0	0	0	0	0	0	0.134178411945263	IV.Day9	IV.Day9	IV.Day9	0.0	0.0	0.0	0.0	0.33266932270916333	0.0	0.0	0.0
CAGGTATGTAGCGCTC-1	1045	2410.5544	6	3	3	5	6	0.00244034869622	0.00244034869622	S	0.0288893772708252	-0.395004537463012	Early gametocyte	C6	1045	2410.5544	0	0	0	0	0	0	-0.0686205115988959	V.Day13	V.Day13	V.Day13	0.749003984063745	0.0	0.0	0.0	0.0	0.001887188089746278	0.0	0.0
CAGGTATGTCGCACAC-1	876	2173.7627	0	2	2	7	0	-0.001620160335559	-0.001620160335559	G1	0.172228705099473	-0.266515803653308	Early gametocyte	C0	876	2173.7627	0	0	0	0	0	0	-0.0249411704909704	V.Day13	V.Day13	II.Day5	0.0	0.1892430278884462	0.0	0.0	0.0	0.018662193331935417	0.24833997343957503	0.0
CAGTGCGAGACGACTG-1	894	2184.4897	1	1	1	0	1	-0.0692779966448222	-0.0692779966448222	G1	-0.331617218327553	1.30020986386529	Female lineage	C1	894	2184.4897	0	0	0	0	0	0	0.0590776359533659	IV.Day8	IV.Day8	IV.Day8	0.0	0.0	0.0	0.0	0.0	0.0	0.0	0.0
CAGTGCGAGCAGCCTC-1	328	1120.5568	3	4	4	3	3	-0.0423000180099499	-0.0423000180099499	G1	0.453398899673059	-0.283738179903545	Female lineage	C3	328	1120.5568	0	0	0	0	0	0	0.31127617886938	II.Day5	II.Day5	II.Day5	0.0	0.0	0.03813318155947638	0.0	0.0	0.0	0.0	0.0
CAGTGCGGTATGAAAC-1	522	1543.4701	8	1	1	10	8	-0.226491536496415	-0.226491536496415	G1	-0.217748285635685	0.304064023279258	Female lineage	C8	522	1543.4701	0	0	0	0	0	0	0.254619624801573	IV.Day8	IV.Day8	IV.Day9	0.0	0.0	0.0	0.0	0.0	0.0	0.0	0.0
CAGTGCGGTCGTGGTC-1	1597	3066.2537	5	5	5	11	5	0.0350435541894193	0.0350435541894193	S	0.894993450556377	-0.303282702314405	Male lineage	C5	1597	3066.2537	0	0	0	0	0	0	-0.39827950217134	IV.Day8	IV.Day8	II.III.Day6	0.0	0.0	0.048377916903813316	0.0	0.0	0.014258754455860768	0.0	0.0
CAGTGCGGTTAGAAAC-1	963	2303.2563	0	0	0	2	0	0.0168693896143849	0.0168693896143849	S	0.0278128909821001	-0.390745022375924	Early gametocyte	C0	963	2303.2563	0	0	0	0	0	0	0.196016560650187	IV.Day9	IV.Day9	IV.Day8	0.0	0.0	0.0	0.0	0.0	0.0	0.0	0.0
CAGTTAGAGCTGAGTG-1	662	1814.371	0	0	0	2	0	0.0499328091292578	0.0499328091292578	S	0.199994163581791	-0.569862470305653	Early gametocyte	C0	662	1814.371	0	0	0	0	0	0	0.375455755373006	IV.Day9	IV.Day9	II.Day5	0.0	0.0	0.0	0.0	0.0	0.04130845040889075	0.0	0.0
CAGTTAGCAGGGAATC-1	983	2330.8557	0	0	0	7	0	0.0076165567420942	0.0076165567420942	S	0.0737123574853564	-0.686757015179392	Early gametocyte	C0	983	2330.8557	0	0	0	0	0	0	-0.180078227323343	V.Day13	V.Day13	IV.Day9	0.0	0.09561752988047809	0.0	0.0	0.0	0.008177815055567205	0.0	0.0
CAGTTAGTCAGACTGT-1	690	1849.8152	7	1	1	9	7	-0.0896894100447668	-0.0896894100447668	G1	-0.2840526065249	0.850883453812209	Female lineage	C7	690	1849.8152	0	0	0	0	0	0	0.219405166322612	IV.Day8	IV.Day8	IV.Day9	0.0	0.0	0.0	0.0	0.0	0.0	0.0	0.0
CAGTTAGTCATGAGGG-1	461	1418.7833	9	0	0	12	9	-0.164200701880592	-0.164200701880592	G1	-0.270478786424734	-0.402179625300171	Early gametocyte	C9	461	1418.7833	0	0	0	0	0	0	0.135739356395825	V.Day13	V.Day13	V.Day13	0.0	0.0	0.03813318155947638	0.0	0.4123505976095618	0.044244076326273855	0.0	0.0
CAGTTAGTCTAGTTCT-1	467	1432.7599	1	1	1	0	1	-0.0870986334071592	-0.0870986334071592	G1	-0.182985330604017	0.24678463494271	Female lineage	C1	467	1432.7599	0	0	0	0	0	0	0.297055765805297	IV.Day8	IV.Day8	IV.Day8	0.0	0.0	0.0	0.0	0.0	0.0	0.0	0.0
CAGTTCCAGCCAGTAG-1	1525	3019.1956	0	2	2	7	0	-0.0413667836680218	-0.0413667836680218	G1	-0.149989723364958	-0.592481634699952	Early gametocyte	C0	1525	3019.1956	0	0	0	0	0	0	0.15432185973001	II.III.Day6	II.III.Day6	II.III.Day6	0.0	0.0	0.0	0.0	0.0	0.0	0.15803452855245684	0.0
CAGTTCCCAACACAGG-1	1814	3300.869	2	2	2	1	2	-0.100404645865832	-0.100404645865832	G1	-0.269329728897661	0.349022624676889	Female lineage	C2	1814	3300.869	0	0	0	0	0	0	0.0176714104515546	IV.Day8	IV.Day8	IV.Day8	0.0	0.0	0.0	0.0	0.0	0.036485636401761376	0.0	0.0
CAGTTCCCAACGGTAG-1	1120	2523.0999	0	0	0	7	0	0.0096879094721147	0.0096879094721147	S	0.738054070472717	-0.677122136088508	Early gametocyte	C0	1120	2523.0999	0	0	0	0	0	0	-0.0650301907641922	II.III.Day6	II.III.Day6	II.Day5	0.0	0.0	0.0	0.0	0.0	0.02474313273222898	0.2244355909694555	0.06932270916334661
CAGTTCCCAGGCGAAT-1	1459	2935.9026	0	0	0	7	0	0.0221253929744335	0.0221253929744335	S	-0.0951063629096097	-0.533175950408278	Early gametocyte	C0	1459	2935.9026	0	0	0	0	0	0	-0.315132650067186	II.Day5	II.Day5	II.Day5	0.0	0.0	0.0	0.0	0.0	0.03942126231914447	0.0	0.0
CAGTTCCCAGTCCCGA-1	1520	2971.287	1	1	1	0	1	-0.109447139724442	-0.109447139724442	G1	-0.09824185338596	0.778164619823885	Female lineage	C1	1520	2971.287	0	0	0	0	0	0	0.280377281201694	IV.Day8	IV.Day8	IV.Day8	0.0	0.0	0.0	0.0	0.0	0.0	0.0	0.0
CAGTTCCGTATCGTAC-1	1337	2797.73	2	2	2	1	2	-0.0236041144912344	-0.0236041144912344	G1	-0.0965248083372911	-0.0267224650671975	Female lineage	C2	1337	2797.73	0	0	0	0	0	0	0.0801083091397476	II.III.Day6	II.III.Day6	II.III.Day6	0.0	0.0	0.013659647125782584	0.0	0.0	0.0	0.0	0.0
CAGTTCCGTGGTCTCG-1	675	1832.5298	1	1	1	0	1	-0.127671618830313	-0.127671618830313	G1	-0.287699633637754	0.776317502332872	Female lineage	C1	675	1832.5298	0	0	0	0	0	0	0.0464316482222736	IV.Day8	IV.Day8	IV.Day8	0.0	0.0	0.0	0.0	0.0	0.0	0.0	0.0
CATAAGCAGTGCAAAT-1	1690	3181.2632	9	0	0	8	9	0.0349586552614244	0.0349586552614244	S	0.207954031589053	-0.545601205995404	Early gametocyte	C9	1690	3181.2632	0	0	0	0	0	0	-0.108123748491941	IV.Day9	IV.Day9	IV.Day8	0.6693227091633466	0.0	0.0	0.0	0.0	0.007339064793457748	0.12084993359893759	0.0
CATAAGCGTAGCTTAC-1	1046	2413.8635	9	0	0	8	9	0.0578119807604165	0.0578119807604165	S	-0.46179148218936	-0.171853535442474	Early gametocyte	C9	1046	2413.8635	0	0	0	0	0	0	-0.144375748943344	I.Day3	I.Day3	I.Day3	0.0	0.0	0.0	0.0	0.0	0.02138813168379115	0.21381142098273573	0.0
CATAAGCTCATCTATC-1	366	1204.606	3	4	4	3	3	0.505177995403587	0.505177995403587	S	-0.186051356860087	-0.280501741770228	Early gametocyte	C3	366	1204.606	0	0	0	0	0	0	0.143711192138082	I.Day3	I.Day3	II.Day5	0.0	0.0	0.0	0.0	0.0	0.08785908995596561	0.0	0.0
CATAAGCTCTGAGGCC-1	498	1494.3414	5	5	5	6	5	0.207248584597016	0.207248584597016	S	0.907130110889673	-0.349939118597038	Male lineage	C5	498	1494.3414	0	0	0	0	0	0	-0.147095010566634	II.III.Day6	II.III.Day6	IV.Day9	0.0	0.0	0.0	0.0	0.0	0.03187250996015936	0.0	0.0
CATACAGCAAGATCCT-1	1072	2453.7622	7	1	6	9	7	0.107933195239084	0.107933195239084	S	-0.270527317090736	0.24893479595809	Female lineage	C7	1072	2453.7622	0	0	0	0	0	0	0.410769994459025	IV.Day9	IV.Day9	IV.Day9	0.0	0.0	0.0	0.0	0.3745019920318725	0.0044034388760746486	0.0	0.0
CATACAGCATTGTGCA-1	896	2197.0022	4	0	0	7	4	0.257750450554302	0.257750450554302	S	-0.348841708170095	-0.532308344023799	Early gametocyte	C4	896	2197.0022	0	0	0	0	0	0	-0.399770560765394	II.Day5	II.Day5	II.Day5	0.0	0.0	0.0	0.0	0.0	0.054938142168169425	0.0	0.0
CATACAGGTCCTCAGG-1	851	2135.678	0	0	0	2	0	-0.0651116540719419	-0.0651116540719419	G1	0.124568064423433	-0.737381121085344	Early gametocyte	C0	851	2135.678	0	0	0	0	0	0	0.415185781149667	V.Day13	V.Day13	V.Day13	0.0	0.0	0.0	0.0	0.0	0.0199203187250996	0.0	0.0
CATACAGTCTTAGTTC-1	725	1913.5758	1	1	1	0	1	-0.0522953486145405	-0.0522953486145405	G1	-0.348458674076324	0.846656429030267	Female lineage	C1	725	1913.5758	0	0	0	0	0	0	0.072898770762171	IV.Day8	IV.Day8	IV.Day8	0.0	0.0398406374501992	0.0	0.0	0.0	0.0	0.0	0.0
CATACCCGTACGTGTT-1	1023	2370.8281	1	1	1	0	1	-0.287179760321983	-0.287179760321983	G1	-0.40464875074507	0.639332773825836	Female lineage	C1	1023	2370.8281	0	0	0	0	0	0	-0.226258882037142	IV.Day8	IV.Day8	IV.Day8	0.0	0.0	0.0	0.0	0.0	0.0	0.0	0.0
CATACCCTCAAGGACG-1	885	2191.3862	2	2	2	1	2	0.161121387618017	0.161121387618017	S	-0.301695706733813	-0.0755625852730029	Female lineage	C2	885	2191.3862	0	0	0	0	0	0	0.0877926351392718	IV.Day9	IV.Day9	II.III.Day6	0.0	0.0	0.0	0.0	0.0	0.026420633256447893	0.0	0.0
CATACTTCAACAGTGG-1	572	1649.7378	0	0	0	2	0	0.21280071185987	0.21280071185987	S	-0.258857205014986	-0.476231281420808	Female lineage	C0	572	1649.7378	0	0	0	0	0	0	-0.0543957904998241	II.III.Day6	II.III.Day6	II.III.Day6	0.9243027888446215	0.0	0.0	0.0	0.0	0.023275319773537428	0.0	0.055776892430278883
CATACTTGTATGGTTC-1	1317	2776.6255	2	2	2	1	2	-0.0059103934494038	-0.0059103934494038	G1	-0.0387622255130361	-0.617973911223627	Early gametocyte	C2	1317	2776.6255	0	0	0	0	0	0	-0.0605446873665327	IV.Day9	IV.Day9	II.Day5	0.0	0.20717131474103587	0.0	0.0	0.0	0.053680016775005245	0.0	0.0
CATACTTGTCCCAAAT-1	1564	3049.311	0	0	0	12	0	-0.108158304966083	-0.108158304966083	G1	-0.152941352019436	-0.130610770056549	Early gametocyte	C0	1564	3049.311	0	0	0	0	0	0	0.123116911866225	III.IV.Day7	III.IV.Day7	III.IV.Day7	0.0	0.0	0.0	0.0	0.0	0.011532816104005033	0.16865869853917662	0.0
CATACTTTCTAGACAC-1	277	988.5556	8	1	1	10	8	-0.316780062672152	-0.316780062672152	G1	-0.132366836043671	0.614124599867278	Female lineage	C8	277	988.5556	0	0	0	0	0	0	0.081258889053267	IV.Day8	IV.Day8	IV.Day8	0.0	0.0	0.0	0.150066401062417	0.30677290836653387	0.0	0.0	0.0
CATAGACCATATACCG-1	313	1078.9619	3	4	4	3	3	-0.0519530847523412	-0.0519530847523412	G1	-0.120841175007168	-0.197549242048727	Female lineage	C3	313	1078.9619	0	0	0	0	0	0	-0.0508562335016953	V.Day13	V.Day13	V.Day13	0.0	0.06374501992031872	0.0	0.0	0.0	0.015307192283497589	0.0	0.0
CATAGACGTGATTCTG-1	539	1574.215	1	1	1	0	1	-0.166150858541819	-0.166150858541819	G1	-0.247009386184625	0.886447757947017	Female lineage	C1	539	1574.215	0	0	0	0	0	0	0.264511326668702	V.Day11	V.Day11	IV.Day8	0.0	0.0	0.0	0.0	0.0	0.002725938351855735	0.0	0.0
CATAGACGTTCTAAGC-1	371	1212.8652	3	4	4	3	3	-0.12577150781886	-0.12577150781886	G1	0.334756257787056	-0.517077819621585	Early gametocyte	C3	371	1212.8652	0	0	0	0	0	0	-0.278240521274258	V.Day13	V.Day13	I.Day3	0.0	0.029880478087649404	0.0	0.0	0.0	0.06835814636192074	0.0	0.0
CATAGACTCACATACG-1	1089	2487.8557	2	2	2	1	2	-0.11595296879458	-0.11595296879458	G1	-0.0820862618482982	0.360258795520934	Female lineage	C2	1089	2487.8557	0	0	0	0	0	0	0.0494825616925268	IV.Day8	IV.Day8	IV.Day8	0.0	0.0	0.0	0.0	0.08565737051792828	0.014678129586915495	0.0	0.0
CATAGACTCAGTGGGA-1	1119	2498.857	4	3	3	4	4	-0.0715155447428616	-0.0715155447428616	G1	-0.0451400995727939	-0.123979411360662	Early gametocyte	C4	1119	2498.857	0	0	0	0	0	0	-0.29267739030043	V.Day13	V.Day13	V.Day13	0.0	0.0	0.0	0.0	0.0	0.10065003145313482	0.0	0.0
CATCAAGAGGAATCGC-1	712	1904.0924	0	0	0	7	0	-0.108076027952369	-0.108076027952369	G1	0.78753470214953	-0.327928965608397	Early gametocyte	C0	712	1904.0924	0	0	0	0	0	0	-0.274444236833598	IV.Day9	IV.Day9	II.Day5	0.0	0.0	0.0	0.0	0.0	0.026630320821975258	0.0	0.0
CATCAAGAGGATGTTA-1	1265	2711.3096	2	2	2	1	2	0.049378321903005	0.049378321903005	S	-0.396285970246342	0.097195434114238	Female lineage	C2	1265	2711.3096	0	0	0	0	0	0	-0.010887937661919	III.IV.Day7	III.IV.Day7	II.Day5	0.0	0.0	0.0	0.0	0.0	0.02474313273222898	0.0	0.0
CATCAAGCAAAGACTA-1	870	2153.337	1	1	1	0	1	-0.0716937870303023	-0.0716937870303023	G1	-0.337467621992342	0.418510754342627	Female lineage	C1	870	2153.337	0	0	0	0	0	0	0.0214599164038206	V.Day11	V.Day11	IV.Day8	0.0	0.0	0.0	0.0	0.0	0.015726567414552316	0.0	0.0
CATCAAGCAGCAGTTT-1	866	2152.0437	9	0	0	8	9	0.0831228532035702	0.0831228532035702	S	0.135654489747404	-0.224743146802846	Early gametocyte	C9	866	2152.0437	0	0	0	0	0	0	-0.26491842094069	V.Day13	V.Day13	V.Day13	0.0	0.0	0.0	0.0	0.0	0.03480813587754246	0.2337317397078353	0.0
CATCAAGCAGTCTACA-1	1346	2801.378	2	2	2	7	2	0.0342894240978782	0.0342894240978782	S	-0.0607888343706339	-0.476610411041494	Early gametocyte	C2	1346	2801.378	0	0	0	0	0	0	-0.0652060069910475	II.III.Day6	II.III.Day6	II.III.Day6	0.0	0.0	0.0	0.0	0.0	0.0	0.0	0.0
CATCAAGGTCCTATAG-1	850	2132.324	2	2	2	1	2	0.167439302512847	0.167439302512847	S	-0.401697140274569	-0.560820227271503	Female lineage	C2	850	2132.324	0	0	0	0	0	0	-0.0730787690603494	IV.Day9	IV.Day9	II.Day5	0.0	0.0	0.0	0.0	0.0	0.0	0.0	0.0
CATCAAGTCTAACGGT-1	1162	2559.5942	1	1	1	0	1	-0.0526679267322216	-0.0526679267322216	G1	-0.486258426837545	1.23775841150299	Female lineage	C1	1162	2559.5942	0	0	0	0	0	0	0.0709302238022755	IV.Day8	IV.Day8	IV.Day8	0.0	0.0	0.0	0.0	0.0	0.010065003145313483	0.0	0.0
CATCCACGTATTGCCA-1	1653	3120.035	5	5	5	6	5	0.129993300308641	0.129993300308641	S	0.881325311991425	-0.350467695677531	Male lineage	C5	1653	3120.035	0	0	0	0	0	0	-0.296842628957513	IV.Day9	IV.Day9	II.III.Day6	0.9482071713147411	0.0	0.0	0.0	0.448207171314741	0.05200251625078633	0.0	0.0
CATCCACGTGCAAGAC-1	941	2265.6343	5	5	5	11	5	-0.0117455301144519	-0.0117455301144519	G1	1.66092137965327	-0.397639069585597	Male lineage	C5	941	2265.6343	0	0	0	0	0	0	0.122140234096149	II.Day5	II.Day5	II.III.Day6	0.0	0.0	0.0	0.0	0.0	0.02830782134619417	0.199203187250996	0.0
CATCCACGTGGAGGTT-1	1322	2781.2522	2	2	2	1	2	-0.168112516360948	-0.168112516360948	G1	-0.0972228397054132	0.152092799736374	Early gametocyte	C2	1322	2781.2522	0	0	0	0	0	0	0.0006267414830414	IV.Day9	IV.Day9	IV.Day9	0.0	0.0	0.0	0.0	0.0	0.0	0.0	0.0
CATCCACGTGTAACGG-1	1564	3025.9238	7	1	1	9	7	-0.0395692581617513	-0.0395692581617513	G1	-0.511387924645795	0.841527412485285	Female lineage	C7	1564	3025.9238	0	0	0	0	0	0	0.186553049794392	IV.Day9	IV.Day9	IV.Day8	0.0	0.0	0.0	0.0	0.0	0.0	0.0	0.0
CATCCACGTTTGGGAG-1	1051	2423.0095	0	0	0	7	0	0.157602283253124	0.157602283253124	S	0.431112850222116	-0.454298229465065	Early gametocyte	C0	1051	2423.0095	0	0	0	0	0	0	-0.188856400613587	II.III.Day6	II.III.Day6	II.Day5	0.0	0.3745019920318725	0.05122367672168469	0.0	0.0	0.07695533654854267	0.0	0.0
CATCCCAAGAGACAAG-1	943	2270.1243	7	1	1	9	7	-0.0693394033222558	-0.0693394033222558	G1	-0.396334454922471	0.393857659426353	Female lineage	C7	943	2270.1243	0	0	0	0	0	0	0.154930559450439	IV.Day8	IV.Day8	IV.Day9	0.0	0.0	0.0	0.0	0.0	0.0	0.0	0.0
CATCCCAAGCAATAGT-1	522	1537.593	0	0	0	2	0	0.110320437869218	0.110320437869218	S	-0.295868217076175	-0.449558396464383	Early gametocyte	C0	522	1537.593	0	0	0	0	0	0	-0.0798356110729137	V.Day13	V.Day13	II.Day5	0.0	0.0	0.0	0.0	0.0	0.01488781715244286	0.0	0.05657370517928287
CATCCCAGTACAGTTC-1	534	1573.4557	0	0	0	2	0	0.282825038735728	0.282825038735728	S	-0.23627180389408	-0.243478741016845	Early gametocyte	C0	534	1573.4557	0	0	0	0	0	0	-0.0546080741556334	IV.Day9	IV.Day9	IV.Day9	0.0	0.0	0.0	0.0	0.0	0.037324386663870834	0.0	0.0
CATCCCATCTCGTTTA-1	1467	2929.4778	9	0	0	4	9	-0.0895948697336384	-0.0895948697336384	G1	0.238344012389709	-0.560745592311636	Early gametocyte	C9	1467	2929.4778	0	0	0	0	0	0	0.12870831466924	II.Day5	II.Day5	II.Day5	0.0	0.0	0.0	0.0	0.0	0.016984692807716504	0.0	0.0
CATCCGTAGTGATGGC-1	976	2319.3247	0	0	0	4	0	-0.0553315526743818	-0.0553315526743818	G1	-0.287105028726161	-0.718542412417053	Early gametocyte	C0	976	2319.3247	0	0	0	0	0	0	-0.358498361917746	V.Day13	V.Day13	V.Day13	0.0	0.0	0.0	0.0	0.0	0.053680016775005245	0.0	0.0
CATCCGTCACTGAGGA-1	409	1302.2854	3	4	4	3	3	0.109845873440451	0.109845873440451	S	-0.171507732577312	-0.390577155776052	Female lineage	C3	409	1302.2854	0	0	0	0	0	0	-0.302837106270553	V.Day13	V.Day13	I.Day3	0.0	0.33266932270916333	0.005122367672168469	0.0	0.0	0.05976095617529881	0.0	0.0
CATCCGTGTCAGGTAG-1	1563	3039.1091	5	5	5	6	5	-0.0598300925049824	-0.0598300925049824	G1	1.05072972972926	-0.978345289862713	Male lineage	C5	1563	3039.1091	0	0	0	0	0	0	-0.182209562111456	IV.Day9	IV.Day9	IV.Day9	0.0	0.0	0.0	0.0	0.2290836653386454	0.06772908366533864	0.0	0.0
CATCCGTGTTCGATTG-1	304	1062.7172	3	4	4	3	3	-0.278048034736471	-0.278048034736471	G1	-0.0828385361028098	-0.159794864673381	Early gametocyte	C3	304	1062.7172	0	0	0	0	0	0	-0.247180257362072	I.Day3	I.Day3	I.Day3	0.0	0.07768924302788845	0.03642572566875356	0.0	0.0	0.0006290626965820927	0.0	0.0
CATCCGTTCCCTATTA-1	1635	3105.9888	5	5	5	11	5	0.0234314093622737	0.0234314093622737	S	1.33805113609318	-0.78779320762572	Male lineage	C5	1635	3105.9888	0	0	0	0	0	0	0.113015176854667	IV.Day9	IV.Day9	IV.Day9	0.9681274900398407	0.0	0.0	0.0	0.0	0.0	0.0	0.0
CATCCGTTCTTCCACG-1	1510	2993.2917	2	2	2	1	2	-0.0316281344859751	-0.0316281344859751	G1	0.55349457957972	0.232902987223105	Female lineage	C2	1510	2993.2917	0	0	0	0	0	0	-0.170879058121954	IV.Day9	IV.Day9	IV.Day9	0.0	0.0	0.0	0.0	0.0	0.022855944642482702	0.0	0.0
CATCCGTTCTTTGCAT-1	1532	3015.357	2	2	2	1	2	0.0787561476790437	0.0787561476790437	S	-0.13069929108858	-0.0215061670076655	Early gametocyte	C2	1532	3015.357	0	0	0	0	0	0	0.0988712845222642	IV.Day9	IV.Day9	IV.Day9	0.0	0.0	0.0	0.0	0.0	0.046970014678129585	0.17662682602921648	0.0
CATCGCTAGGTCACTT-1	1176	2591.2942	7	1	1	9	7	-0.153183346244221	-0.153183346244221	G1	-0.457955162889091	0.871350964255575	Female lineage	C7	1176	2591.2942	0	0	0	0	0	0	-0.0253294518321521	IV.Day9	IV.Day9	IV.Day9	0.0	0.00199203187250996	0.0	0.0	0.0	0.0	0.0	0.0
CATCGCTAGTATAGAC-1	842	2109.8706	1	1	1	0	1	-0.295638745882696	-0.295638745882696	G1	-0.365125792960015	0.860127203274229	Female lineage	C1	842	2109.8706	0	0	0	0	0	0	0.208638914591449	IV.Day8	IV.Day8	IV.Day8	0.0	0.19721115537848605	0.0	0.0	0.1952191235059761	0.0	0.0	0.0
CATCGCTTCTATCGGA-1	1122	2510.9895	4	3	3	4	4	-0.0052170438854923	-0.0052170438854923	G1	0.842174561440479	-0.428667688952186	Early gametocyte	C4	1122	2510.9895	0	0	0	0	0	0	0.0616337713941111	II.III.Day6	II.III.Day6	II.Day5	0.0	0.0	0.0	0.0	0.0	0.06080939400293563	0.0	0.0
CATCGGGAGGATAATC-1	420	1326.3638	3	4	4	3	3	-0.115683791613338	-0.115683791613338	G1	-0.15802882705365	-0.365349139922916	Early gametocyte	C3	420	1326.3638	0	0	0	0	0	0	0.337798095310164	V.Day13	V.Day13	V.Day13	0.0	0.0	0.0	0.0	0.0	0.013629691759278674	0.0	0.0
CATCGGGCACTTGAAC-1	1744	3203.2163	1	1	1	0	1	-0.139562102624322	-0.139562102624322	G1	-0.513286184035707	0.679887214082661	Female lineage	C1	1744	3203.2163	0	0	0	0	0	0	0.0292577159026528	IV.Day8	IV.Day8	IV.Day8	0.0	0.0	0.0	0.0	0.0	0.0	0.0	0.0
CATCGGGCAGAATTCC-1	1416	2889.7048	2	2	2	1	2	-0.0556828385440462	-0.0556828385440462	G1	0.350204013450032	0.129868293003255	Female lineage	C2	1416	2889.7048	0	0	0	0	0	0	0.106668834752871	IV.Day9	IV.Day9	IV.Day9	0.0	0.1693227091633466	0.0	0.0	0.3645418326693227	0.0	0.0	0.0
CATCGGGTCGACATAC-1	376	1231.5358	3	4	4	3	3	0.132673701488498	0.132673701488498	S	-0.209249297595971	-0.0332745031814786	Female lineage	C3	376	1231.5358	0	0	0	0	0	0	-0.222052410269923	R.Day.1	R.Day.1	V.Day12	0.0	0.0	0.02333523050654525	0.0	0.20916334661354583	0.03816313692598029	0.0	0.0
CATCGGGTCGTTACCC-1	1106	2497.8035	5	5	5	6	5	-0.0173775480645456	-0.0173775480645456	G1	0.815364055673747	-0.832416096356983	Male lineage	C5	1106	2497.8035	0	0	0	0	0	0	-0.195491234523696	IV.Day9	IV.Day9	IV.Day9	0.0	0.0	0.0	0.0	0.0	0.045502201719438036	0.301460823373174	0.0
CATCGTCAGGCGTCCT-1	824	2081.4624	7	1	1	9	7	-0.285523271974722	-0.285523271974722	G1	0.116429297142041	1.18054598821807	Female lineage	C7	824	2081.4624	0	0	0	0	0	0	0.0625572986170315	IV.Day8	IV.Day8	IV.Day8	0.0	0.0	0.0	0.0	0.23107569721115537	0.0	0.0	0.0
CATCGTCAGTTCCGTA-1	1322	2780.0913	0	0	0	7	0	-0.0855873750002416	-0.0855873750002416	G1	-0.482248891203393	-0.604522218320813	Early gametocyte	C0	1322	2780.0913	0	0	0	0	0	0	0.136826127874839	II.Day5	II.Day5	II.Day5	0.0	0.0	0.0	0.0	0.0	0.030614384566995178	0.1845949535192563	0.0
CATCGTCCAATAGTCC-1	1233	2672.1458	2	2	2	1	2	-0.0756547069217191	-0.0756547069217191	G1	-0.108160970317588	-0.260273015570425	Female lineage	C2	1233	2672.1458	0	0	0	0	0	0	0.003868859169439	IV.Day8	IV.Day8	II.III.Day6	0.0	0.0	0.0	0.0	0.0	0.0	0.0	0.0
CATCGTCGTCGGAACA-1	2084	3498.4675	6	3	3	5	6	0.0438367630235625	0.0438367630235625	S	-0.0908912532194518	-0.464332263413451	Early gametocyte	C6	2084	3498.4675	0	0	0	0	0	0	-0.095886065848439	IV.V.Day10	IV.V.Day10	II.Day5	0.0	0.0	0.0	0.0	0.0	0.11532816104005032	0.0	0.0
CATCGTCGTGTTAAAG-1	459	1421.1631	4	0	0	7	4	0.206623134008012	0.206623134008012	S	0.294919709697366	-0.403844956380635	Early gametocyte	C4	459	1421.1631	0	0	0	0	0	0	0.137766256331085	V.Day13	V.Day13	V.Day13	0.0	0.0	0.0	0.0	0.0	0.030404697001467813	0.0	0.0
CATCGTCTCCTTATAC-1	742	1954.8291	0	0	0	2	0	-0.109568206028406	-0.109568206028406	G1	-0.318992011903785	-0.369974877895141	Early gametocyte	C0	742	1954.8291	0	0	0	0	0	0	0.159227481489437	V.Day13	V.Day13	V.Day13	0.0	0.0	0.011383039271485486	0.0	0.0	0.016145942545607046	0.0	0.0
CATCGTCTCGGCATTA-1	1113	2514.8372	2	2	2	1	2	-0.174997347682385	-0.174997347682385	G1	-0.0056361090236653	-0.0397888816052535	Female lineage	C2	1113	2514.8372	0	0	0	0	0	0	-0.270036735252131	IV.Day9	IV.Day9	II.III.Day6	0.0	0.0	0.0	0.0	0.0	0.0	0.0	0.0
CATCGTCTCTTCGTAT-1	981	2309.0344	4	0	0	4	4	0.254028651329706	0.254028651329706	S	0.0760254566303144	-0.383087058107438	Early gametocyte	C4	981	2309.0344	0	0	0	0	0	0	0.100586059648832	V.Day13	V.Day13	V.Day13	0.0	0.0	0.0	0.0	0.0	0.022646257076955337	0.0	0.0
CATGAGTAGCGCCCAT-1	702	1876.2013	4	0	4	7	4	-0.100159656178318	-0.100159656178318	G1	0.217995669388833	-0.324121745616807	Early gametocyte	C4	702	1876.2013	0	0	0	0	0	0	0.0798664671929546	II.Day5	II.Day5	II.Day5	0.0	0.0	0.0	0.0	0.0	0.054938142168169425	0.0	0.0
CATGAGTGTCTCTCAC-1	1350	2820.333	2	2	2	1	2	-0.0857978076406403	-0.0857978076406403	G1	-0.111873623985991	-0.308364045565691	Female lineage	C2	1350	2820.333	0	0	0	0	0	0	-0.312582810776134	II.III.Day6	II.III.Day6	II.III.Day6	0.7768924302788844	0.0	0.0	0.0	0.0	0.0	0.300132802124834	0.0
CATGAGTGTGTCGCTG-1	332	1125.6945	3	4	4	3	3	-0.306664566399674	-0.306664566399674	G1	-0.156815457972664	-0.0168097118098448	Early gametocyte	C3	332	1125.6945	0	0	0	0	0	0	-0.122189281874172	II.Day5	II.Day5	II.Day5	0.0	0.0	0.0	0.0	0.0	0.02033969385615433	0.2642762284196547	0.0
CATGAGTGTTAGGAGC-1	1100	2477.82	1	1	1	0	1	-0.272591475509796	-0.272591475509796	G1	0.0036436333044742	0.767392906958177	Female lineage	C1	1100	2477.82	0	0	0	0	0	0	0.505920860232098	IV.Day8	IV.Day8	IV.Day8	0.0	0.0	0.0	0.0	0.3784860557768924	0.0	0.0	0.0
CATGCAAAGAAATCCA-1	782	2016.1046	9	0	0	8	9	0.227179024334856	0.227179024334856	S	0.199094955241928	-0.390955524356088	Early gametocyte	C9	782	2016.1046	0	0	0	0	0	0	-0.253450178951868	V.Day13	V.Day13	V.Day13	0.8406374501992032	0.0	0.045532157085941945	0.0	0.0	0.05179282868525897	0.0	0.0
CATGCAAAGATGAAGG-1	1594	3083.6506	2	2	2	1	2	-0.123129780445035	-0.123129780445035	G1	0.216135719609253	-0.0587918274362644	Early gametocyte	C2	1594	3083.6506	0	0	0	0	0	0	-0.202174176021679	IV.Day8	IV.Day8	IV.Day8	0.0	0.0	0.0	0.0	0.0	0.003564688613965192	0.3280212483399734	0.0
CATGCAAAGGGTTTCT-1	451	1396.9137	8	1	1	10	8	-0.293073342142077	-0.293073342142077	G1	-0.124405549261409	0.147723565903708	Female lineage	C8	451	1396.9137	0	0	0	0	0	0	0.41484298042003	IV.Day9	IV.Day9	IV.Day8	0.0	0.0	0.0	0.014608233731739707	0.44223107569721115	0.0	0.0	0.0
CATGCAAAGTCACACT-1	1653	3116.6501	7	1	1	9	7	-0.0916605943261475	-0.0916605943261475	G1	-0.465962207540559	0.87859372047463	Female lineage	C7	1653	3116.6501	0	0	0	0	0	0	0.0406825923328033	IV.Day9	IV.Day9	IV.Day8	0.0	0.0	0.0	0.0	0.0	0.0	0.0	0.0
CATGCAAAGTGATGGC-1	229	861.9357	3	4	4	3	3	0.103672349788863	0.103672349788863	S	0.540177455798965	-0.108976463459903	Female lineage	C3	229	861.9357	0	0	0	0	0	0	-0.231236467747891	V.Day13	V.Day13	I.II.Day4	0.0	0.0	0.018782014797951052	0.0	0.0	0.02390438247011952	0.0	0.026294820717131476
CATGCAACAGTGGGTA-1	234	878.91473	6	3	3	5	6	-0.21909990749509	-0.21909990749509	G1	-0.240612048384539	0.107279305264277	Female lineage	C6	234	878.91473	0	0	0	0	0	0	0.366113560774899	II.III.Day6	II.III.Day6	II.III.Day6	0.0	0.0	0.0	0.099601593625498	0.0	0.0	0.0	0.0
CATGCAAGTACGCTTA-1	323	1109.223	6	3	3	5	6	0.0671591443258941	0.0671591443258941	S	-0.243213569674437	-0.0537703547942145	Female lineage	C6	323	1109.223	0	0	0	0	0	0	-0.0356088100019642	IV.Day8	IV.Day8	II.III.Day6	0.0	0.0	0.0	0.0	0.0	0.05137345355420424	0.0	0.0
CATGCAAGTCCCGGTA-1	1436	2912.0537	2	2	2	1	2	-0.0669217250232921	-0.0669217250232921	G1	-0.0714831966489146	-0.184469127210347	Early gametocyte	C2	1436	2912.0537	0	0	0	0	0	0	0.0232838438392492	IV.Day9	IV.Day9	IV.Day9	0.0	0.0	0.0	0.0	0.3745019920318725	0.027469071084084713	0.0	0.0
CATGCAAGTTGCATAC-1	1077	2469.8132	2	2	2	1	2	0.0134495610614501	0.0134495610614501	S	-0.377823784947551	0.479818874037227	Female lineage	C2	1077	2469.8132	0	0	0	0	0	0	-0.167037375610108	II.III.Day6	II.III.Day6	IV.Day8	0.0	0.42231075697211157	0.0	0.0	0.0	0.018871880897462782	0.0	0.0
CATGCAATCCGGCAAC-1	941	2253.3088	4	3	3	4	4	0.0701872550544781	0.0701872550544781	S	-0.28066023262466	-0.155221677031207	Early gametocyte	C4	941	2253.3088	0	0	0	0	0	0	0.043141528806994	II.Day5	II.Day5	II.Day5	0.0	0.0	0.12350597609561753	0.0	0.0	0.06290626965820927	0.0	0.0
CATGCAATCGAAGCAG-1	746	1950.6553	1	1	1	0	1	-0.159755337660111	-0.159755337660111	G1	-0.290252810200366	1.15645642251504	Female lineage	C1	746	1950.6553	0	0	0	0	0	0	0.372339976161086	III.IV.Day7	III.IV.Day7	IV.Day8	0.0	0.0	0.0	0.0	0.0	0.0	0.0	0.0
CATGCCTAGATGCTAA-1	1669	3160.5696	7	1	6	9	7	0.117658264941618	0.117658264941618	S	0.13482256578949	-0.255867838804785	Female lineage	C7	1669	3160.5696	0	0	0	0	0	0	0.006246689780082	V.Day11	V.Day11	IV.Day8	0.0	0.0	0.0	0.0	0.0	0.007129377227930384	0.0	0.0
CATGCCTGTAAGTAGT-1	1421	2887.1357	2	2	2	2	2	0.194197433952094	0.194197433952094	S	0.593043952854622	0.138822149344449	Female lineage	C2	1421	2887.1357	0	0	0	0	0	0	-0.0625756827102375	IV.Day8	IV.Day8	IV.Day8	0.0	0.0	0.0	0.0	0.0	0.016984692807716504	0.2297476759628154	0.0
CATGCCTGTCCGTTTC-1	258	939.1087	3	4	4	3	3	-0.0611249472444426	-0.0611249472444426	G1	-0.0804850416074817	-0.442651519700848	Female lineage	C3	258	939.1087	0	0	0	0	0	0	0.0240320629084856	II.Day5	II.Day5	II.Day5	0.0	0.0	0.0028457598178713715	0.0	0.0	0.04843782763682113	0.30278884462151395	0.00398406374501992
CATGCCTGTCGGAACA-1	871	2164.671	0	0	0	7	0	-0.0800323633640922	-0.0800323633640922	G1	-0.286583030941275	0.23046955358292	Early gametocyte	C0	871	2164.671	0	0	0	0	0	0	-0.105126061767139	V.Day13	V.Day13	V.Day13	0.0	0.39641434262948205	0.0	0.0	0.0	0.015516879849024954	0.0	0.0
CATGCCTTCATGCGGC-1	762	1993.2726	2	2	2	1	2	-0.208534419357027	-0.208534419357027	G1	-0.261194934740042	0.208318489690413	Female lineage	C2	762	1993.2726	0	0	0	0	0	0	0.166608743137904	IV.Day9	IV.Day9	IV.Day9	0.0	0.0	0.0	0.0	0.1693227091633466	0.0	0.0	0.0
CATGCCTTCCACGGAC-1	819	2088.8708	0	0	0	5	0	-0.120127018023751	-0.120127018023751	G1	-0.297276987391834	-0.480167640157288	Early gametocyte	C0	819	2088.8708	0	0	0	0	0	0	0.150506306263207	IV.V.Day10	IV.V.Day10	II.Day5	0.0	0.0	0.0	0.0	0.10358565737051793	0.03417907318096037	0.0	0.0
CATGCGGAGAGTTGTA-1	737	1935.625	1	1	1	0	1	-0.0673790259132834	-0.0673790259132834	G1	-0.350859110785959	0.92626252700426	Female lineage	C1	737	1935.625	0	0	0	0	0	0	0.201242445929055	III.IV.Day7	III.IV.Day7	IV.Day8	0.0	0.0	0.0	0.0	0.0	0.0	0.0	0.0
CATGCGGAGGCTGAAC-1	1142	2541.9263	9	0	0	8	9	-0.114009937284349	-0.114009937284349	G1	-0.333083669243536	-0.67444665057722	Early gametocyte	C9	1142	2541.9263	0	0	0	0	0	0	-0.23843310683463	V.Day13	V.Day13	II.Day5	0.0	0.0	0.0	0.0	0.0	0.07045502201719438	0.0	0.0
CATGCGGCATTGTAGC-1	918	2224.2478	4	3	3	4	4	0.0792280952354015	0.0792280952354015	S	0.117089729974357	0.0545321289014598	Early gametocyte	C4	918	2224.2478	0	0	0	0	0	0	-0.227295596622453	I.II.Day4		I.Day3	0.0	0.0	0.0	0.0	0.41434262948207173	0.028098133780666806	0.0	0.0
CATGCGGTCCCTTGGT-1	1370	2834.6619	0	0	0	7	0	0.0303806391347636	0.0303806391347636	S	0.273162038575741	-0.710163859733269	Early gametocyte	C0	1370	2834.6619	0	0	0	0	0	0	-0.416512369306147	II.III.Day6	II.III.Day6	II.Day5	0.0	0.0	0.0	0.0	0.0	0.0	0.0	0.0
CATGCTCCACAATGAA-1	970	2313.655	2	2	2	1	2	0.274385335997616	0.274385335997616	S	-0.302599479945997	-0.382957541135724	Female lineage	C2	970	2313.655	0	0	0	0	0	0	-0.432860455555399	II.III.Day6	II.III.Day6	II.III.Day6	0.0	0.021912350597609563	0.0	0.0	0.0	0.01593625498007968	0.0	0.0
CATGCTCCACATGGTT-1	1070	2451.7798	0	0	0	8	0	0.0646323006816014	0.0646323006816014	S	0.0499577946887972	-0.605289162259292	Early gametocyte	C0	1070	2451.7798	0	0	0	0	0	0	-0.0673586875016229	V.Day13	V.Day13	V.Day13	0.0	0.0	0.0	0.0	0.0	0.04088907527783602	0.0	0.0
CATGCTCCAGCGTGCT-1	839	2100.0486	1	1	1	0	1	-0.199325620392222	-0.199325620392222	G1	-0.236746165731922	0.487099686016402	Female lineage	C1	839	2100.0486	0	0	0	0	0	0	0.2294233550809	IV.Day8	IV.Day8	IV.Day8	0.0	0.0	0.0	0.0	0.0	0.0	0.0	0.0
CATGCTCGTGAATATG-1	798	2051.2786	0	0	0	8	0	-0.196131062117518	-0.196131062117518	G1	-0.239309771371074	-0.773179246963449	Early gametocyte	C0	798	2051.2786	0	0	0	0	0	0	-0.219613239715418	V.Day13	V.Day13	V.Day13	0.0	0.0	0.0	0.0	0.0	0.0	0.2151394422310757	0.0
CATGCTCGTTGAGTCT-1	1187	2609.217	2	2	2	1	2	-0.004507354769227	-0.004507354769227	G1	-0.0658576873699203	0.351635211792066	Female lineage	C2	1187	2609.217	0	0	0	0	0	0	-0.0227204576415795	IV.Day9	IV.Day9	IV.Day9	0.0	0.0	0.04610130904951622	0.0	0.0	0.0	0.0	0.0
CATGCTCGTTGTGTTG-1	883	2188.6199	4	0	0	7	4	-0.164745290250236	-0.164745290250236	G1	-0.403495478326765	-0.4312121137623	Early gametocyte	C4	883	2188.6199	0	0	0	0	0	0	-0.0264769274045255	V.Day13	V.Day13	V.Day13	0.0	0.07768924302788845	0.0	0.0	0.3247011952191235	0.0	0.0	0.0
CATGGATCACGGCACT-1	652	1787.6178	6	3	3	5	6	-0.0667048095494915	-0.0667048095494915	G1	-0.213527024856148	-0.0940887480494911	Early gametocyte	C6	652	1787.6178	0	0	0	0	0	0	-0.325350036574707	II.III.Day6	II.III.Day6	II.Day5	0.0	0.0	0.02504268639726807	0.0	0.2350597609561753	0.04193751310547285	0.0	0.0
CATGGATCATAGGCGA-1	1433	2902.6694	2	2	2	1	2	-0.242541538731784	-0.242541538731784	G1	-0.414900087801934	0.233597646849539	Female lineage	C2	1433	2902.6694	0	0	0	0	0	0	-0.085963034925032	IV.Day9	IV.Day9	IV.Day9	0.0	0.0	0.0	0.0	0.0	0.016145942545607046	0.0	0.0
CATGGATCATGTAACC-1	216	825.4655	3	4	4	3	3	0.154504901512606	0.154504901512606	S	-0.0921196832541318	-0.376700401348703	Early gametocyte	C3	216	825.4655	0	0	0	0	0	0	-0.213344072134711	I.Day3	I.Day3	IV.Day9	0.0	0.25697211155378485	0.06715993170176437	0.0	0.0	0.1184734745229608	0.0	0.03745019920318725
CATGGATTCTAAGAAG-1	1898	3377.5962	5	5	5	11	5	-0.267522220413277	-0.267522220413277	G1	0.43396334169417	-0.604628908520225	Male lineage	C5	1898	3377.5962	0	0	0	0	0	0	-0.0799758194071912	IV.Day9	IV.Day9	IV.Day9	0.0	0.0	0.0	0.0	0.46613545816733065	0.014049066890333403	0.0903054448871182	0.0
CATGGTAAGAGAGGTA-1	1035	2381.4333	4	3	3	4	4	-0.0840453463864275	-0.0840453463864275	G1	0.450942875692931	-0.244251473189701	Early gametocyte	C4	1035	2381.4333	0	0	0	0	0	0	-0.0443510707924178	II.III.Day6	II.III.Day6	II.III.Day6	0.0	0.0	0.0	0.0	0.0	0.046970014678129585	0.0	0.0
CATGGTACAGCGTGAA-1	713	1906.4626	0	0	0	2	0	0.0454392875386563	0.0454392875386563	S	0.189893838465835	-0.633421118749549	Early gametocyte	C0	713	1906.4626	0	0	0	0	0	0	0.155861428274182	V.Day13	V.Day13	II.Day5	0.0	0.0	0.0	0.0	0.0	0.0	0.0	0.0
CATGGTACAGGTTCGC-1	587	1676.2823	5	5	5	6	5	0.145374161373654	0.145374161373654	S	1.70371197655766	-0.242240924876361	Male lineage	C5	587	1676.2823	0	0	0	0	0	0	0.201041698954001	IV.Day9	IV.Day9	II.III.Day6	0.0	0.0	0.0	0.0	0.0	0.013000629062696582	0.0	0.0
CATGGTAGTGGTCTTA-1	968	2310.189	0	0	0	2	0	-0.0476371602444804	-0.0476371602444804	G1	0.0095262855013522	-0.123663852752038	Early gametocyte	C0	968	2310.189	0	0	0	0	0	0	-0.0793999937211998	IV.Day9	IV.Day9	II.Day5	0.0	0.15139442231075698	0.0	0.0	0.0	0.0	0.0	0.0
CATTCATAGAAGAGCA-1	549	1607.1605	4	0	0	7	4	0.145558655920394	0.145558655920394	S	0.220321699869509	0.614166696007516	Early gametocyte	C4	549	1607.1605	0	0	0	0	0	0	-0.221645141792198	IV.Day9	IV.Day9	IV.Day9	0.0	0.0	0.0	0.0	0.0	0.01740406793877123	0.0	0.0
CATTCATAGCCTTCTC-1	2737	4002.698	7	1	6	9	7	-0.10310589893266	-0.10310589893266	G1	-0.55458421261659	-0.270653440391716	Female lineage	C7	2737	4002.698	0	0	0	0	0	0	0.0178868169902758	IV.Day9	IV.Day9	IV.Day8	0.0	0.0	0.0	0.0	0.0	0.037114699098343466	0.0	0.0
CATTCATGTACGCTAT-1	546	1601.7849	0	0	0	2	0	0.0570467054277044	0.0570467054277044	S	0.31505504515022	-0.408756702682974	Early gametocyte	C0	546	1601.7849	0	0	0	0	0	0	0.106590590550737	V.Day13	V.Day13	V.Day13	0.0	0.30677290836653387	0.0	0.0	0.0	0.02537219542881107	0.0	0.0
CATTCATGTCACTAGT-1	1135	2532.6453	5	5	5	6	5	0.0840113584230116	0.0840113584230116	S	0.755600884039809	-0.610312144942926	Male lineage	C5	1135	2532.6453	0	0	0	0	0	0	-0.269479471735544	IV.Day9	IV.Day9	IV.Day9	0.7330677290836654	0.0	0.0	0.0	0.0	0.022017194380373244	0.0	0.0
CATTCCGCAAACGTGG-1	1462	2942.7266	2	2	2	7	2	0.128167512715549	0.128167512715549	S	-0.365084263693931	-0.381533394245275	Early gametocyte	C2	1462	2942.7266	0	0	0	0	0	0	-0.0537291136502489	IV.Day8	IV.Day8	IV.Day9	0.0	0.0	0.0	0.0	0.0	0.009226252883204026	0.0	0.0
CATTCCGCACGCTGTG-1	956	2278.184	4	0	0	7	4	-0.0920767741868328	-0.0920767741868328	G1	0.13050097920311	-0.369927831789264	Early gametocyte	C4	956	2278.184	0	0	0	0	0	0	0.0322869399381843	IV.Day8	IV.Day8	V.Day13	0.0	0.0	0.0	0.0	0.40836653386454186	0.11155378486055777	0.0	0.0
CATTCCGCATATTCGG-1	1422	2896.3018	0	0	0	2	0	-0.0013992246025824	-0.0013992246025824	G1	-0.505087391135487	-0.729490622589361	Early gametocyte	C0	1422	2896.3018	0	0	0	0	0	0	-0.190762801555502	IV.Day9	IV.Day9	IV.Day8	0.0	0.0	0.0	0.0	0.0	0.04067938771230866	0.0	0.0
CATTCCGGTCAACATC-1	1661	3158.1238	2	2	2	1	2	-0.032333585782062	-0.032333585782062	G1	-0.158471632175225	-0.183714031741427	Female lineage	C2	1661	3158.1238	0	0	0	0	0	0	0.0309707242962626	IV.Day9	IV.Day9	II.III.Day6	0.0	0.043824701195219126	0.0	0.0	0.0	0.0	0.0	0.0
CATTCCGGTGTAACGG-1	220	834.8685	8	1	1	10	8	-0.131314263987988	-0.131314263987988	G1	-0.0617521943135095	1.01505095739343	Female lineage	C8	220	834.8685	0	0	0	0	0	0	0.0486222084800257	V.Day11	V.Day11	III.IV.Day7	0.0	0.0	0.0	0.10624169986719788	0.38247011952191234	0.0	0.0	0.0
CATTCCGTCAAGCTGT-1	360	1193.3768	3	4	4	3	3	0.276852980769246	0.276852980769246	S	-0.108730323282458	-0.338499278831964	Early gametocyte	C3	360	1193.3768	0	0	0	0	0	0	-0.0884427981868501	I.Day3	I.Day3	I.Day3	0.0	0.1394422310756972	0.0	0.0	0.0	0.0	0.0	0.0
CATTCCGTCAATCGGT-1	335	1139.923	5	5	5	6	5	0.0019265005075753	0.0019265005075753	S	1.5888632192789	0.311733835412469	Male lineage	C5	335	1139.923	0	0	0	0	0	0	0.137927312811259	IV.Day9	IV.Day9	IV.Day9	0.0	0.0	0.0	0.0	0.0	0.015516879849024954	0.0	0.0
CATTCCGTCTTTCCGG-1	726	1914.5035	1	1	1	0	1	-0.0775602364245757	-0.0775602364245757	G1	-0.260524991709739	0.987536384136705	Female lineage	C1	726	1914.5035	0	0	0	0	0	0	0.277542178471134	IV.Day8	IV.Day8	IV.Day8	0.0	0.0	0.0	0.0	0.0	0.0	0.0	0.0
CATTCTAAGAATCCCT-1	1048	2396.047	5	5	5	6	5	-0.0082564873621858	-0.0082564873621858	G1	1.64127813766369	-0.741771504033029	Male lineage	C5	1048	2396.047	0	0	0	0	0	0	0.0582652998077132	IV.Day9	IV.Day9	IV.Day9	0.0	0.0	0.0	0.0	0.0	0.0	0.0	0.0
CATTCTAAGTGTCATC-1	1185	2607.4177	2	2	2	1	2	-0.104229607481536	-0.104229607481536	G1	0.30705653477367	0.876407935234548	Female lineage	C2	1185	2607.4177	0	0	0	0	0	0	0.258549847123357	IV.Day8	IV.Day8	IV.Day9	0.0	0.027888446215139442	0.0	0.0	0.0	0.007339064793457748	0.0	0.0
CATTCTACAACTCCCT-1	1155	2545.1372	4	3	3	4	4	-0.0020962111307293	-0.0020962111307293	G1	-0.32240966293922	-0.681910943306471	Early gametocyte	C4	1155	2545.1372	0	0	0	0	0	0	-0.277615229489226	V.Day13	V.Day13	II.III.Day6	0.7729083665338645	0.0	0.0	0.0	0.0	0.1436359823862445	0.30278884462151395	0.0
CATTCTACAATGAGCG-1	1044	2423.66	9	0	0	12	9	0.166519059300585	0.166519059300585	S	-0.384794641595334	-0.599532689722258	Early gametocyte	C9	1044	2423.66	0	0	0	0	0	0	-0.129829256647349	V.Day13	V.Day13	V.Day12	0.0	0.049800796812749	0.0	0.0	0.0	0.004613126441602013	0.0	0.0
CATTCTACAGTCGGTC-1	1144	2533.8994	1	1	1	0	1	-0.324805455492592	-0.324805455492592	G1	-0.498336190156639	1.19408016430789	Female lineage	C1	1144	2533.8994	0	0	0	0	0	0	0.237679787867029	IV.Day8	IV.Day8	IV.Day8	0.0	0.0	0.0	0.0	0.350597609561753	0.0	0.0	0.0
CATTCTACATATTCGG-1	1254	2688.98	0	0	0	7	0	0.0400422603425332	0.0400422603425332	S	0.0280668175694688	-0.595492922429173	Early gametocyte	C0	1254	2688.98	0	0	0	0	0	0	-0.0953569702201878	IV.V.Day10	IV.V.Day10	V.Day12	0.0	0.0	0.0	0.0	0.0	0.037534074229398195	0.0	0.02549800796812749
CATTCTACATCGTCCT-1	821	2079.6604	1	1	1	0	1	-0.133149541313716	-0.133149541313716	G1	0.120823915841679	1.09172945652263	Female lineage	C1	821	2079.6604	0	0	0	0	0	0	0.336005606025374	V.Day11	V.Day11	IV.Day8	0.0	0.0	0.0	0.0	0.0	0.0	0.0	0.0
CATTCTAGTGTATCCA-1	328	1114.9767	3	4	4	3	3	-0.049901134511923	-0.049901134511923	G1	-0.18535779224764	-0.0488641082109835	Female lineage	C3	328	1114.9767	0	0	0	0	0	0	0.275217544354931	II.Day5	II.Day5	II.Day5	0.0	0.0	0.0	0.0	0.0	0.026840008387502622	0.0	0.0
CATTCTATCAACACGT-1	425	1342.6864	6	3	3	5	6	-0.104436763637465	-0.104436763637465	G1	-0.171151588814023	-0.125524733950245	Female lineage	C6	425	1342.6864	0	0	0	0	0	0	-0.178925991717078	II.III.Day6	II.III.Day6	II.III.Day6	0.0	0.0	0.0	0.0	0.0	0.061648144265045085	0.0	0.0
CATTGAGAGTTGCGCC-1	288	1018.762	3	4	4	3	3	0.212123533297686	0.212123533297686	S	-0.0577048380887524	0.0570932708066281	Female lineage	C3	288	1018.762	0	0	0	0	0	0	-0.121501358174289	V.Day13	V.Day13	V.Day13	0.0	0.0	0.00398406374501992	0.0	0.0	0.044244076326273855	0.03187250996015936	0.024701195219123506
CATTGAGTCCAATCTT-1	247	907.5872	3	4	4	3	3	0.388569770162671	0.388569770162671	S	-0.186722900447086	-0.147023292557694	Female lineage	C3	247	907.5872	0	0	0	0	0	0	-0.0966672368287709	V.Day13	V.Day13	V.Day13	0.0	0.0	0.06089926010244735	0.0	0.7111553784860558	0.0	0.049136786188579015	0.0
CATTGCCCATTCGGGC-1	398	1280.7937	0	0	0	2	0	-0.0140761265520069	-0.0140761265520069	G1	-0.12378197654197	-0.367866297701203	Early gametocyte	C0	398	1280.7937	0	0	0	0	0	0	-0.0569219992856806	II.Day5	II.Day5	II.Day5	0.0	0.0	0.0	0.0	0.0	0.0	0.0	0.0
CATTGTTAGTAACGTA-1	1652	3133.1653	5	5	5	11	5	0.153099748851545	0.153099748851545	S	0.956208329874751	-0.705833502023418	Male lineage	C5	1652	3133.1653	0	0	0	0	0	0	0.306980609992722	IV.Day9	IV.Day9	IV.Day9	0.0	0.0	0.0	0.0	0.0	0.0	0.0	0.0
CATTGTTTCAAAGGAT-1	1116	2493.2842	5	5	5	6	5	-0.190880162061454	-0.190880162061454	G1	1.57610813392404	-0.454073648812388	Male lineage	C5	1116	2493.2842	0	0	0	0	0	0	-0.167892218896878	IV.Day9	IV.Day9	IV.Day9	0.7410358565737052	0.0	0.0	0.0	0.0	0.0	0.2921646746347942	0.0
CATTTCACATACGCAT-1	1058	2421.3247	4	0	0	4	4	0.0691532833210455	0.0691532833210455	S	-0.325124026676019	-0.444163023625534	Early gametocyte	C4	1058	2421.3247	0	0	0	0	0	0	-0.122329765336874	IV.V.Day10	IV.V.Day10	II.Day5	0.0	0.0697211155378486	0.0	0.0	0.0	0.08995596561123925	0.0	0.0
CATTTCATCGCTAGCG-1	477	1452.4424	8	1	1	10	8	-0.0157071790774621	-0.0157071790774621	G1	-0.155171360875169	1.17767411642615	Female lineage	C8	477	1452.4424	0	0	0	0	0	0	0.141345192785663	IV.Day8	IV.Day8	IV.Day8	0.0	0.0	0.0	0.0	0.0	0.0	0.0	0.0
CCAAGCGAGACTACCT-1	940	2247.5215	4	3	3	4	4	-0.17200349646005	-0.17200349646005	G1	-0.292725711939856	-0.571592189216044	Early gametocyte	C4	940	2247.5215	0	0	0	0	0	0	-0.396543469021328	V.Day13	V.Day13	II.Day5	0.0	0.0	0.0	0.0	0.0	0.046550639547074855	0.0	0.0
CCAAGCGAGATGGTCG-1	358	1192.5288	3	4	4	3	3	-0.269584801328169	-0.269584801328169	G1	-0.243089864935648	-0.0074190909833022	Early gametocyte	C3	358	1192.5288	0	0	0	0	0	0	-0.280860306149403	V.Day13	V.Day13	V.Day13	0.0	0.0	0.0	0.0	0.0	0.017613755504298594	0.0	0.0
CCAAGCGCACCAGCCA-1	1222	2631.7095	4	3	0	4	4	-0.0315009091269267	-0.0315009091269267	G1	-0.282427387799369	-0.246595945733547	Early gametocyte	C4	1222	2631.7095	0	0	0	0	0	0	-0.0653282487768678	V.Day12	V.Day12	II.III.Day6	0.0	0.0	0.0	0.0	0.0	0.0662612707066471	0.0	0.0
CCAAGCGGTGCCGAAA-1	952	2282.7693	0	0	0	2	0	-0.0201287928415673	-0.0201287928415673	G1	0.177548400445376	-0.525298743160683	Early gametocyte	C0	952	2282.7693	0	0	0	0	0	0	-0.192900999196393	V.Day13	V.Day13	II.Day5	0.0	0.0	0.0	0.0	0.0	0.0	0.0	0.0
CCAATGAAGCAATTCC-1	642	1774.3829	9	0	0	8	9	-0.134733862642825	-0.134733862642825	G1	-0.253423790074885	-0.317594809163333	Early gametocyte	C9	642	1774.3829	0	0	0	0	0	0	0.004349680746957	I.Day3	I.Day3	I.Day3	0.0	0.0	0.0	0.0	0.0	0.12979660306143845	0.0	0.0
CCAATGACAGCTTTCC-1	770	2003.7461	0	0	0	2	0	-0.0887727868684431	-0.0887727868684431	G1	-0.260996849070614	0.119820055939278	Female lineage	C0	770	2003.7461	0	0	0	0	0	0	-0.0638601741801738	IV.Day9	IV.Day9	IV.Day8	0.0	0.0	0.0	0.0	0.0	0.020130006290626966	0.0	0.0
CCAATGATCAACTGAC-1	1682	3147.0317	5	5	5	6	5	-0.0343394720291695	-0.0343394720291695	G1	1.19016852147512	-0.327954968021113	Male lineage	C5	1682	3147.0317	0	0	0	0	0	0	-0.149061424657231	IV.Day9	IV.Day9	II.III.Day6	0.5657370517928287	0.0	0.0	0.0	0.49203187250996017	0.006710002096875656	0.0	0.0
CCAATGATCCCTTGGT-1	1980	3453.5505	7	1	6	9	7	-0.147404742766218	-0.147404742766218	G1	-0.274736104202612	-0.404391701428339	Female lineage	C7	1980	3453.5505	0	0	0	0	0	0	0.136858238969264	IV.Day8	IV.Day8	IV.Day8	0.0	0.0	0.0	0.0	0.0	0.0	0.0	0.0
CCAATGATCGTCGACG-1	1082	2461.8333	0	0	0	7	0	0.107744372625473	0.107744372625473	S	0.0080990839142662	-0.511472919595272	Early gametocyte	C0	1082	2461.8333	0	0	0	0	0	0	0.150944895832395	V.Day13	V.Day13	II.Day5	0.0	0.0	0.0	0.0	0.0	0.02432375760117425	0.0	0.0
CCAATGATCGTGGGTC-1	1158	2555.6885	1	1	1	0	1	-0.256712966833093	-0.256712966833093	G1	-0.439667550468662	1.05188627819019	Female lineage	C1	1158	2555.6885	0	0	0	0	0	0	0.205206646554165	IV.Day8	IV.Day8	IV.Day8	0.0	0.0	0.0	0.0	0.0	0.0	0.0	0.0
CCAATGATCTTAGCCC-1	398	1287.2269	6	3	3	5	6	-0.138054012174875	-0.138054012174875	G1	-0.163570494173715	-0.277378901534986	Female lineage	C6	398	1287.2269	0	0	0	0	0	0	-0.102161308501614	II.Day5	II.Day5	II.Day5	0.0	0.0	0.0	0.0	0.0	0.08303627594883624	0.0	0.0
CCAATTTAGTTGCGCC-1	561	1624.8502	0	0	0	2	0	-0.0027579527764841	-0.0027579527764841	G1	-0.180558330879857	-0.401030255449764	Early gametocyte	C0	561	1624.8502	0	0	0	0	0	0	0.27591799580014	V.Day13	V.Day13	II.Day5	0.0	0.0	0.0	0.0	0.0	0.0	0.0	0.0
CCAATTTCACGCGCTA-1	836	2090.9744	1	1	1	0	1	-0.229830803821299	-0.229830803821299	G1	-0.326018105470886	1.18152153567462	Female lineage	C1	836	2090.9744	0	0	0	0	0	0	0.0659421193562955	IV.Day8	IV.Day8	IV.Day8	0.0	0.0	0.0	0.0	0.0	0.0	0.0	0.0
CCAATTTGTACGAGCA-1	798	2036.4897	1	1	1	0	1	0.0820113545476993	0.0820113545476993	S	-0.352208414482884	0.224165234831308	Female lineage	C1	798	2036.4897	0	0	0	0	0	0	-0.0444753229141808	V.Day11	V.Day11	IV.Day8	0.0	0.0	0.0	0.0	0.0	0.0	0.0	0.0
CCAATTTGTATGTCAC-1	1004	2366.07	2	2	2	1	2	0.0702301380631351	0.0702301380631351	S	0.151624918420954	-0.0623830194022763	Early gametocyte	C2	1004	2366.07	0	0	0	0	0	0	-0.133850216807108	IV.Day9	IV.Day9	IV.Day8	0.0	0.0	0.0	0.0	0.0	0.0	0.0	0.0
CCAATTTGTGGATCGA-1	240	888.4306	8	1	1	10	8	-0.098923690827896	-0.098923690827896	G1	0.548059517617124	-0.0884897106406196	Female lineage	C8	240	888.4306	0	0	0	0	0	0	0.11964310545493	IV.Day9	IV.Day9	IV.Day9	0.0	0.0	0.0	0.15803452855245684	0.34462151394422313	0.0	0.0	0.0
CCAATTTTCAAGATAG-1	836	2093.7703	4	3	3	4	4	-0.143215359739576	-0.143215359739576	G1	0.100657526931415	-0.323326436929884	Early gametocyte	C4	836	2093.7703	0	0	0	0	0	0	-0.146218420489858	V.Day13	V.Day13	II.Day5	0.0	0.0	0.0	0.0	0.0	0.022855944642482702	0.0	0.0
CCACAAAAGCCATATC-1	214	818.1439	6	3	3	5	6	-0.145797985191149	-0.145797985191149	G1	-0.124499992507685	0.0827577786833773	Female lineage	C6	214	818.1439	0	0	0	0	0	0	0.0554740125682276	II.Day5	II.Day5	II.Day5	0.0	0.0	0.14456459874786567	0.0	0.25298804780876494	0.08052002516250786	0.0	0.24143426294820716
CCACAAACACGTAGAG-1	836	2097.0168	0	0	0	7	0	-0.0394314952620275	-0.0394314952620275	G1	-0.351997809090962	-0.158759832043345	Early gametocyte	C0	836	2097.0168	0	0	0	0	0	0	0.005822143596934	II.III.Day6	II.III.Day6	II.Day5	0.0	0.0	0.0	0.0	0.0	0.0	0.0	0.0
CCACAAACATATAGCC-1	405	1299.1587	6	3	3	5	6	-0.0066326212225298	-0.0066326212225298	G1	0.865025427238084	-0.0746425028380337	Early gametocyte	C6	405	1299.1587	0	0	0	0	0	0	-0.0009147341109473	IV.Day9	IV.Day9	II.Day5	0.0	0.30278884462151395	0.0	0.0	0.0	0.03606626127070665	0.0	0.0
CCACAAACATTGACAC-1	1219	2620.4966	1	1	1	0	1	-0.3057814750241	-0.3057814750241	G1	-0.379675281304866	0.997920105813702	Female lineage	C1	1219	2620.4966	0	0	0	0	0	0	0.0830607007434993	IV.Day8	IV.Day8	IV.Day8	0.0	0.0	0.0	0.0	0.0	0.0	0.0	0.0
CCACAAAGTGGCTGAA-1	205	795.36255	1	1	1	0	1	-0.17826818348111	-0.17826818348111	G1	-0.0336190883003098	-0.0732481919474793	Female lineage	C1	205	795.36255	0	0	0	0	0	0	0.0416707554782327	V.Day11	V.Day11	IV.Day8	0.0	0.0	0.0	0.11952191235059761	0.0	0.0	0.0	0.0
CCACAAATCATCACAG-1	418	1324.5251	6	3	3	5	6	-0.111141565130665	-0.111141565130665	G1	-0.134195521262164	-0.357631682874939	Early gametocyte	C6	418	1324.5251	0	0	0	0	0	0	0.175372301350012	I.Day3	I.Day3	I.Day3	0.0	0.0	0.0	0.0	0.0	0.0	0.0	0.0
CCACAAATCCCTGTTG-1	1051	2420.7725	0	0	0	8	0	-0.0310107416534559	-0.0310107416534559	G1	-0.401616515885107	-0.610695206626697	Early gametocyte	C0	1051	2420.7725	0	0	0	0	0	0	-0.0462349538058363	V.Day13	V.Day13	V.Day13	0.0	0.0	0.0	0.0	0.0	0.021597819249318514	0.0	0.0
CCACAAATCCGGTAGC-1	1451	2910.1428	7	1	1	9	7	-0.0851301209236094	-0.0851301209236094	G1	0.210482436096043	0.612961240446318	Female lineage	C7	1451	2910.1428	0	0	0	0	0	0	0.257755642037544	IV.Day8	IV.Day8	IV.Day8	0.0	0.0	0.0	0.0	0.0	0.011113440972950304	0.0	0.0
CCACACTAGAAGCGGG-1	984	2333.2554	2	2	2	1	2	0.0595009751550572	0.0595009751550572	S	-0.303278471387768	-0.0269708200848399	Female lineage	C2	984	2333.2554	0	0	0	0	0	0	-0.257501157278827	IV.Day9	IV.Day9	II.III.Day6	0.0	0.14741035856573706	0.0	0.0	0.0	0.0	0.0	0.0
CCACACTAGTGCCCGT-1	223	842.84204	3	4	4	3	3	0.238738575845849	0.238738575845849	S	-0.0755685281844793	-0.367121152729451	Female lineage	C3	223	842.84204	0	0	0	0	0	0	-0.0392944439131951	V.Day13	V.Day13	V.Day13	0.0	0.4362549800796813	0.0	0.0	0.0	0.06353533235479136	0.07436918990703852	0.0
CCACACTCATCGCCTT-1	639	1776.1194	0	0	0	2	0	-0.0421071990790134	-0.0421071990790134	G1	-0.331671160192539	-0.489534159788534	Early gametocyte	C0	639	1776.1194	0	0	0	0	0	0	-0.0344860698155467	IV.Day9	IV.Day9	IV.Day9	0.0	0.0	0.014228799089356859	0.0	0.0	0.0	0.0	0.0
CCACACTTCTATTTCG-1	213	814.7792	6	3	3	5	6	0.237272610377911	0.237272610377911	S	-0.0643796087009832	-0.325976660553251	Female lineage	C6	213	814.7792	0	0	0	0	0	0	0.163268730677419	II.Day5	II.Day5	II.Day5	0.0	0.0	0.15480933409220263	0.0	0.0	0.11281191025372195	0.11288180610889774	0.3051792828685259
CCACCATCACAAGGTG-1	1286	2722.7969	7	1	1	9	7	-0.15589596656359	-0.15589596656359	G1	-0.442561055968593	0.928184288214874	Female lineage	C7	1286	2722.7969	0	0	0	0	0	0	0.330718128268231	III.IV.Day7	III.IV.Day7	III.IV.Day7	0.0	0.0	0.0	0.0	0.0	0.0	0.0	0.0
CCACCATCAGGGCTTC-1	284	1004.6419	3	4	4	3	3	0.0873724973323573	0.0873724973323573	S	-0.187658185278129	-0.239051921026314	Female lineage	C3	284	1004.6419	0	0	0	0	0	0	-0.0246481316632821	V.Day13	V.Day13	I.Day3	0.0	0.1752988047808765	0.0	0.0	0.3107569721115538	0.08408471377647306	0.01195219123505976	0.0
CCACGAGAGATAACAC-1	852	2135.9985	0	0	0	2	0	0.0456987765515729	0.0456987765515729	S	0.0881164673773261	-0.119082225648755	Early gametocyte	C0	852	2135.9985	0	0	0	0	0	0	-0.0906647127593849	IV.Day9	IV.Day9	II.Day5	0.0	0.0	0.0	0.0	0.0	0.0	0.0	0.0
CCACGAGAGTAACGAT-1	1195	2601.214	1	1	1	0	1	-0.195440570337364	-0.195440570337364	G1	-0.378775143210543	0.836894408455772	Female lineage	C1	1195	2601.214	0	0	0	0	0	0	0.464849310096369	IV.Day9	IV.Day9	IV.Day8	0.0	0.0	0.0	0.0	0.037848605577689244	0.0	0.0	0.0
CCACGAGTCCCATAGA-1	716	1899.7189	5	5	5	6	5	0.0646573725872816	0.0646573725872816	S	1.52601502647996	-0.577976576291637	Male lineage	C5	716	1899.7189	0	0	0	0	0	0	-0.243521183832636	IV.Day9	IV.Day9	IV.Day9	0.0	0.0	0.0	0.0	0.0	0.016145942545607046	0.0	0.0
CCACGAGTCGTCAAAC-1	924	2231.2554	1	1	1	0	1	-0.204083808068791	-0.204083808068791	G1	0.0134280211115256	0.965351571331158	Female lineage	C1	924	2231.2554	0	0	0	0	0	0	0.238714545659384	IV.Day8	IV.Day8	IV.Day8	0.8804780876494024	0.0	0.0	0.0	0.0	0.0	0.0	0.0
CCACGAGTCTAGTACG-1	855	2141.5698	0	0	0	2	0	0.204724014780668	0.204724014780668	S	0.146288891703822	-0.362427255025649	Early gametocyte	C0	855	2141.5698	0	0	0	0	0	0	-0.063515171715202	V.Day12	V.Day12	V.Day12	0.0	0.0	0.0	0.0	0.0	0.004613126441602013	0.0	0.0
CCACGTTAGGGATGTC-1	406	1299.275	3	4	4	3	3	0.159702022680255	0.159702022680255	S	-0.122098189624492	-0.0610145130214203	Female lineage	C3	406	1299.275	0	0	0	0	0	0	-0.193538546450415	V.Day13	V.Day13	V.Day13	0.0	0.0	0.0	0.0	0.0	0.05053470329209478	0.0	0.0
CCACGTTTCATAGGCT-1	1387	2852.414	0	0	0	8	0	-0.0287058157241734	-0.0287058157241734	G1	-0.0130126063407903	-0.470406902844919	Early gametocyte	C0	1387	2852.414	0	0	0	0	0	0	0.018667468535623	II.III.Day6	II.III.Day6	II.Day5	0.0	0.0	0.0	0.0	0.0	0.10358565737051793	0.0	0.0
CCACTTGCACAACCGC-1	1024	2378.023	4	0	0	7	4	0.0671635573159163	0.0671635573159163	S	0.0757437251247466	-0.266693182792377	Early gametocyte	C4	1024	2378.023	0	0	0	0	0	0	-0.170265649602599	II.Day5	II.Day5	V.Day13	0.0	0.0	0.05463858850313034	0.0	0.0	0.0	0.0	0.0
CCACTTGCACGAGAAC-1	1000	2350.3262	9	0	0	8	9	-0.0728171870954785	-0.0728171870954785	G1	-0.363631332794515	-0.575423467042295	Early gametocyte	C9	1000	2350.3262	0	0	0	0	0	0	-0.0899139548443595	II.Day5	II.Day5	V.Day13	0.0	0.0	0.0	0.0	0.0199203187250996	0.03208219752568673	0.199203187250996	0.0
CCATAAGCAACTGCTA-1	1422	2861.2412	5	5	5	6	5	0.0293352562084532	0.0293352562084532	S	1.36704741277668	-0.949872110938439	Male lineage	C5	1422	2861.2412	0	0	0	0	0	0	-0.0392715752822963	IV.Day9	IV.Day9	IV.Day9	0.6254980079681275	0.0	0.0	0.0	0.0	0.0	0.27091633466135456	0.0
CCATCACAGGTGCTGA-1	558	1615.1505	8	1	1	10	8	-0.273737445979795	-0.273737445979795	G1	-0.181546958698891	0.426772280747193	Female lineage	C8	558	1615.1505	0	0	0	0	0	0	0.375336105984777	IV.Day8	IV.Day8	IV.Day8	0.0	0.0	0.009675583380762664	0.0	0.199203187250996	0.016984692807716504	0.0	0.0
CCATCACGTACGTAGG-1	1260	2685.189	0	0	0	8	0	0.0328830332206506	0.0328830332206506	S	0.338567115955132	-0.751988873851739	Early gametocyte	C0	1260	2685.189	0	0	0	0	0	0	-0.0250801326079991	V.Day13	V.Day13	V.Day13	0.0	0.0	0.0	0.0	0.0	0.004613126441602013	0.0	0.0
CCATCACTCCGTAGGC-1	835	2094.299	4	3	3	4	4	0.142417933177706	0.142417933177706	S	0.610844411410081	-0.224066381946443	Early gametocyte	C4	835	2094.299	0	0	0	0	0	0	-0.162319164383638	IV.V.Day10	IV.V.Day10	I.II.Day4	0.0	0.0	0.0	0.0	0.0	0.09289159152862235	0.0	0.0
CCATCACTCTTTACAC-1	1292	2703.9888	5	5	5	6	5	0.189339035266725	0.189339035266725	S	1.1257939010628	-0.354693685245528	Male lineage	C5	1292	2703.9888	0	0	0	0	0	0	-0.20536878554741	IV.Day9	IV.Day9	IV.Day9	0.0	0.0	0.0	0.0	0.0	0.01195219123505976	0.0	0.0
CCCAACTAGATACATG-1	2008	3426.1035	6	3	3	5	6	0.0720959584580175	0.0720959584580175	S	-0.627003741152119	-0.498612096774996	Early gametocyte	C6	2008	3426.1035	0	0	0	0	0	0	-0.132003602210653	V.Day12	V.Day12	II.Day5	0.0	0.0	0.02731929425156517	0.0	0.0	0.13860348081358775	0.0	0.0
CCCAACTCAACTCGTA-1	942	2269.5337	0	0	0	8	0	0.198087216747428	0.198087216747428	S	0.0831880624578334	-0.191104241278897	Early gametocyte	C0	942	2269.5337	0	0	0	0	0	0	-0.231477502102781	V.Day13	V.Day13	V.Day13	0.0	0.0	0.0	0.0	0.4123505976095618	0.0	0.0	0.0
CCCAACTTCATACGGT-1	257	936.43024	3	4	4	3	3	0.0499522520524203	0.0499522520524203	S	-0.109760758674936	-0.441294143895693	Early gametocyte	C3	257	936.43024	0	0	0	0	0	0	0.01420670320036	V.Day13	V.Day13	I.Day3	0.0	0.0	0.043255549231644846	0.08100929614873838	0.0	0.06101908156846299	0.06905710491367861	0.1147410358565737
CCCATTGAGCAAATGT-1	988	2341.8271	2	2	2	1	2	0.0522555578226065	0.0522555578226065	S	-0.283881532668602	-0.0100429185155324	Female lineage	C2	988	2341.8271	0	0	0	0	0	0	0.344142499891227	IV.Day9	IV.Day9	IV.Day9	0.0	0.14342629482071714	0.0	0.0	0.0	0.0	0.0	0.0
CCCATTGCAACCAATC-1	362	1197.4142	3	4	4	3	3	-0.0039121358644885	-0.0039121358644885	G1	-0.106876452112338	-0.354373477399633	Early gametocyte	C3	362	1197.4142	0	0	0	0	0	0	-0.0666699992228281	R.Day.1	R.Day.1	R.Day.1	0.0	0.0	0.0	0.0	0.0	0.009435940448731391	0.0	0.0
CCCATTGGTGAGTAAT-1	904	2215.618	5	5	5	11	5	-0.148229641615517	-0.148229641615517	G1	0.508081715454968	-0.4437079243806	Male lineage	C5	904	2215.618	0	0	0	0	0	0	0.109213553301235	IV.Day9	IV.Day9	II.III.Day6	0.0	0.0	0.0	0.0	0.0	0.0	0.3107569721115538	0.0
CCCATTGGTGGGATTG-1	658	1812.1107	0	0	0	2	0	0.197733135427317	0.197733135427317	S	-0.270645163166647	-0.512295818850117	Early gametocyte	C0	658	1812.1107	0	0	0	0	0	0	0.00752411352867	V.Day13	V.Day13	II.Day5	0.0	0.0	0.0	0.0	0.0	0.0	0.0	0.0
CCCATTGTCACGATAC-1	1224	2657.79	0	0	0	2	0	0.0548827421841939	0.0548827421841939	S	0.074991711196412	-0.536200027684733	Early gametocyte	C0	1224	2657.79	0	0	0	0	0	0	-0.100754576255027	V.Day13	V.Day13	V.Day13	0.0	0.0	0.0	0.0	0.3466135458167331	0.07234221010694065	0.0	0.0
CCCATTGTCTGGACCG-1	719	1907.7782	1	1	1	0	1	-0.239880116453863	-0.239880116453863	G1	-0.263937258294473	0.803271918399299	Female lineage	C1	719	1907.7782	0	0	0	0	0	0	0.0054215218277037	IV.Day8	IV.Day8	IV.Day8	0.0	0.0	0.0	0.0	0.0	0.0	0.0	0.0
CCCGAAGAGATTGTGA-1	1031	2397.6428	0	0	0	7	0	0.0651278803089265	0.0651278803089265	S	0.0806693608169444	-0.646039670693278	Early gametocyte	C0	1031	2397.6428	0	0	0	0	0	0	-0.0073996334155747	II.III.Day6	II.III.Day6	II.Day5	0.0	0.10358565737051793	0.0	0.0	0.0	0.0	0.22841965471447542	0.0
CCCGAAGCACAGAGCA-1	244	903.08057	3	4	4	3	3	0.126044391705539	0.126044391705539	S	-0.0546608436387821	0.128913612010263	Female lineage	C3	244	903.08057	0	0	0	0	0	0	0.085966026864322	V.Day13	V.Day13	V.Day13	0.0	0.15338645418326693	0.032441661923733635	0.0	0.0	0.055357517299224154	0.05046480743691899	0.04541832669322709
CCCGAAGGTACAGAAT-1	780	2005.0048	1	1	1	0	1	0.142653195939263	0.142653195939263	S	-0.438234927615151	1.03162581135476	Female lineage	C1	780	2005.0048	0	0	0	0	0	0	0.0789826959144227	IV.Day9	IV.Day9	IV.Day8	0.0	0.0	0.0	0.0	0.0	0.014468442021388132	0.0	0.0
CCCGAAGGTCCTCAGG-1	965	2288.5308	1	1	1	0	1	-0.108182092011239	-0.108182092011239	G1	-0.373018272900799	1.42689284900015	Female lineage	C1	965	2288.5308	0	0	0	0	0	0	0.102894057844428	IV.Day8	IV.Day8	IV.Day8	0.0	0.0	0.0	0.0	0.0	0.0	0.0	0.0
CCCGAAGGTCTGTTAG-1	668	1829.7485	0	0	0	2	0	-0.109183111759204	-0.109183111759204	G1	-0.275198297420517	-0.409650997076277	Early gametocyte	C0	668	1829.7485	0	0	0	0	0	0	0.126133681769392	IV.V.Day10	IV.V.Day10	II.Day5	0.0	0.0	0.0	0.0	0.0	0.0	0.0	0.0
CCCGAAGTCATCACTT-1	965	2290.513	5	5	5	6	5	-0.0505287632459701	-0.0505287632459701	G1	1.41146755784284	-0.340356745192261	Male lineage	C5	965	2290.513	0	0	0	0	0	0	0.183007165711645	IV.Day9	IV.Day9	IV.Day9	0.7450199203187251	0.0	0.0	0.0	0.0	0.030824072132522543	0.0	0.0
CCCGGAAAGATGCCGA-1	852	2132.0273	0	0	0	8	0	-0.0883049111729907	-0.0883049111729907	G1	-0.301490020740001	-0.531987848543976	Early gametocyte	C0	852	2132.0273	0	0	0	0	0	0	-0.144757018553375	V.Day13	V.Day13	V.Day13	0.0	0.0	0.0	0.0	0.0	0.0	0.0	0.0
CCCGGAACACTCCACT-1	623	1741.7998	6	3	3	5	6	-0.0635353080548513	-0.0635353080548513	G1	-0.188018033145616	-0.495878530146165	Early gametocyte	C6	623	1741.7998	0	0	0	0	0	0	-0.29965811364516	II.Day5	II.Day5	II.Day5	0.0	0.0	0.0	0.0	0.0	0.012581253931641853	0.0	0.0
CCCGGAAGTAAGTCAA-1	754	1981.6892	5	5	5	11	5	0.103195751119656	0.103195751119656	S	0.608161259540357	-0.312565308174082	Male lineage	C5	754	1981.6892	0	0	0	0	0	0	-0.161616608560667	IV.Day9	IV.Day9	IV.Day9	0.0	0.0	0.0	0.0	0.0	0.01677500524218914	0.0	0.0
CCCGGAAGTGCATGAG-1	1021	2367.7927	4	3	3	4	4	-0.250776625093619	-0.250776625093619	G1	0.0345131847296531	-0.503801975983092	Early gametocyte	C4	1021	2367.7927	0	0	0	0	0	0	0.217178988756976	II.Day5	II.Day5	II.Day5	0.0	0.0	0.0	0.0	0.0	0.02180750681484588	0.2456839309428951	0.0
CCCGGAAGTTCGATTG-1	946	2263.3518	1	1	1	0	1	-0.313338800079113	-0.313338800079113	G1	-0.443059536442782	0.836895553866008	Female lineage	C1	946	2263.3518	0	0	0	0	0	0	0.458728304126243	IV.Day8	IV.Day8	IV.Day8	0.0	0.11752988047808766	0.0	0.0	0.12749003984063745	0.0	0.0	0.0
CCCGGAATCACTCTTA-1	1183	2581.528	5	5	5	6	5	0.170612656758212	0.170612656758212	S	1.44235351475344	-0.66892130251766	Male lineage	C5	1183	2581.528	0	0	0	0	0	0	-0.185208868252239	IV.Day9	IV.Day9	II.III.Day6	0.0	0.0	0.0	0.0	0.0	0.003145313482910463	0.0	0.0
CCCTAACAGTTACTCG-1	1215	2651.5913	2	2	2	12	2	-0.0238546179023818	-0.0238546179023818	G1	-0.528317587792718	-0.168493140756594	Female lineage	C2	1215	2651.5913	0	0	0	0	0	0	-0.310205930371042	II.III.Day6	II.III.Day6	II.III.Day6	0.0	0.0	0.0	0.0	0.0	0.029985321870413084	0.0	0.0
CCCTAACGTGATCATC-1	1009	2347.572	4	3	3	4	4	-0.0257995101168881	-0.0257995101168881	G1	0.0385345212571944	-0.116360277780082	Early gametocyte	C4	1009	2347.572	0	0	0	0	0	0	-0.275198342208681	II.III.Day6	II.III.Day6	II.Day5	0.0	0.0	0.053500284575981785	0.0	0.0	0.011742503669532396	0.0	0.0
[truncated: 3,062 more rows]
