# Supplementary material for: Single-cell transcriptomics reveal transcriptional programs underlying male and female cell fate during Plasmodium falciparum gametocytogenesis
Source: Nat Commun. 2024 Aug 26;15:7177. doi: 10.1038/s41467-024-51201-3 (PMC11347709; doi:10.1038/s41467-024-51201-3)
Supplement: Supplementary file 5 — Supplementary Data 2 [file 41467_2024_51201_MOESM5_ESM.csv]

Supp Datafile 2
	Group	Accession Nr	Score	logfoldchange	pvals	pvals_adj
0	0	PF3D7_1466800	22.940697	1.2283385	1.8248637158173608e-116	9.158990989687334e-113
1	0	PF3D7_1016900	22.07928	0.77271295	4.9997724203174834e-108	1.2546928888786725e-104
2	0	PF3D7_0114000	19.50143	1.4251055	1.0675624590605646e-84	6.697619977531217e-82
3	0	PF3D7_1121600	18.924946	1.8061402	7.106152442752218e-80	3.2423435554703075e-77
4	0	PF3D7_0611800	18.823029	1.284938	4.890702459255513e-79	2.0455363035836187e-76
5	0	PF3D7_1474000	17.61626	1.6685592	1.848253006210102e-69	5.4566951989226485e-67
6	0	PF3D7_1420700	16.495972	1.5059909	3.922027866861323e-61	8.528954130577283e-59
7	0	PF3D7_1021600	16.49361	1.5270711	4.078400062439824e-61	8.528954130577283e-59
8	0	PF3D7_1461800	15.632966	1.1215537	4.3411938999225435e-55	7.028532962487499e-53
9	0	PF3D7_1460500	15.054956	1.5550023	3.203106342173219e-51	4.122151469581381e-49
10	0	PF3D7_0726500	14.517367	0.95320153	9.405392885942891e-48	1.0057889551182547e-45
11	0	PF3D7_0513600	14.347494	0.7536476	1.1045708399444866e-46	1.13139613177171e-44
12	0	PF3D7_0314700	14.25438	1.5232307	4.210243060560241e-46	4.063694215567663e-44
13	0	PF3D7_1236200	14.013643	1.5581288	1.2863297026609055e-44	1.1326471539745763e-42
14	0	PF3D7_1466200	13.93653	1.0751972	3.799672768946517e-44	3.2322979029394184e-42
15	0	PF3D7_1102500	13.501357	1.7535384	1.5352259864773145e-41	1.1674695797166123e-39
16	0	PF3D7_0718500	13.182833	0.99966776	1.1017542040963847e-39	7.78831598642219e-38
17	0	PF3D7_1431700	13.0466795	0.966157	6.637755596520133e-39	4.441986045191273e-37
18	0	PF3D7_1438900	12.7372	1.2149379	3.6734215901308624e-37	2.2484028001057068e-35
19	0	PF3D7_0522400	12.724766	0.72965705	4.3076449872655406e-37	2.5738178798911606e-35
20	0	PF3D7_0922800	12.723834	0.9026557	4.359336883717273e-37	2.574060214044352e-35
21	0	PF3D7_1021700	12.56805	0.8618136	3.164328644884233e-36	1.8047460759856779e-34
22	0	PF3D7_1004000	12.401695	1.2333248	2.5585365045304733e-35	1.4111312874987303e-33
23	0	PF3D7_1143500	12.266764	1.0091763	1.3660542153884801e-34	6.996149088811002e-33
24	0	PF3D7_1008700	12.259261	0.6740104	1.4986023188289474e-34	7.597459634547966e-33
25	0	PF3D7_0416500	12.10714	0.8614151	9.68113999060802e-34	4.6275849155106337e-32
26	0	PF3D7_1416400	12.0068445	0.84927887	3.270875342757227e-33	1.5487286174809928e-31
27	0	PF3D7_0511500	11.823043	0.7699613	2.967371787520133e-32	1.3417332433841033e-30
28	0	PF3D7_0708400	11.695903	0.49056953	1.337564102896118e-31	5.837594984726623e-30
29	0	PF3D7_0813300	11.668111	0.94964725	1.8549743683634989e-31	8.025962374841725e-30
30	0	PF3D7_1233600	11.4447565	0.6948965	2.4980561058992416e-30	1.0276839012711716e-28
31	0	PF3D7_1453700	11.378777	0.69735885	5.334280755582543e-30	2.1590931542152247e-28
32	0	PF3D7_0508900	11.346067	0.8561691	7.757343819197114e-30	3.0900086213135172e-28
33	0	PF3D7_0927200	11.290499	0.8591761	1.4620532286759335e-29	5.732847777128524e-28
34	0	PF3D7_0417400	11.241693	0.6607377	2.544569607681242e-29	9.900151055001671e-28
35	0	PF3D7_0317700	11.127709	0.7603446	9.196800708903134e-29	3.470582162254499e-27
36	0	PF3D7_1211800	11.074084	0.724968	1.6758458094210049e-28	6.230422309247425e-27
37	0	PF3D7_0826100	11.058244	0.7194114	1.999741601140159e-28	7.379928747148867e-27
38	0	PF3D7_0823200	11.023318	1.3072749	2.949803398485732e-28	1.0806615516058312e-26
39	0	PF3D7_1228800	10.896789	0.6857234	1.193968102217211e-27	4.250018372360413e-26
40	0	PF3D7_0215000	10.849139	0.8140563	2.0131144301067475e-27	7.06560931797606e-26
41	0	PF3D7_1142100	10.847613	0.9283566	2.0470056959767586e-27	7.134667769518994e-26
42	0	PF3D7_1369400	10.836962	1.0415844	2.299813372512767e-27	7.906002271672313e-26
43	0	PF3D7_1362700	10.607503	0.87174284	2.7499969113617735e-26	9.021068299427936e-25
44	0	PF3D7_0502400	10.458081	1.4385484	1.3455327847918546e-25	4.247313865956174e-24
45	0	PF3D7_0627700	10.153357	0.8533661	3.201588257233798e-24	9.342308990149089e-23
46	0	PF3D7_1203700	10.134737	0.8118439	3.8741490371931605e-24	1.1239510992874261e-22
47	0	PF3D7_0306900	10.108021	0.9060843	5.0902312111642814e-24	1.468268416599628e-22
48	0	PF3D7_0903900	10.074798	1.1127051	7.140755679023498e-24	2.0248278391536123e-22
49	0	PF3D7_1472900	10.064885	1.006265	7.89791578658734e-24	2.2145049906637907e-22
50	0	PF3D7_0818900	10.004544	0.358545	1.4555970390100773e-23	4.0140887575777904e-22
51	0	PF3D7_1219000	9.905117	0.9500636	3.9550575045777877e-23	1.0558741284827614e-21
52	0	PF3D7_1133200	9.863412	0.97752523	5.99758946252501e-23	1.5926932017149748e-21
53	0	PF3D7_1423700	9.837162	0.7140252	7.787698179209476e-23	2.0464113697095476e-21
54	0	PF3D7_0604500	9.834077	0.7276331	8.030051040044442e-23	2.0991055296866176e-21
55	0	PF3D7_0405400	9.697507	0.7966215	3.089554697723192e-22	7.792198506468693e-21
56	0	PF3D7_1103800	9.568295	0.7052073	1.0868352193812449e-21	2.727412983037234e-20
57	0	PF3D7_0308200	9.566302	1.0010017	1.1079735912928552e-21	2.766626594377533e-20
58	0	PF3D7_0406200	9.528967	0.20183806	1.5885590557910812e-21	3.9083225004977633e-20
59	0	PF3D7_1404900	9.520806	0.64295644	1.7184108216552816e-21	4.2071726409209064e-20
60	0	PF3D7_1472200	9.5184765	0.8847741	1.757364144330977e-21	4.2816556506782394e-20
61	0	PF3D7_0911900	9.479888	0.70265806	2.5455628659915542e-21	6.17206764464329e-20
62	0	PF3D7_0110000	9.435146	0.5513096	3.9044858829140655e-21	9.287495093054832e-20
63	0	PF3D7_1414300	9.433764	0.8899161	3.9562798018238024e-21	9.322332547114396e-20
64	0	PF3D7_1410300	9.426214	0.79019934	4.251577929537852e-21	9.971340947827327e-20
65	0	PF3D7_1467900	9.399755	0.64120275	5.4690367937164085e-21	1.2649352842240853e-19
66	0	PF3D7_1134000	9.394855	0.9657832	5.729672703423509e-21	1.3191388669028712e-19
67	0	PF3D7_0110500	9.374805	0.791013	6.930337646041782e-21	1.5810620293401685e-19
68	0	PF3D7_0416000	9.338129	0.8191387	9.805162692791923e-21	2.1969692658536903e-19
69	0	PF3D7_0922100	9.333036	0.77101296	1.0288077332631088e-20	2.294927116998908e-19
70	0	PF3D7_1138500	9.260598	0.8421287	2.0329006362010117e-20	4.416938655018562e-19
71	0	PF3D7_1402500	9.17881	0.68520284	4.358801166781412e-20	9.38919444466777e-19
72	0	PF3D7_0916400	9.161364	0.68627954	5.124563926432883e-20	1.0991532626823352e-18
73	0	PF3D7_1317800	9.139001	0.9609292	6.30319930515825e-20	1.340498191211409e-18
74	0	PF3D7_0804500	9.117265	0.6581314	7.7044294475691e-20	1.6315836032636842e-18
75	0	PF3D7_1473200	9.107545	0.9373284	8.426699696119881e-20	1.769606936185175e-18
76	0	PF3D7_0629700	9.10295	0.648022	8.791045750787605e-20	1.8384274426334578e-18
77	0	PF3D7_1206200	9.091415	0.8414583	9.775770159852123e-20	2.035875121672108e-18
78	0	PF3D7_1211400	9.071624	0.84303945	1.172567175263544e-19	2.431865558945342e-18
79	0	PF3D7_0406500	9.000728	0.61953485	2.2422627688196345e-19	4.574762941750303e-18
80	0	PF3D7_0527500	8.966107	0.7636165	3.071786780127803e-19	6.241820991684795e-18
81	0	PF3D7_0704600	8.963023	0.4557042	3.1589722799972793e-19	6.39309752955901e-18
82	0	PF3D7_1342000	8.949544	0.6803698	3.5695347655004747e-19	7.194977906846139e-18
83	0	PF3D7_1408700	8.947183	0.62107635	3.646709523878119e-19	7.321134040137712e-18
84	0	PF3D7_0812100	8.940532	0.8791609	3.873028805955808e-19	7.744514572546694e-18
85	0	PF3D7_1235300	8.893621	0.7285165	5.914907901062795e-19	1.1780524902950067e-17
86	0	PF3D7_1405800	8.875756	0.86319643	6.9459518793961285e-19	1.3651307660501824e-17
87	0	PF3D7_0921200	8.87505	0.93230826	6.990209341998344e-19	1.3651307660501824e-17
88	0	PF3D7_1215000	8.856382	1.1158135	8.2653209839477e-19	1.6078932565284306e-17
89	0	PF3D7_1417200	8.850823	0.6257866	8.687581026615218e-19	1.6835123232657058e-17
90	0	PF3D7_1337500	8.736825	0.5621693	2.3975341463578916e-18	4.575370296794775e-17
91	0	PF3D7_0924000	8.728583	0.69054997	2.5788183657825965e-18	4.9026853704025955e-17
92	0	PF3D7_1346400	8.66678	0.5960894	4.4450949297682995e-18	8.279269235728697e-17
93	0	PF3D7_0214000	8.666556	1.1594107	4.453880640858235e-18	8.279269235728697e-17
94	0	PF3D7_1146800	8.6363535	0.6740395	5.803581077645477e-18	1.0669660596594377e-16
95	0	PF3D7_1128100	8.555063	0.8670381	1.178038299322623e-17	2.142237037789944e-16
96	0	PF3D7_1038000.1	8.463267	0.9780776	2.5998937950496052e-17	4.67701324636343e-16
97	0	PF3D7_1341300	8.425482	0.57659245	3.5926892647356257e-17	6.439895507038609e-16
98	0	PF3D7_0214300	8.403569	0.91922253	4.331106662218384e-17	7.708448346692933e-16
99	0	PF3D7_0422500	8.345461	0.7144523	7.093657319760301e-17	1.2405249507971065e-15
100	0	PF3D7_0822100	8.341252	0.9082679	7.350804919316776e-17	1.2810308989601007e-15
101	0	PF3D7_1021800	8.311997	0.6320458	9.410455740913212e-17	1.6342933343821249e-15
102	0	PF3D7_1406200	8.265022	0.6117247	1.3966814432271136e-16	2.4089155201226404e-15
103	0	PF3D7_0616200	8.264284	0.70077205	1.4053600914558213e-16	2.415582979115331e-15
104	0	PF3D7_0322000	8.261745	1.0905125	1.4355762692404535e-16	2.4590980530095004e-15
105	0	PF3D7_0818200	8.164117	1.0132109	3.237941464153677e-16	5.4534322847608406e-15
106	0	PF3D7_1021900	8.1537075	0.5416354	3.529351700037298e-16	5.924353238290033e-15
107	0	PF3D7_0504800	8.141851	0.6316015	3.8928027500930564e-16	6.448177228619488e-15
108	0	PF3D7_0910300	8.118476	0.9058301	4.720735932745404e-16	7.717711285488332e-15
109	0	PF3D7_1461300	8.114364	0.6668449	4.883378909448867e-16	7.95768790471554e-15
110	0	PF3D7_1305300	8.072722	0.7363959	6.874775076855034e-16	1.1166503595707255e-14
111	0	PF3D7_1436100	8.065187	0.7590444	7.312331102120613e-16	1.1838899935981728e-14
112	0	PF3D7_1349500	8.045074	0.46725756	8.619311797365106e-16	1.3910072640185037e-14
113	0	PF3D7_1309100	7.988316	0.54981655	1.3679444378380954e-15	2.1935185730061982e-14
114	0	PF3D7_0913200	7.980492	0.9158003	1.4575084588726978e-15	2.3296926608541625e-14
115	0	PF3D7_1239800	7.9554305	0.47689846	1.78509605405492e-15	2.8442530461275057e-14
116	0	PF3D7_1105400	7.92963	0.7799949	2.1979996688125114e-15	3.480050579738169e-14
117	0	PF3D7_1222300	7.920489	0.543055	2.3657869513020618e-15	3.7339260089890084e-14
118	0	PF3D7_1408600	7.9031706	0.8137349	2.718972039496409e-15	4.264537708197649e-14
119	0	PF3D7_0423700	7.8998613	0.9622	2.792143999343926e-15	4.3656606643947554e-14
120	0	PF3D7_1462800	7.881804	0.8164713	3.226883446250516e-15	5.014157280721777e-14
121	0	PF3D7_0322900	7.862943	1.0878197	3.752108527021128e-15	5.794410060652013e-14
122	0	PF3D7_0517700	7.800771	0.7421419	6.153005578786424e-15	9.444016819550173e-14
123	0	PF3D7_0309600	7.7260036	0.45497	1.1097541631262135e-14	1.6776675134730318e-13
124	0	PF3D7_0609000	7.712364	0.477903	1.2350792915321455e-14	1.8504068549850265e-13
125	0	PF3D7_1444100	7.70785	0.8934526	1.2795498312881724e-14	1.9056559653517318e-13
126	0	PF3D7_0706000	7.684443	0.50088334	1.5366400323323524e-14	2.281774059844993e-13
127	0	PF3D7_1366900	7.6510115	0.7528736	1.994046436789847e-14	2.952247512167623e-13
128	0	PF3D7_1366300	7.617451	0.664797	2.587335887710523e-14	3.8081638769557523e-13
129	0	PF3D7_1336800	7.580421	0.84512854	3.444354541167303e-14	5.025353326197294e-13
130	0	PF3D7_1475400	7.5615606	0.9726404	3.982621868770736e-14	5.743902057287449e-13
131	0	PF3D7_1412400	7.5548773	0.5820072	4.1925472657177477e-14	6.029339463219878e-13
132	0	PF3D7_0520100	7.554299	1.067581	4.2112172571194514e-14	6.038885546709293e-13
133	0	PF3D7_0504400	7.5294943	1.0968817	5.0937184074286644e-14	7.262889967864905e-13
134	0	PF3D7_1447000	7.492255	0.59722745	6.770008593663813e-14	9.625686439546368e-13
135	0	PF3D7_0520000	7.441489	0.5742028	9.955645575241868e-14	1.399646642636945e-12
136	0	PF3D7_0416100	7.439417	0.5462999	1.011307072990733e-13	1.417807318251533e-12
137	0	PF3D7_1324300	7.411126	0.5730892	1.2523144022167358e-13	1.7410986107273676e-12
138	0	PF3D7_0413600	7.3887153	1.3400458	1.482543697265957e-13	2.0554935957397345e-12
139	0	PF3D7_1338200	7.3816304	0.83831394	1.5636274212820257e-13	2.1619410543841564e-12
140	0	PF3D7_0307200	7.3610992	0.7883235	1.8240206665919858e-13	2.5150438806662574e-12
141	0	PF3D7_1445200	7.340391	0.8538417	2.1297060994367377e-13	2.896746588908668e-12
142	0	PF3D7_0520800	7.318462	0.9952037	2.508288064622649e-13	3.4024588638759663e-12
143	0	PF3D7_0420000	7.2931113	0.69272465	3.028777687133203e-13	4.097421889951899e-12
144	0	PF3D7_0406100	7.2858496	0.60277086	3.1964895704885044e-13	4.312683105989732e-12
145	0	PF3D7_1222700	7.272837	0.8180512	3.5201499864036593e-13	4.736630772589804e-12
146	0	PF3D7_1129800	7.262202	1.2871748	3.8083931534868005e-13	5.0971533966267335e-12
147	0	PF3D7_0934700	7.248434	0.4564175	4.216178406384332e-13	5.6279253780965324e-12
148	0	PF3D7_1416600	7.2241597	0.75637877	5.042105450169949e-13	6.712553648382751e-12
149	0	PF3D7_0827900	7.218633	0.5019859	5.251273628430299e-13	6.972524428860231e-12
150	0	PF3D7_0814000	7.2110825	0.85139775	5.550883671046965e-13	7.3315487223644e-12
151	0	PF3D7_0212500	7.204062	0.56021094	5.844479287881931e-13	7.678911399444873e-12
152	0	PF3D7_0912400	7.195451	1.0429654	6.225463723541841e-13	8.158120738500391e-12
153	0	PF3D7_1454400	7.19174	0.78515184	6.397078594413035e-13	8.339464276716628e-12
154	0	PF3D7_1364400	7.1886234	0.83687454	6.544786502509212e-13	8.509917993806666e-12
155	0	PF3D7_0414100	7.139721	1.0485134	9.35206210892797e-13	1.2097422609461207e-11
156	0	PF3D7_1336700	7.1322827	0.9738346	9.871784748359656e-13	1.2736886285865582e-11
157	0	PF3D7_1115400	7.130323	0.7504841	1.0013384393561987e-12	1.2886455454176312e-11
158	0	PF3D7_0707700	7.1294394	0.66552806	1.0077870352545223e-12	1.2936273989622629e-11
159	0	PF3D7_1302800	7.118515	0.72842354	1.0909618713160705e-12	1.3897303634861313e-11
160	0	PF3D7_0321600	7.083043	0.6236568	1.410229728102927e-12	1.7918843051515418e-11
161	0	PF3D7_1434500	7.0681343	0.5241131	1.5703039177674974e-12	1.9802400410238866e-11
162	0	PF3D7_0801700	6.990186	0.69019824	2.745217312135987e-12	3.427424300898139e-11
163	0	PF3D7_1248700	6.98021	0.6151862	2.9473982749616427e-12	3.6707176034820065e-11
164	0	PF3D7_0212400	6.9681125	0.55725735	3.2122109678896405e-12	3.980762184651384e-11
165	0	PF3D7_0613800	6.923692	0.7738116	4.400209219140917e-12	5.4262039486162806e-11
166	0	PF3D7_1027800	6.906422	0.6820437	4.970289740944394e-12	6.114187306323509e-11
167	0	PF3D7_1337400	6.8295665	0.82028323	8.5171632589188e-12	1.0281630568531715e-10
168	0	PF3D7_1222400	6.8294864	0.74392414	8.521933286529575e-12	1.0281630568531715e-10
169	0	PF3D7_1304500	6.8086176	0.65938747	9.85411154747395e-12	1.1860380301384115e-10
170	0	PF3D7_0103200	6.7975807	0.7902562	1.0639057225106914e-11	1.2713673384002764e-10
171	0	PF3D7_1468100	6.7869616	0.517164	1.1451967864144855e-11	1.3652595418086231e-10
172	0	PF3D7_0811200	6.772037	0.9358749	1.2698161863298973e-11	1.5102387296658187e-10
173	0	PF3D7_0918000	6.7571445	0.61706024	1.4073770446732596e-11	1.6620295028741387e-10
174	0	PF3D7_1321700	6.733818	0.51118773	1.6526792118345832e-11	1.947135437605111e-10
175	0	PF3D7_0415900	6.677461	0.6405834	2.4311677343254977e-11	2.850941789387774e-10
176	0	PF3D7_1470300	6.660496	0.7490786	2.7290412185630615e-11	3.185362296736746e-10
177	0	PF3D7_0929200	6.6479173	0.7174083	2.972689747236661e-11	3.4536874632825924e-10
178	0	PF3D7_1340300	6.631322	0.63028663	3.326933520052329e-11	3.856323172550263e-10
179	0	PF3D7_0627300	6.5853114	0.46797204	4.53932937652356e-11	5.237446928913046e-10
180	0	PF3D7_0311300	6.571383	0.6008831	4.985008312539425e-11	5.72534478733075e-10
181	0	PF3D7_1302500	6.5681214	0.6067802	5.095390185683902e-11	5.838758753869293e-10
182	0	PF3D7_1446200	6.556121	1.4535186	5.522543606396152e-11	6.313814660706672e-10
183	0	PF3D7_0914600	6.5384173	0.828606	6.217331357807645e-11	7.091996837462857e-10
184	0	PF3D7_0306800	6.534931	1.0450829	6.36388746304628e-11	7.242710017466958e-10
185	0	PF3D7_1448500	6.5224323	0.49836758	6.917629667294856e-11	7.85510934392599e-10
186	0	PF3D7_1007900	6.521517	0.90037674	6.960003087972068e-11	7.885384988381899e-10
187	0	PF3D7_1036900	6.4389734	0.5420026	1.2028407159011905e-10	1.3385936924851607e-09
188	0	PF3D7_1446300	6.4145865	0.61972505	1.4120540330913036e-10	1.564481057855464e-09
189	0	PF3D7_0418900	6.41192	0.7178784	1.4369834731559555e-10	1.5885947250594142e-09
190	0	PF3D7_1205800	6.3782635	0.61223793	1.7910735919165488e-10	1.967045592522792e-09
191	0	PF3D7_1455700	6.3310637	0.7698252	2.434766005328877e-10	2.6623291025589618e-09
192	0	PF3D7_0315500	6.3253126	1.3207306	2.5272062879994456e-10	2.757401817275917e-09
193	0	PF3D7_1234100	6.313553	0.4746766	2.7270127431512624e-10	2.9689537869579576e-09
194	0	PF3D7_0809900	6.275141	0.7576433	3.493177674771332e-10	3.770378225737057e-09
195	0	PF3D7_1438000	6.254722	0.70966494	3.9822444430934585e-10	4.270701893138049e-09
196	0	PF3D7_0310200	6.2367454	0.63681364	4.4676899550979567e-10	4.7709225286460946e-09
197	0	PF3D7_0706500	6.219684	0.64178604	4.981574261129256e-10	5.297144325552486e-09
198	0	PF3D7_1303800	6.1958594	0.47859865	5.796791532578234e-10	6.1509718186067985e-09
199	0	PF3D7_1342900	6.192566	0.52390236	5.919259678042599e-10	6.2676717983324484e-09
200	0	PF3D7_1417900	6.1816416	0.8918751	6.343844023829914e-10	6.703105927495229e-09
201	0	PF3D7_0729100	6.159102	0.5474146	7.315855065537894e-10	7.713923649986279e-09
202	0	PF3D7_0724700	6.1428604	0.5683711	8.104861282147623e-10	8.527945235869795e-09
203	0	PF3D7_0819000	6.0839653	0.76027006	1.17246035539133e-09	1.2158220090308027e-08
204	0	PF3D7_1008500	6.061008	0.6370297	1.352710269295896e-09	1.3969656052666876e-08
205	0	PF3D7_1463400	6.051915	1.1512375	1.4313381835971224e-09	1.4751306660110796e-08
206	0	PF3D7_1433400	6.0265484	0.36640725	1.6749830034828418e-09	1.721049532571715e-08
207	0	PF3D7_0624600	6.005085	0.5277362	1.9123147264575827e-09	1.9547673344380054e-08
208	0	PF3D7_1110400	5.9852767	0.64554554	2.1602214774945623e-09	2.1903336556656986e-08
209	0	PF3D7_0619400	5.9815497	0.6479271	2.2102460346667547e-09	2.2365372677404116e-08
210	0	PF3D7_1412600	5.9669785	1.1845783	2.416871326579424e-09	2.4406996354330244e-08
211	0	PF3D7_1033200	5.9374666	0.80072457	2.8945958133350885e-09	2.8893976010396386e-08
212	0	PF3D7_0719900	5.9374027	0.4578392	2.895730211840881e-09	2.8893976010396386e-08
213	0	PF3D7_0106300	5.9159393	0.7142614	3.299865274899168e-09	3.279608676181965e-08
214	0	PF3D7_1250200	5.9145417	0.49009416	3.3280068638727426e-09	3.301040800351244e-08
215	0	PF3D7_1030300	5.9067183	0.6408313	3.4899023726770986e-09	3.4479960646587314e-08
216	0	PF3D7_1216500	5.906268	0.26094288	3.4994400280779276e-09	3.450626621006506e-08
217	0	PF3D7_1322800	5.8906207	0.72112244	3.8474760036556205e-09	3.7789593077001094e-08
218	0	PF3D7_1312900	5.8792467	0.5443194	4.121379753497237e-09	4.040079098203639e-08
219	0	PF3D7_0320900	5.8555503	0.6231337	4.754326315254719e-09	4.633391024517172e-08
220	0	PF3D7_1235600	5.832513	1.0025159	5.459875314006196e-09	5.279983468400211e-08
221	0	PF3D7_0419900	5.831051	0.5113742	5.507932672714076e-09	5.3162142469907584e-08
222	0	PF3D7_0829300	5.8047686	0.62878656	6.445502748187811e-09	6.185464300794383e-08
223	0	PF3D7_1128600	5.78594	0.56267107	7.21079408236058e-09	6.893519142736714e-08
224	0	PF3D7_1008100	5.774582	0.55363667	7.714438241424654e-09	7.34701433277236e-08
225	0	PF3D7_0303700	5.772622	0.7827681	7.804740278611236e-09	7.418937776202612e-08
226	0	PF3D7_0919400	5.7680435	0.6166979	8.019715179287676e-09	7.608875327947985e-08
227	0	PF3D7_1423400	5.7409577	0.46377817	9.414271283107855e-09	8.898347941604204e-08
228	0	PF3D7_0312800	5.7293262	0.7648227	1.0083026688049284e-08	9.49469248542577e-08
229	0	PF3D7_1215400	5.727784	0.47357464	1.0175097012514063e-08	9.56344792243597e-08
230	0	PF3D7_1367300	5.6905932	1.3255807	1.2659881876748674e-08	1.1854467749888357e-07
231	0	PF3D7_1126500	5.6783032	0.62606245	1.360373510151976e-08	1.271455241611316e-07
232	0	PF3D7_0801800	5.6640697	0.51776177	1.4782445110890848e-08	1.3714065066832008e-07
233	0	PF3D7_0718100	5.6628966	0.6549473	1.4883869548115385e-08	1.3782682889666258e-07
234	0	PF3D7_1120000	5.609882	0.5853361	2.024649929721244e-08	1.864535412343289e-07
235	0	PF3D7_1242700	5.6011424	0.5022519	2.1294393136138568e-08	1.9574461382835067e-07
236	0	PF3D7_1442900	5.590555	0.54230475	2.2634463145835907e-08	2.0736114718569565e-07
237	0	PF3D7_1329600	5.574185	0.6386964	2.4869157443535243e-08	2.2653049221252884e-07
238	0	PF3D7_0521000	5.5207357	0.45898977	3.3758269811344776e-08	3.05284245375026e-07
239	0	PF3D7_1416500	5.51921	1.5647627	3.405274744615837e-08	3.073934162450878e-07
240	0	PF3D7_1251300	5.5055385	1.0052141	3.68041903681639e-08	3.3163416778781797e-07
241	0	PF3D7_1223500	5.4992085	0.44860664	3.814995344408016e-08	3.42967752846251e-07
242	0	PF3D7_1473900	5.4932804	0.6205896	3.945352175882245e-08	3.5360218876344624e-07
243	0	PF3D7_1470600	5.481537	0.74436975	4.2164668373729506e-08	3.772272202633661e-07
244	0	PF3D7_0729500	5.4806213	0.8648769	4.238350205464319e-08	3.7851031461255193e-07
245	0	PF3D7_1442400	5.4753356	0.47457513	4.3668279703286206e-08	3.8722808450670225e-07
246	0	PF3D7_1422400	5.465343	0.5951563	4.6201196825824e-08	4.0824613885353984e-07
247	0	PF3D7_1113000	5.463255	0.9652353	4.674829681832466e-08	4.121158219575991e-07
248	0	PF3D7_0513200	5.449728	0.45317465	5.044695091973458e-08	4.434207472261784e-07
249	0	PF3D7_0519500	5.446772	0.486906	5.129217898068152e-08	4.5006196906300797e-07
250	0	PF3D7_1132200	5.4403777	0.68176126	5.316766015410569e-08	4.6570416459591003e-07
251	0	PF3D7_1104100	5.431976	0.84942573	5.5733470145328756e-08	4.856359143392448e-07
252	0	PF3D7_1356800	5.4308352	0.5039381	5.609091176232413e-08	4.87903442175225e-07
253	0	PF3D7_0728100	5.41673	0.40342236	6.069890134661756e-08	5.261619790305243e-07
254	0	PF3D7_0106400	5.404071	0.71193814	6.514527789403919e-08	5.627610150605554e-07
255	0	PF3D7_0924400	5.40293	0.38828644	6.55610541448668e-08	5.653796061049596e-07
256	0	PF3D7_0914700	5.391829	0.8838857	6.974414344197803e-08	6.00421708293804e-07
257	0	PF3D7_0418300	5.3746233	0.4844539	7.674302382150677e-08	6.584157889916964e-07
258	0	PF3D7_0405700	5.3628793	0.70132756	8.190565490809285e-08	7.003142793589745e-07
259	0	PF3D7_1223400	5.355586	0.47566336	8.52796227790091e-08	7.279224944351134e-07
260	0	PF3D7_0606700	5.342557	0.5153045	9.164452537829844e-08	7.782806647608796e-07
261	0	PF3D7_1459200	5.337657	0.85399604	9.415528607313683e-08	7.982523324342462e-07
262	0	PF3D7_1404100	5.335087	1.2634972	9.549890545196643e-08	8.05561355400705e-07
263	0	PF3D7_1013600	5.333625	0.5779099	9.627134975707558e-08	8.107146047496012e-07
264	0	PF3D7_0930800	5.320371	0.47105455	1.0355584955888299e-07	8.676908329483034e-07
265	0	PF3D7_0716000	5.3180575	0.45061466	1.0488085588697708e-07	8.758685785303461e-07
266	0	PF3D7_0305300	5.2948594	0.62923026	1.1910795162737558e-07	9.897397503605927e-07
267	0	PF3D7_1017800	5.2919035	0.8244635	1.2104976070980444e-07	1.0042128082686091e-06
268	0	PF3D7_0717900	5.2906985	0.5870084	1.2185001528093327e-07	1.0091835424009969e-06
269	0	PF3D7_1427900	5.289349	0.5571383	1.2275237760580787e-07	1.014982179907001e-06
270	0	PF3D7_0104300	5.284064	0.47446728	1.2634928732574206e-07	1.0430050544208872e-06
271	0	PF3D7_1016400	5.2795815	0.9823736	1.294792704647788e-07	1.0653384564962702e-06
272	0	PF3D7_0509400	5.27926	0.601846	1.2970650068620307e-07	1.065461418893704e-06
273	0	PF3D7_1343300	5.269509	0.5110497	1.3678943203955623e-07	1.1181533540823008e-06
274	0	PF3D7_1456700	5.24872	0.43851528	1.5315941384402759e-07	1.2499302407856494e-06
275	0	PF3D7_1434300	5.2061315	0.86073613	1.9281803751044643e-07	1.5558741644130718e-06
276	0	PF3D7_1350300	5.2017937	0.6890098	1.9737404586632381e-07	1.5900807964736424e-06
277	0	PF3D7_1306500	5.2002997	0.3977292	1.9896729595999024e-07	1.6003475295243446e-06
278	0	PF3D7_0403400	5.196573	0.46584812	2.0299622638497952e-07	1.6275368374220642e-06
279	0	PF3D7_1347700	5.179576	0.4906965	2.2239110007849215e-07	1.7801928728771167e-06
280	0	PF3D7_1335700	5.1784835	0.76374716	2.2369708030459534e-07	1.7877956147273313e-06
281	0	PF3D7_0409800	5.177712	0.6568673	2.246234071298942e-07	1.7923448018838456e-06
282	0	PF3D7_1332400	5.1756077	0.57351035	2.2717040785553606e-07	1.8097909159157707e-06
283	0	PF3D7_0524800	5.136007	0.76354945	2.8063725824543797e-07	2.221637853523428e-06
284	0	PF3D7_1322200	5.122962	0.37733757	3.00772920752301e-07	2.373552341597168e-06
285	0	PF3D7_1109900	5.119492	0.8315643	3.063598310018646e-07	2.4138461409707355e-06
286	0	PF3D7_1325700	5.1002135	0.6995675	3.3927013844039405e-07	2.650230341919583e-06
287	0	PF3D7_1226300	5.100069	0.75833255	3.3952941021205253e-07	2.650230341919583e-06
288	0	PF3D7_0603600	5.093113	0.360145	3.5223175105955147e-07	2.745110494670635e-06
289	0	PF3D7_0522000	5.0722766	0.5493054	3.9308491293262547e-07	3.0492939381898718e-06
290	0	PF3D7_1427800	5.0617537	1.1262043	4.1541749527249205e-07	3.2175623592170334e-06
291	0	PF3D7_1469300	5.05944	0.68840367	4.204888913088317e-07	3.2518239529723053e-06
292	0	PF3D7_1022600	5.05687	0.58047616	4.261938312636746e-07	3.2908720601728968e-06
293	0	PF3D7_1123000	5.0425396	0.4749902	4.593933300533972e-07	3.536342214015339e-06
294	0	PF3D7_0319700	5.037656	0.4675868	4.7126764010700755e-07	3.616654871096439e-06
295	0	PF3D7_1323400	5.033672	0.7573919	4.811733175023244e-07	3.6870364588460554e-06
296	0	PF3D7_1360400	5.020884	0.8509274	5.143425205664047e-07	3.92920108176984e-06
297	0	PF3D7_1471100	5.017478	1.0258157	5.235418221653447e-07	3.993398792473959e-06
298	0	PF3D7_0608800	5.0072284	0.36891824	5.521937188953743e-07	4.2055542870043765e-06
299	0	PF3D7_1136400	4.999244	0.6989392	5.755551320890357e-07	4.3702136277683365e-06
300	0	PF3D7_1225000	4.982038	0.79200083	6.291799342110921e-07	4.762977511018811e-06
301	0	PF3D7_0422200	4.9798856	0.30142274	6.362189762241143e-07	4.801779010028315e-06
302	0	PF3D7_1118300	4.9687524	0.5782747	6.73850667122754e-07	5.0705494726973045e-06
303	0	PF3D7_1419700	4.96186	0.63801736	6.98211787280156e-07	5.245995449639375e-06
304	0	PF3D7_0713900	4.9354334	0.62800115	7.997306875823765e-07	5.9997732750014165e-06
305	0	PF3D7_1248600	4.9332967	0.7485765	8.085328182400436e-07	6.047729083080147e-06
306	0	PF3D7_0521300	4.929955	0.38135478	8.224859112904066e-07	6.133813950618946e-06
307	0	PF3D7_1142500	4.925489	0.7334293	8.414972846300571e-07	6.266283192222932e-06
308	0	PF3D7_0728900	4.9198337	0.6305119	8.661770368181811e-07	6.434675968227706e-06
309	0	PF3D7_1347500	4.9197216	0.593885	8.666748265634448e-07	6.434675968227706e-06
310	0	PF3D7_0933300	4.9155445	0.5920614	8.853605539343526e-07	6.56369958670091e-06
311	0	PF3D7_1218200	4.9147253	0.5011548	8.89071064857438e-07	6.571793335080237e-06
312	0	PF3D7_0212200	4.8908043	0.9276768	1.0042488812100936e-06	7.3905060627470085e-06
313	0	PF3D7_0523100	4.8895187	0.78068423	1.010827382490685e-06	7.417167591697e-06
314	0	PF3D7_0909700	4.884346	0.5491732	1.0377277894046138e-06	7.603439087623002e-06
315	0	PF3D7_0820300	4.8827395	0.64555454	1.0462212519009002e-06	7.654496302172912e-06
316	0	PF3D7_0520600	4.8744335	1.1303142	1.0912105033772347e-06	7.94889044477553e-06
317	0	PF3D7_1469800	4.869775	0.4882832	1.1172553556512928e-06	8.115057351684282e-06
318	0	PF3D7_0213900	4.862385	0.65199286	1.1597989933126449e-06	8.411894721728563e-06
319	0	PF3D7_0627500	4.8610353	1.2837368	1.1677343209771527e-06	8.457227354955743e-06
320	0	PF3D7_1454200	4.8504324	0.68585336	1.2319269668595947e-06	8.909281623441361e-06
321	0	PF3D7_1355700	4.847701	0.81404394	1.249003406118742e-06	9.01978143210067e-06
322	0	PF3D7_0627100	4.8359737	0.48269147	1.3249550435537163e-06	9.55452494769555e-06
323	0	PF3D7_1225500	4.8234105	0.6921942	1.4112401415878614e-06	1.0136334252773474e-05
324	0	PF3D7_1107300	4.823346	0.36882246	1.4116950872063474e-06	1.0136334252773474e-05
325	0	PF3D7_1403700	4.818238	0.9521156	1.4483180745567843e-06	1.0384440594572143e-05
326	0	PF3D7_1316100	4.8031526	0.37465325	1.5618688813334787e-06	1.1103427642227663e-05
327	0	PF3D7_1452600	4.8025417	0.5054817	1.5666397778429485e-06	1.112159129419202e-05
328	0	PF3D7_0510200	4.785979	0.6272397	1.7015605754371609e-06	1.2045320914131326e-05
329	0	PF3D7_0214100	4.781432	0.6002766	1.7405061353841127e-06	1.2303662385201214e-05
330	0	PF3D7_0935200	4.757929	0.4971543	1.9558931863919004e-06	1.372954951398734e-05
331	0	PF3D7_1307000	4.752242	1.1336153	2.011735157268919e-06	1.4101813902699307e-05
332	0	PF3D7_1473500	4.742683	0.6677577	2.1090607268285654e-06	1.472235853679078e-05
333	0	PF3D7_1120500	4.7364497	0.63777035	2.1749458981497745e-06	1.5119187621625649e-05
334	0	PF3D7_0726400	4.7361126	0.36717132	2.1785676632141773e-06	1.5123417844636176e-05
335	0	PF3D7_1011000	4.7279673	0.63853663	2.2677860949143423e-06	1.572101990383299e-05
336	0	PF3D7_0504700	4.721863	0.29319596	2.336945347434532e-06	1.6178108550032986e-05
337	0	PF3D7_0604600	4.719244	0.9539612	2.3672276329388105e-06	1.6365172850853842e-05
338	0	PF3D7_0811600	4.718762	0.57493836	2.3728419572025404e-06	1.638142198514381e-05
339	0	PF3D7_0105700	4.717959	0.4044494	2.382227584283083e-06	1.6419234676059865e-05
340	0	PF3D7_0904600	4.717734	0.4960396	2.3848619403960233e-06	1.6419234676059865e-05
341	0	PF3D7_0920900	4.710119	0.5813551	2.4757224834431886e-06	1.7021439923837486e-05
342	0	PF3D7_1249800	4.704994	0.42502627	2.538732152828564e-06	1.7430775205262054e-05
343	0	PF3D7_1436400	4.7043996	0.95302266	2.5461393329290855e-06	1.7454535556675114e-05
344	0	PF3D7_1466300	4.704159	0.60449713	2.5491481496399397e-06	1.7454535556675114e-05
345	0	PF3D7_0322700	4.70199	0.4701129	2.5763815167824923e-06	1.7616973886554943e-05
346	0	PF3D7_1468800	4.698584	0.50267047	2.619712396777903e-06	1.7888893223711967e-05
347	0	PF3D7_0628200	4.6926723	0.40571198	2.6965942597798804e-06	1.8388867649232633e-05
348	0	PF3D7_0105600	4.6885915	0.64280224	2.7509175687290777e-06	1.873386062069368e-05
349	0	PF3D7_1408200	4.682599	0.48603055	2.8325989194145843e-06	1.9237907952018673e-05
350	0	PF3D7_1010200	4.6791935	0.7753925	2.8800556899331638e-06	1.951812288710238e-05
351	0	PF3D7_1405900	4.6678195	0.48079008	3.044133981722421e-06	2.0535629642829075e-05
352	0	PF3D7_1360900.1	4.666679	0.8362733	3.0610742349801e-06	2.062219004746996e-05
353	0	PF3D7_1351000	4.6500354	0.48188388	3.3187842494514603e-06	2.229849819008953e-05
354	0	PF3D7_1308900	4.622821	0.44717777	3.785568182599563e-06	2.5299289891434364e-05
355	0	PF3D7_0925200	4.6190615	0.46123713	3.8547960149368355e-06	2.5727687764585073e-05
356	0	PF3D7_1405600	4.6151576	0.7466506	3.927970166464113e-06	2.6148550854318392e-05
357	0	PF3D7_0704300	4.6151414	0.7425046	3.928274027526612e-06	2.6148550854318392e-05
358	0	PF3D7_1006200	4.6065307	0.77645564	4.094427217193448e-06	2.7146539237904777e-05
359	0	PF3D7_1426100	4.599494	1.0935787	4.235181739201424e-06	2.8042713916955074e-05
360	0	PF3D7_0606600	4.597984	0.4679296	4.265987898081772e-06	2.8172359553253176e-05
361	0	PF3D7_1015900	4.578288	0.8269287	4.687968117209608e-06	3.0918412589060476e-05
362	0	PF3D7_0822200	4.5771637	0.5038536	4.713230790691877e-06	3.104423272766736e-05
363	0	PF3D7_1443400	4.565211	0.94074994	4.989921784611599e-06	3.282361394097721e-05
364	0	PF3D7_1126200	4.5495634	0.702645	5.375730614029214e-06	3.517704296194605e-05
365	0	PF3D7_0313100	4.5357313	0.54927635	5.74042015174261e-06	3.736857164928166e-05
366	0	PF3D7_0903300	4.5348315	0.47971183	5.764942410486129e-06	3.7479593210142335e-05
367	0	PF3D7_1139800	4.531956	0.46322066	5.844000326719697e-06	3.790116324198509e-05
368	0	PF3D7_0814200	4.528807	0.36095268	5.931756475788359e-06	3.8414820325137776e-05
369	0	PF3D7_0318800	4.5194736	1.73531	6.1993627397840255e-06	4.004453229211844e-05
370	0	PF3D7_1031600	4.5075693	0.6496029	6.557456972520461e-06	4.230318321989742e-05
371	0	PF3D7_1019000	4.5005007	0.49342403	6.7793662249188284e-06	4.356675938907503e-05
372	0	PF3D7_0710600	4.498364	0.58875334	6.847845178509744e-06	4.39505562032486e-05
373	0	PF3D7_1037300	4.4977374	0.530545	6.868050603046721e-06	4.4023941221828214e-05
374	0	PF3D7_1450400	4.495183	0.5634973	6.9510182926288295e-06	4.449892960548992e-05
375	0	PF3D7_0317300	4.492902	0.3474852	7.025924870340139e-06	4.4864016443049826e-05
376	0	PF3D7_0322400	4.480901	0.6787896	7.432861233349233e-06	4.7342043820025125e-05
377	0	PF3D7_1007500	4.4783626	0.7497814	7.5217750959944485e-06	4.784764158022324e-05
378	0	PF3D7_1138400	4.4753423	0.56342816	7.628896562155084e-06	4.840636137225837e-05
379	0	PF3D7_0524100	4.473961	0.4252806	7.678383750492182e-06	4.865884854005083e-05
380	0	PF3D7_1004200	4.4702816	0.4593657	7.811659006407082e-06	4.9378736213044264e-05
381	0	PF3D7_0628900	4.468932	0.5749851	7.861098163085595e-06	4.957384160750901e-05
382	0	PF3D7_1426000	4.467101	0.798785	7.928672822444693e-06	4.992974767358835e-05
383	0	PF3D7_1315400	4.4611406	0.5190921	8.152452273568392e-06	5.121046052695839e-05
384	0	PF3D7_1414200	4.4588594	0.5151466	8.239691052795705e-06	5.1629225210963346e-05
385	0	PF3D7_1215100	4.454634	0.29419613	8.403629303296584e-06	5.252529946854988e-05
386	0	PF3D7_1457900	4.448963	0.4471362	8.628574123722324e-06	5.379728388442527e-05
387	0	PF3D7_0715200	4.4472604	0.3165858	8.697237092450138e-06	5.415810541812313e-05
388	0	PF3D7_0507600	4.444465	0.5647771	8.811081412724694e-06	5.479903049623945e-05
389	0	PF3D7_0916900	4.4406414	0.5773445	8.969107537581807e-06	5.5643944043415444e-05
390	0	PF3D7_1002900	4.4302955	1.4559274	9.410400757081235e-06	5.823773292206008e-05
391	0	PF3D7_1405500	4.4091215	0.7751564	1.0379069794314739e-05	6.360506873951852e-05
392	0	PF3D7_0909900	4.4014425	0.6762066	1.0753355367804164e-05	6.55784818845797e-05
393	0	PF3D7_0933900	4.371401	0.74283445	1.2345203089739902e-05	7.483161148237266e-05
394	0	PF3D7_0315300	4.3683805	0.6104845	1.251713450496338e-05	7.56909615426641e-05
395	0	PF3D7_0615600	4.3647494	0.4969115	1.2726842956709082e-05	7.679099627815893e-05
396	0	PF3D7_0727500	4.3647013	0.86140263	1.2729649114052248e-05	7.679099627815893e-05
397	0	PF3D7_1416200	4.3489895	0.54548025	1.3676613281491789e-05	8.220709228719435e-05
398	0	PF3D7_0721600	4.3452463	0.68796325	1.3911933990253938e-05	8.352152714962263e-05
399	0	PF3D7_0610900	4.3415675	0.35181928	1.4146974527132185e-05	8.483114116090374e-05
400	0	PF3D7_0808300	4.338242	0.5412193	1.4362689576362174e-05	8.602188422883263e-05
401	0	PF3D7_1462700	4.3371334	0.6267276	1.4435289060534313e-05	8.635365410586617e-05
402	0	PF3D7_0522100	4.3321695	0.58905435	1.4764723030623693e-05	8.790527270545707e-05
403	0	PF3D7_1468900	4.3311734	0.8661478	1.4831680975522784e-05	8.819929717553182e-05
404	0	PF3D7_1038000.2	4.313502	0.7679515	1.6068889400046784e-05	9.533068073148322e-05
405	0	PF3D7_0411400	4.3047943	0.85628116	1.6714090065005228e-05	9.904134360833676e-05
406	0	PF3D7_1218900	4.302079	0.4538169	1.6920267668661454e-05	0.00010014483894930641
407	0	PF3D7_0803000	4.300714	0.6630683	1.7024880330973593e-05	0.00010064531729229266
408	0	PF3D7_1244900	4.298272	0.763187	1.7213490768088473e-05	0.0001015211635311822
409	0	PF3D7_1363400	4.2939825	0.5752158	1.7549630127529146e-05	0.00010338215212449388
410	0	PF3D7_0527400	4.283042	0.67036396	1.8435525100792833e-05	0.00010834648768252838
411	0	PF3D7_1358800	4.265194	0.33274108	1.9972884166264683e-05	0.00011697071835528872
412	0	PF3D7_1018800	4.264053	0.49688485	2.0075172210244976e-05	0.00011743273813895051
413	0	PF3D7_1130600	4.2546873	0.8632863	2.0934157191566082e-05	0.0001221272277914305
414	0	PF3D7_1407400	4.2545104	0.42336595	2.0950695980956695e-05	0.0001221272277914305
415	0	PF3D7_0205100	4.253884	0.3404128	2.100943380122123e-05	0.00012232755017207582
416	0	PF3D7_1147300	4.253418	0.6292397	2.1053212240312652e-05	0.000122440408150787
417	0	PF3D7_1411500	4.237385	0.48979867	2.2613830590803216e-05	0.00013106098814692996
418	0	PF3D7_1415400	4.233722	0.5481446	2.298550452103047e-05	0.00013290811888370038
419	0	PF3D7_1345600	4.215183	0.9351891	2.4957596072872174e-05	0.00014414519527013286
420	0	PF3D7_0703500	4.211102	0.3349123	2.541276986084667e-05	0.00014660539302481545
421	0	PF3D7_1229300	4.20805	0.3613604	2.5758404984234183e-05	0.0001482585259356323
422	0	PF3D7_0515000	4.195535	0.48295745	2.7222815576737406e-05	0.00015615007014816576
423	0	PF3D7_0819900	4.189093	0.63564086	2.8007169277123953e-05	0.00016010020797481222
424	0	PF3D7_0613500	4.184739	0.44499752	2.8549359542524226e-05	0.00016301391984519805
425	0	PF3D7_1310100	4.180482	0.64396244	2.908918440525971e-05	0.00016571920150964642
426	0	PF3D7_1313800	4.178426	0.5379714	2.93533917945144e-05	0.0001670347771164034
427	0	PF3D7_0927100	4.1748915	0.3285146	2.9812835487945458e-05	0.00016945710228085872
428	0	PF3D7_0409500	4.1744413	0.55634975	2.987179807964519e-05	0.00016960017484359636
429	0	PF3D7_0210200	4.1734133	0.3737812	3.0006986182176025e-05	0.00017017521316196776
430	0	PF3D7_1223100	4.1673727	0.52776855	3.08130341488807e-05	0.00017435244463724042
431	0	PF3D7_1236100	4.1668587	0.4279223	3.0882575914700336e-05	0.0001745491537341002
432	0	PF3D7_0517000	4.164738	0.6312537	3.117101533564905e-05	0.00017598124406031788
433	0	PF3D7_1423200	4.1613164	0.8349006	3.164185651362121e-05	0.00017843873914816274
434	0	PF3D7_0516100	4.1552596	0.5229217	3.249183335076853e-05	0.00018282120133128615
435	0	PF3D7_0530200	4.149669	0.5992682	3.3295642619671715e-05	0.0001871341884749522
436	0	PF3D7_0419600	4.1468096	0.47715598	3.371405323480943e-05	0.00018927386262361135
437	0	PF3D7_0812400	4.141492	0.33252466	3.450542173796754e-05	0.0001934332767039857
438	0	PF3D7_0316800	4.141315	0.45624518	3.45320215036404e-05	0.0001934332767039857
439	0	PF3D7_1333600	4.139789	0.58565605	3.4762558516529544e-05	0.00019450755986004657
440	0	PF3D7_1368100	4.1389055	0.77032894	3.4896694603140074e-05	0.00019504065725296218
441	0	PF3D7_0924700	4.132897	0.6826873	3.58219403245055e-05	0.00019998923079943615
442	0	PF3D7_1446500	4.1270814	0.27701727	3.67396490818818e-05	0.00020465737929185876
443	0	PF3D7_1322100	4.117394	0.5231629	3.83180638943829e-05	0.0002129771458315701
444	0	PF3D7_1147600	4.109249	0.59222364	3.969479398595009e-05	0.0002201416254314735
445	0	PF3D7_0826500	4.1083655	0.44653752	3.9846934390236664e-05	0.00022074146104260244
446	0	PF3D7_1210600	4.088798	0.39459226	4.33614249382157e-05	0.00023941803274466953
447	0	PF3D7_0920000	4.0847335	0.58601177	4.4127432070900095e-05	0.00024337975996027207
448	0	PF3D7_0932000	4.0800586	0.46750912	4.5024361543178514e-05	0.00024805408406719314
449	0	PF3D7_0417300	4.07638	0.46068782	4.574232146591254e-05	0.0002517332362252358
450	0	PF3D7_1439300	4.0748696	0.36786848	4.60401616001778e-05	0.0002528179114565562
451	0	PF3D7_0825500	4.0738735	0.5461922	4.6237614872536036e-05	0.0002533827776991354
452	0	PF3D7_0110800	4.073456	0.49492365	4.63206566127383e-05	0.0002535260365750638
453	0	PF3D7_1353800	4.068877	1.2464103	4.72402420491388e-05	0.00025827753251048764
454	0	PF3D7_1208900	4.0679936	0.40757653	4.7419687060855516e-05	0.000258976506374792
455	0	PF3D7_0220100	4.067656	0.8281787	4.748837276864797e-05	0.00025906972057156976
456	0	PF3D7_1242800	4.0666604	0.563785	4.769170992561187e-05	0.00025989651695618453
457	0	PF3D7_1038700	4.066387	0.7113505	4.7747607699285176e-05	0.0002599189187014233
458	0	PF3D7_1470700	4.0655518	0.69511133	4.791897497126084e-05	0.00026056916075921794
459	0	PF3D7_1464600	4.0621457	0.32642958	4.862367957193915e-05	0.0002641149867657604
460	0	PF3D7_1457300	4.0613427	0.7314825	4.879130948842167e-05	0.0002647390079160955
461	0	PF3D7_1225100	4.060909	0.6624471	4.888205729229816e-05	0.0002649449735961603
462	0	PF3D7_1235900	4.060475	0.4753785	4.897296508562942e-05	0.0002651513611270486
463	0	PF3D7_1460700	4.0574546	0.63031733	4.961041005000974e-05	0.0002680243789461775
464	0	PF3D7_0831300	4.044988	0.336397	5.232575072791054e-05	0.0002817842735014839
465	0	PF3D7_1032100	4.0431566	0.2995806	5.2736325323449336e-05	0.0002836909076081374
466	0	PF3D7_0526500	4.0428677	0.5256014	5.280143129179426e-05	0.0002837370274662906
467	0	PF3D7_0506500	4.024714	0.28527638	5.704460502194228e-05	0.0003049061476092953
468	0	PF3D7_1250600	4.0221114	0.5909122	5.767876044915212e-05	0.000307829438205234
469	0	PF3D7_0931100	4.021967	0.41799906	5.771418636204925e-05	0.000307829438205234
470	0	PF3D7_1359000	4.020987	0.41167617	5.7954839057308483e-05	0.0003087848590537487
471	0	PF3D7_0807600	4.018802	0.5793266	5.849480206929546e-05	0.0003113312954250201
472	0	PF3D7_1410000	4.0029616	0.35979244	6.255442664050566e-05	0.0003318823121656426
473	0	PF3D7_1235400	3.998817	0.7368726	6.365990233382888e-05	0.0003363253155931444
474	0	PF3D7_1434800	3.974141	1.0227089	7.06337769682885e-05	0.00037199467639437557
475	0	PF3D7_1222100	3.9716024	0.72391844	7.139077664588357e-05	0.00037558732493258874
476	0	PF3D7_0418000	3.969996	0.27404597	7.187384920381288e-05	0.00037764313256184577
477	0	PF3D7_1464200	3.969803	1.1538148	7.193202524987538e-05	0.00037764313256184577
478	0	PF3D7_0615900	3.9648552	0.32226425	7.344054308249122e-05	0.00038515996419124707
479	0	PF3D7_0716100	3.9523885	0.50295335	7.737497786875173e-05	0.00040410511334366804
480	0	PF3D7_1476500	3.9392793	0.8281078	8.1726732076699e-05	0.0004259464883623596
481	0	PF3D7_0106100	3.9355521	0.53486097	8.300561544989757e-05	0.0004312683063592504
482	0	PF3D7_1112300	3.9307969	0.83741975	8.46647648490799e-05	0.0004393186945003193
483	0	PF3D7_0409300	3.9304113	0.664341	8.480065513182841e-05	0.0004393186945003193
484	0	PF3D7_1303300	3.9282908	0.62570304	8.55517433535684e-05	0.00044266412359954624
485	0	PF3D7_1145900	3.9244673	0.53876126	8.692188826836963e-05	0.00044929037818635135
486	0	PF3D7_1237900	3.922202	0.7064731	8.774336527638718e-05	0.00045260426549042885
487	0	PF3D7_1113100	3.9198406	0.4247383	8.860760520206141e-05	0.00045659298820240887
488	0	PF3D7_1132000	3.9190533	0.39733547	8.88974678355648e-05	0.00045761681135046125
489	0	PF3D7_1202600	3.9186997	0.25811142	8.902790141732238e-05	0.0004578186856696117
490	0	PF3D7_1106600	3.9075346	1.2625573	9.324271849991888e-05	0.00047900225604001316
491	0	PF3D7_0824800	3.907149	0.46537456	9.33915794238291e-05	0.00047927641833149097
492	0	PF3D7_1027100	3.9023454	0.54980284	9.526505421644296e-05	0.00048789317052278284
493	0	PF3D7_1464100	3.901237	0.8716652	9.57024061300097e-05	0.0004896334111789181
494	0	PF3D7_1211200	3.8996947	0.38761303	9.631405048908255e-05	0.0004912603855738875
495	0	PF3D7_1020000	3.8911	0.34281108	9.97908542660578e-05	0.0005079617622326005
496	0	PF3D7_1330800	3.88522	0.30483422	0.0001022372674261964	0.0005193611793644532
497	0	PF3D7_0802100	3.8844006	0.35900024	0.00010258262098677574	0.0005205886498813219
498	0	PF3D7_1472000	3.8818302	0.5203034	0.00010367324271820398	0.0005255919244471372
499	0	PF3D7_1124000	3.8739421	0.32022133	0.0001070888070877946	0.0005423599624355611
500	0	PF3D7_1129200	3.8654919	0.5536678	0.00011086550727307412	0.0005609213518181039
501	0	PF3D7_1407300	3.8650742	0.529514	0.00011105540929168145	0.0005613163134289518
502	0	PF3D7_0514100	3.8626163	0.36826035	0.00011217914024623682	0.0005661542544276201
503	0	PF3D7_1451000	3.8624878	0.63344425	0.00011223819150338354	0.0005661542544276201
504	0	PF3D7_0108300	3.858857	0.4227877	0.00011391855481460108	0.0005740534403759868
505	0	PF3D7_0217200	3.8563347	0.49661338	0.00011509982399134803	0.0005794242894810188
506	0	PF3D7_1442700	3.8531058	0.33010995	0.00011662901662857922	0.0005865341026641674
507	0	PF3D7_1134200	3.8492339	0.49584273	0.00011848778493699312	0.0005952854780768453
508	0	PF3D7_1237700	3.8390005	0.43976486	0.00012353619936039884	0.0006194087758140278
509	0	PF3D7_1122600	3.8336668	0.37100428	0.00012624711480875353	0.0006323695301648043
510	0	PF3D7_1326700	3.808766	0.5123025	0.00013966217032786383	0.0006960917903431464
511	0	PF3D7_0716700	3.8069184	0.55946076	0.00014070920977668863	0.0007006146070130955
512	0	PF3D7_1009300	3.802629	0.5994895	0.00014316874159911523	0.0007121545233755791
513	0	PF3D7_1320600	3.800733	0.54439044	0.00014426857677352287	0.0007169148384418924
514	0	PF3D7_0717300	3.793536	0.3774267	0.00014851709252550232	0.0007365684657959448
515	0	PF3D7_0312200	3.7874312	0.3753857	0.00015221280026361298	0.0007534083279320253
516	0	PF3D7_0519400	3.776041	0.49741971	0.0001593407701173582	0.0007871371311210834
517	0	PF3D7_1019700	3.7751093	0.35446498	0.00015993756775447573	0.0007885330575242767
518	0	PF3D7_0608100	3.7656147	0.64273614	0.00016613982957118268	0.0008177159907257411
519	0	PF3D7_0606100	3.7650042	0.48641205	0.00016654626578976623	0.0008187029461301045
520	0	PF3D7_1038100	3.7594457	0.52143294	0.00017029025050611617	0.0008354709357675436
521	0	PF3D7_0305100	3.7532444	0.29715368	0.0001745604357140621	0.0008524196104227009
522	0	PF3D7_0502000	3.7531962	0.8525568	0.00017459401464724775	0.0008524196104227009
523	0	PF3D7_0610800	3.7456617	0.6709238	0.00017991888134926714	0.0008767115198951182
524	0	PF3D7_1444400	3.7441516	0.9317874	0.00018100433286465757	0.0008811452440811991
525	0	PF3D7_0813700	3.737838	0.47590226	0.00018560947329206788	0.0009018140817549746
526	0	PF3D7_1334300	3.7342875	1.2149336	0.00018824728570489158	0.000913745770747438
527	0	PF3D7_0505000	3.7281828	0.4465491	0.0001928654453054177	0.000934354893810706
528	0	PF3D7_1445600	3.7274117	0.65272045	0.00019345630787354583	0.0009363136058026292
529	0	PF3D7_0511300	3.7121499	0.48622677	0.00020550631506756939	0.0009908128677465233
530	0	PF3D7_0213300	3.7089689	0.5682807	0.00020810501223966633	0.0010023791328511375
531	0	PF3D7_0621200	3.706045	0.45901388	0.00021052090874440602	0.0010123298962660399
532	0	PF3D7_1125200	3.7059808	0.5383061	0.0002105743000003478	0.0010123298962660399
533	0	PF3D7_0317000	3.6918433	0.9557095	0.00022263455512673127	0.0010652076569886218
534	0	PF3D7_0415300	3.6863492	0.3181112	0.0002274942426143544	0.0010863878246255422
535	0	PF3D7_0806700	3.680694	0.30649605	0.000232599879617169	0.0011083060798240793
536	0	PF3D7_1452700	3.6805334	0.57366794	0.00023274648498397682	0.0011083060798240793
537	0	PF3D7_0413900	3.6795053	0.4892897	0.0002336868146762073	0.0011117290264074735
538	0	PF3D7_0708800	3.6692235	0.3516683	0.00024328821726323058	0.0011530329905721291
539	0	PF3D7_1123400	3.6689825	0.42757064	0.00024351762701862062	0.0011530329905721291
540	0	PF3D7_1431200	3.6642113	0.44950902	0.0002481019407269929	0.001172526968464009
541	0	PF3D7_1317300	3.6634722	0.6104433	0.0002488191672792166	0.0011737062035473572
542	0	PF3D7_0809400	3.6600986	0.4109726	0.000252118236000998	0.0011881515741680834
543	0	PF3D7_1474700	3.6578815	0.4906712	0.00025430848462677883	0.0011962270706108744
544	0	PF3D7_1008800	3.653062	0.5361381	0.00025913160175984465	0.0012166337785151171
545	0	PF3D7_1138700	3.6505399	0.5002039	0.00026168975901217636	0.0012262027472734157
546	0	PF3D7_0819500	3.6496563	0.53814226	0.00026259151521840126	0.0012282822133095582
547	0	PF3D7_0607000	3.645897	0.40879273	0.00026646074092448745	0.001244061822046514
548	0	PF3D7_0629500	3.6445315	0.8625071	0.0002678794140674965	0.001249523029000711
549	0	PF3D7_0621300	3.6442745	0.5173104	0.00026814724899683004	0.0012496109960214391
550	0	PF3D7_1357800	3.6417682	0.7726951	0.0002707718272371469	0.0012606714294093138
551	0	PF3D7_1340900	3.6389568	0.33878565	0.0002737447141020761	0.0012733315292662837
552	0	PF3D7_1138800	3.6378002	0.43670884	0.00027497670438131317	0.0012778778511942693
553	0	PF3D7_1212700	3.6355832	0.36892873	0.00027735255687434126	0.001287726626227862
554	0	PF3D7_0113400	3.6331413	1.0743155	0.00027999169518549874	0.0012975792411228236
555	0	PF3D7_1429200	3.6155338	0.56644547	0.0002997294085201311	0.001386490231670542
556	0	PF3D7_0528200	3.6021032	0.58127487	0.0003156529163020185	0.0014547860302294132
557	0	PF3D7_1363000	3.6011393	0.53467125	0.00031682568814024397	0.0014588514942898024
558	0	PF3D7_1435400	3.5992918	0.76851845	0.0003190849105036422	0.0014665633386609707
559	0	PF3D7_1456000	3.5957737	0.53743017	0.0003234290169841498	0.001483811916127466
560	0	PF3D7_1126700	3.5954041	0.2977974	0.000323888445369593	0.0014845626550776141
561	0	PF3D7_1470200	3.5939422	0.66776454	0.0003257121796451726	0.0014915596985758406
562	0	PF3D7_1116800	3.5930104	0.47930476	0.00032687956984928703	0.0014955410766395367
563	0	PF3D7_1305900	3.5925605	0.6741238	0.0003274445379415893	0.0014967615081319095
564	0	PF3D7_0618700	3.588721	0.705365	0.00033230427035566397	0.0015175933875478413
565	0	PF3D7_0527900	3.5871627	0.8292342	0.0003342958179474305	0.0015253006457074125
566	0	PF3D7_1253000	3.5789213	1.2372813	0.00034501545900465704	0.0015699298175379634
567	0	PF3D7_1142300	3.5704226	0.38535875	0.00035640558787410894	0.0016202895340037616
568	0	PF3D7_0508700	3.5597875	0.26519594	0.00037115489970278314	0.0016831035117391396
569	0	PF3D7_1471800	3.5541646	0.53510207	0.0003791815863960681	0.0017160616610657042
570	0	PF3D7_0806400	3.5520442	1.0290909	0.0003822507083296892	0.001727891993431883
571	0	PF3D7_1213800	3.548285	0.78495216	0.0003877485572175974	0.0017500989286646773
572	0	PF3D7_1209200	3.5469034	0.93310875	0.00038978763842454066	0.001756143767731391
573	0	PF3D7_1323200	3.5441883	0.4547788	0.00039382389570354797	0.001771148864279666
574	0	PF3D7_1025700	3.5423086	0.6971817	0.00039664106851279417	0.0017822215961197081
575	0	PF3D7_1230800	3.537971	0.5082843	0.0004032142565260477	0.0018085186358393506
576	0	PF3D7_0112000	3.536493	1.1299627	0.0004054771569462732	0.0018155340127091121
577	0	PF3D7_0931800	3.531063	1.0623665	0.0004138931129751499	0.0018514523476134378
578	0	PF3D7_0611200	3.5260346	0.6456616	0.00042183181586044323	0.001885283957082426
579	0	PF3D7_0602200	3.5242674	0.8193253	0.0004246553800335402	0.0018962147263241443
580	0	PF3D7_1411400	3.516765	0.6132997	0.000436840332100921	0.0019454317895426108
581	0	PF3D7_1303500	3.5102587	0.41283908	0.0004476710624316848	0.0019918981049154485
582	0	PF3D7_1303400	3.5064993	0.51707274	0.0004540425263848139	0.0020166720707304256
583	0	PF3D7_0315600	3.5009568	0.9233038	0.00046359085896300586	0.0020554439232644225
584	0	PF3D7_0530400	3.4983864	0.51229304	0.00046808236965887055	0.0020735264018692597
585	0	PF3D7_1445100	3.492812	0.77571136	0.00047796319161655534	0.002115429681414013
586	0	PF3D7_1302700	3.4900165	0.54647297	0.000482990755724696	0.0021357144323655474
587	0	PF3D7_1237600	3.4897916	0.40230593	0.0004833974088797095	0.0021357144323655474
588	0	PF3D7_0926500	3.4894702	0.32319292	0.00048397889591440856	0.0021364028835482995
589	0	PF3D7_0416900	3.4871728	0.36878237	0.0004881555744461326	0.002152946246173233
590	0	PF3D7_0628600	3.485229	0.5408828	0.0004917159165521259	0.0021648440220834383
591	0	PF3D7_0211800	3.4837992	0.46329284	0.0004943501201856051	0.0021726298189243013
592	0	PF3D7_1206800	3.4806826	0.8370996	0.0005001377609928878	0.0021961429767482976
593	0	PF3D7_0917900	3.4776142	0.24214344	0.0005058975686746749	0.0022156194565254744
594	0	PF3D7_1312700	3.4730034	0.3393719	0.0005146687317954869	0.002252068321605535
595	0	PF3D7_0109600	3.4705133	0.8620826	0.0005194645187745955	0.0022710735363499087
596	0	PF3D7_0212100	3.4691157	0.5107454	0.0005221745649719681	0.0022809348490812078
597	0	PF3D7_0507700	3.4671235	0.4421875	0.0005260599400546	0.002295908555768728
598	0	PF3D7_1447800	3.458095	0.39964306	0.00054400959175249	0.002368069506509755
599	0	PF3D7_0904900	3.4487772	0.4727394	0.0005631312257801029	0.002444944309853232
600	0	PF3D7_1332600	3.4481666	0.57551605	0.0005644056189110536	0.0024483593788371463
601	0	PF3D7_1218400	3.4451785	0.36736336	0.0005706822770830122	0.0024734493511913975
602	0	PF3D7_1404500	3.4407125	0.6125673	0.0005801847905490931	0.002512465456225969
603	0	PF3D7_0622900	3.4370015	0.32495052	0.0005881926105048064	0.0025427551353347315
604	0	PF3D7_1412700	3.4362142	0.6469881	0.0005899044133409989	0.0025479606287078086
605	0	PF3D7_1414500	3.4357162	0.2245396	0.0005909897845180174	0.00255045376482883
606	0	PF3D7_0930600.1	3.4241652	0.30630288	0.0006166909808885062	0.0026545214691933213
607	0	PF3D7_0208300	3.4192493	0.63610876	0.0006279415467789103	0.0026983207391124576
608	0	PF3D7_0608700	3.4139478	0.439965	0.0006402883258050645	0.002746996671192323
609	0	PF3D7_1305000	3.4129517	0.42323685	0.0006426330740531973	0.0027543769416507233
610	0	PF3D7_0303800	3.4063652	0.6027917	0.000658340822008443	0.002816890524859655
611	0	PF3D7_1215900	3.4020917	0.810935	0.0006687218706768023	0.002858871438608919
612	0	PF3D7_1104900	3.3871028	0.36922112	0.0007063488470409128	0.0030120347181804086
613	0	PF3D7_1326600	3.385095	0.33409974	0.0007115368345093789	0.0030315818101889413
614	0	PF3D7_1437700	3.3794076	0.67411876	0.0007264219585439651	0.0030923764291197293
615	0	PF3D7_1407800	3.3744276	0.5419746	0.0007396940027539851	0.003143542929570069
616	0	PF3D7_1413600	3.3733993	1.1753819	0.0007424619355618518	0.0031526365944034977
617	0	PF3D7_0105800	3.3728852	0.4637297	0.0007438495064608061	0.003155858556996438
618	0	PF3D7_1012700	3.3718731	0.6728107	0.0007465883275178002	0.0031648030538951343
619	0	PF3D7_1133100	3.3586996	0.49669248	0.0007831012328871825	0.0033111921548953406
620	0	PF3D7_0817800	3.3561773	0.54716295	0.0007902784716956909	0.0033387269776436637
621	0	PF3D7_1439600	3.3527715	0.43985572	0.000800066936065075	0.003377237974861742
622	0	PF3D7_1333000	3.3504422	0.946172	0.0008068265427866762	0.0034029095951649815
623	0	PF3D7_0820900	3.3423293	0.364954	0.0008307845064442077	0.0035010138017157674
624	0	PF3D7_1136300	3.3408995	0.34725773	0.0008350745935820864	0.0035161404238158484
625	0	PF3D7_0707900	3.330923	0.5693326	0.0008655855035958346	0.0036354591151025054
626	0	PF3D7_0522200	3.3282561	0.5355111	0.0008739147292911445	0.0036643091280804123
627	0	PF3D7_1419100	3.325509	0.6189414	0.0008825724883776797	0.003697521969255071
628	0	PF3D7_0305500	3.3214445	0.30084258	0.0008955278608350939	0.0037424265891185145
629	0	PF3D7_1121100	3.3167856	0.43180862	0.0009105946153589966	0.003802224937177042
630	0	PF3D7_1317000	3.3010097	1.0309318	0.0009633758560895754	0.004015933074512939
631	0	PF3D7_1304600	3.3000457	0.5674663	0.0009666908859217611	0.004024912086411637
632	0	PF3D7_0912500	3.2995958	0.42952815	0.0009682415124465787	0.004026184052170156
633	0	PF3D7_1106500	3.2881253	0.7401784	0.0010085693181034418	0.004183478849224111
634	0	PF3D7_0806800	3.2876112	0.28193623	0.0010104126230754905	0.004187663877139461
635	0	PF3D7_0829100	3.2839484	0.7201896	0.0010236367066627987	0.0042354762001159
636	0	PF3D7_1022400	3.2827275	0.49272504	0.0010280802100385733	0.004246859731838353
637	0	PF3D7_1459600	3.2807674	0.5405274	0.001035250545963277	0.0042729625741691505
638	0	PF3D7_0820000	3.2771368	0.30996558	0.0010486557092276266	0.0043247354187456516
639	0	PF3D7_0716600	3.2755303	0.47449246	0.0010546383001895387	0.004343013019871772
640	0	PF3D7_0526800	3.2736344	0.6303468	0.001061738367494415	0.00436792202168399
641	0	PF3D7_1123500	3.2726386	0.41172293	0.0010654866080079721	0.004379752076651935
642	0	PF3D7_0317500	3.2685258	0.4642339	0.0010810932024466144	0.004440267416595383
643	0	PF3D7_1131200	3.2652485	0.3179685	0.001093680794090048	0.0044882942808977516
644	0	PF3D7_1250000	3.2581155	0.7319029	0.0011215472370201703	0.004591391176675558
645	0	PF3D7_1134700	3.254517	0.46699297	0.001135853772859501	0.00464616958922725
646	0	PF3D7_0910200	3.2487013	0.35268712	0.0011593312062044003	0.0047383414690064215
647	0	PF3D7_0629600	3.247384	0.8438401	0.0011647112274392895	0.004755273599693749
648	0	PF3D7_0922500	3.2472234	0.7910662	0.0011653689036906377	0.004755273599693749
649	0	PF3D7_0717200	3.246195	0.3789446	0.0011695861651381666	0.004768605168828967
650	0	PF3D7_1433200	3.2455366	0.5187406	0.001172295254900791	0.004775771010021973
651	0	PF3D7_1028300	3.242195	0.4360103	0.001186128476679703	0.004828206670280153
652	0	PF3D7_1111400	3.2416327	0.69214535	0.0011884709529656687	0.004831541159674862
653	0	PF3D7_1224000	3.2415364	0.525455	0.0011888729492326071	0.004831541159674862
654	0	PF3D7_1221800	3.2249088	0.6598472	0.0012601279206570482	0.005108310946262717
655	0	PF3D7_1401800	3.2247	0.6422365	0.0012610474720899595	0.005108310946262717
656	0	PF3D7_0626100	3.2235594	0.8890361	0.0012660805785526393	0.0051245632449642715
657	0	PF3D7_1434600	3.2198162	0.6057077	0.001282728260253531	0.00518776239984889
658	0	PF3D7_1355900	3.2184346	0.5522373	0.0012889237839103166	0.005208621957685893
659	0	PF3D7_0607400	3.2129884	0.40345284	0.0013136156637738976	0.005299868984309639
660	0	PF3D7_1448000	3.2105305	0.5055475	0.0013249021245953475	0.005341111456501244
661	0	PF3D7_1365500	3.2057753	0.56691015	0.001346991769202867	0.00542145283851579
662	0	PF3D7_1332900	3.2039437	0.6248458	0.0013555895201469495	0.005451685738475593
663	0	PF3D7_0411200	3.1935174	0.38801062	0.0014055083765912239	0.0056343822221336685
664	0	PF3D7_1437900	3.192441	0.25794283	0.0014107571676829393	0.005646403687879324
665	0	PF3D7_1360800	3.1799746	0.40563008	0.0014728800722385348	0.005880974608245988
666	0	PF3D7_1309700	3.1769383	0.48031667	0.0014883875318488925	0.005938169334141169
667	0	PF3D7_1009200	3.1735644	0.76172113	0.0015057943909374532	0.005998080990567522
668	0	PF3D7_1419400	3.1708655	0.39943507	0.0015198546974956196	0.006049286857042439
669	0	PF3D7_0906600	3.168761	0.39889026	0.00153090219486135	0.006088429568945416
670	0	PF3D7_1209300	3.1631382	0.44065955	0.0015607822031322607	0.006192542195668629
671	0	PF3D7_0723400	3.1580615	0.28520364	0.0015882199325605393	0.006291456859922137
672	0	PF3D7_0907000	3.1533384	0.80812454	0.0016141455051177853	0.006389113793522212
673	0	PF3D7_1323900	3.151025	0.39805788	0.0016269853532282078	0.006434861692555063
674	0	PF3D7_0307600	3.1445348	0.3989952	0.0016635117232371086	0.006563809228716232
675	0	PF3D7_0207000	3.1384299	0.5193246	0.0016985553040810594	0.006691561280363295
676	0	PF3D7_0930700	3.1355543	0.64757234	0.0017152968287949205	0.006752215516644476
677	0	PF3D7_1311800	3.1343815	0.44001362	0.0017221678389212466	0.006768645562682645
678	0	PF3D7_0602600	3.1314898	0.5020641	0.0017392183480647815	0.006824970202452806
679	0	PF3D7_1106300	3.1294496	0.57409585	0.0017513416763253748	0.0068618141088813865
680	0	PF3D7_1141300	3.1202443	0.25905713	0.0018070119235212294	0.007068895435816874
681	0	PF3D7_1318100	3.1179628	0.84535897	0.0018210572341924684	0.007118291478514018
682	0	PF3D7_1445900	3.114557	0.39279106	0.0018422130608444832	0.0071953831536019155
683	0	PF3D7_1458100	3.1133683	0.5430687	0.0018496506509897584	0.0072132063848621576
684	0	PF3D7_1207600	3.1120026	0.6348243	0.0018582278679657514	0.007241029246366542
685	0	PF3D7_1237500	3.1115367	0.36260164	0.0018611625625587684	0.007246838558171031
686	0	PF3D7_1316600	3.1108139	0.42609733	0.0018657248295955993	0.007258971255612646
687	0	PF3D7_1032900	3.1079705	0.50011134	0.0018837696015296989	0.007317832531019783
688	0	PF3D7_1358100	3.0961626	0.27611107	0.001960429263660709	0.007603859717398066
689	0	PF3D7_0730500	3.090379	0.29073733	0.001999012471784475	0.007747524012267397
690	0	PF3D7_0319400	3.0844831	0.26114112	0.002039062208362765	0.007886182032224605
691	0	PF3D7_1361200	3.0844188	0.28970826	0.0020395027451339982	0.007886182032224605
692	0	PF3D7_1445700	3.0833263	0.3243653	0.0020470052437905873	0.007909098782590421
693	0	PF3D7_0826000	3.0826516	0.6522245	0.002051651780943988	0.007920954068121443
694	0	PF3D7_1465200	3.0804346	0.8166252	0.0020669871894294497	0.007971341616133222
695	0	PF3D7_0510500	3.0785067	0.4058737	0.002080407726289506	0.008007336179637293
696	0	PF3D7_1002800	3.0755026	0.3437421	0.0021014807943838523	0.008076058274894759
697	0	PF3D7_1408100	3.0672934	0.46840394	0.0021600678382126272	0.008282185240633441
698	0	PF3D7_0407700	3.064241	0.26460227	0.0021822308852987677	0.008360776193369859
699	0	PF3D7_0826300	3.0594857	0.63376725	0.0022171741945205383	0.008488174891150712
700	0	PF3D7_1203400	3.0587466	0.45532224	0.0022226503804826415	0.008496178415569215
701	0	PF3D7_0914500	3.0526419	0.38330033	0.0022683647904519384	0.008664324873118934
702	0	PF3D7_1313100	3.046762	0.8470612	0.002313207785049042	0.0088288896373849
703	0	PF3D7_0414500	3.0452197	0.39231336	0.002325103542668291	0.008867549149431726
704	0	PF3D7_0823300	3.043067	0.3805016	0.0023418017266167088	0.008924451682527913
705	0	PF3D7_0312300	3.0421996	0.5812196	0.0023485618340387494	0.008943423251168803
706	0	PF3D7_1103400	3.0416534	0.46161512	0.0023528273604233236	0.008946091304518683
707	0	PF3D7_1343700	3.0343275	0.56193334	0.002410725274728876	0.009138542412284161
708	0	PF3D7_0304400.1	3.0331388	0.37043232	0.002420243041333643	0.009167697980719664
709	0	PF3D7_0912100	3.0292027	0.6743695	0.0024520005275999656	0.009273994459701753
710	0	PF3D7_1328900	3.0289297	0.54989713	0.0024542181937555643	0.009275392405466248
711	0	PF3D7_0910500	3.0280943	0.42853647	0.0024610130415734796	0.009294074082511133
712	0	PF3D7_1351400	3.024126	0.4139837	0.002493524260008593	0.009397640318119654
713	0	PF3D7_1403200	3.024062	0.30087745	0.0024940539756396454	0.009397640318119654
714	0	PF3D7_1348900	3.0223107	0.6666652	0.0025085284122976772	0.009438009071455804
715	0	PF3D7_1111200	3.01227	0.6386615	0.002593017971321824	0.009704920854763825
716	0	PF3D7_0935500	3.0120451	0.5618531	0.0025949399854738103	0.009704920854763825
717	0	PF3D7_0105200	3.008366	0.46793544	0.002626564116260681	0.009808575371660981
718	0	PF3D7_1448400	3.0052013	0.2565139	0.0026540506366451344	0.009903851409161285
719	0	PF3D7_1416900	3.0024543	0.9026688	0.0026781223727522304	0.009986252740596913
720	0	PF3D7_1405100	3.0008156	0.32117155	0.0026925757873194635	0.010032693301081209
721	0	PF3D7_1307300	2.9997714	0.39442945	0.0027018234444356783	0.010059682394378834
722	0	PF3D7_1015300	2.9986145	0.81539506	0.0027121008749476498	0.010090462780846741
723	0	PF3D7_1147700	2.9941325	0.6251506	0.0027522641990419964	0.01023119538628681
724	0	PF3D7_0717700	2.9881563	0.41170684	0.00280666051766044	0.010411403649769215
725	0	PF3D7_1346200	2.9867907	1.2002544	0.002819226785999682	0.010442582464156757
726	0	PF3D7_1236000	2.976541	0.35709837	0.002915200096331983	0.0107668325300729
727	0	PF3D7_0517400	2.9763162	0.24784626	0.002917339135358789	0.0107668325300729
728	0	PF3D7_1115600	2.9763	0.9094634	0.002917491978660917	0.0107668325300729
729	0	PF3D7_1008000	2.9709985	0.27939132	0.0029683312759628856	0.010946403140380399
730	0	PF3D7_0623700	2.9707255	0.5707486	0.002970972033310367	0.010948097382661332
731	0	PF3D7_1241800	2.9683318	0.55206174	0.00299420938668033	0.0110094775910246
732	0	PF3D7_0311700	2.9674	0.3440266	0.003003299545267924	0.011034817289677682
733	0	PF3D7_0930500	2.9650545	0.4570414	0.003026293225777735	0.01110884472682368
734	0	PF3D7_1121700	2.9648938	0.39440617	0.0030278739960738783	0.01110884472682368
735	0	PF3D7_1427600	2.9559295	1.0028529	0.0031172837192728962	0.011411850464646729
736	0	PF3D7_1029300	2.9542265	0.60197926	0.0031345379962811255	0.011466651751701872
737	0	PF3D7_1359200	2.9526844	0.3550429	0.0031502395948705664	0.011507316249385278
738	0	PF3D7_1107700	2.9517846	0.49105686	0.0031594319374566608	0.011532501013887258
739	0	PF3D7_1462400	2.9468687	0.37701464	0.0032100947411909313	0.011708913885201516
740	0	PF3D7_1359300	2.9443305	0.35917184	0.003236542774045578	0.01179681059036656
741	0	PF3D7_1030500	2.9352858	0.6414243	0.0033324070148598294	0.012119819425783685
742	0	PF3D7_1367100	2.9346592	0.5580965	0.003339142522823663	0.01213552231864733
743	0	PF3D7_1017600	2.933631	0.33020052	0.003350222535262185	0.012158182866580556
744	0	PF3D7_0408300	2.9261928	0.5235731	0.0034313819834179767	0.012443718334374874
745	0	PF3D7_0531300	2.9195578	0.61127627	0.0035052828328609766	0.01269337268263293
746	0	PF3D7_1429800	2.9179192	0.35762113	0.003523756000796074	0.012751068037487741
747	0	PF3D7_1367000	2.9100313	0.8341984	0.003613926359256405	0.013049134098638775
748	0	PF3D7_0614300	2.909196	0.54949766	0.0036235978407732545	0.013074649577887107
749	0	PF3D7_1223700	2.9087138	1.0572883	0.0036291882432780806	0.013085413644405665
750	0	PF3D7_1227900	2.9048421	0.5072331	0.0036743831934675114	0.013238858038774903
751	0	PF3D7_0210900	2.8889377	0.35508627	0.0038654571016002556	0.013887422471676222
752	0	PF3D7_1329100	2.8789933	0.37391338	0.003989468072670418	0.014302243040523447
753	0	PF3D7_0903400	2.8741899	0.39889735	0.004050654422566322	0.014490544937177741
754	0	PF3D7_1342200	2.873001	0.76361316	0.004065928441980573	0.014534825391951918
755	0	PF3D7_0528100	2.8718443	0.4769078	0.004080839806707712	0.014577747323748048
756	0	PF3D7_1112100	2.8700128	0.33296305	0.004104550995897221	0.014652020944813762
757	0	PF3D7_1341900	2.8672497	0.28485245	0.004140562454301568	0.014759575964587763
758	0	PF3D7_0912900	2.8645506	0.40858498	0.004176012952424953	0.014875378998027567
759	0	PF3D7_1107200	2.8613698	0.4530107	0.004218147264414432	0.015004168051095702
760	0	PF3D7_0723800	2.8594742	0.18051544	0.0042434406237164225	0.015083447939399947
761	0	PF3D7_0214400	2.849835	0.20356132	0.004374191536367551	0.015504284831234987
762	0	PF3D7_1237200	2.8488228	0.3143154	0.00438813011410447	0.015542713509308635
763	0	PF3D7_1235700	2.8477144	0.60218334	0.004403442358544018	0.01558204319297195
764	0	PF3D7_1243600	2.846895	0.17718567	0.004414791212595083	0.015604110630996286
765	0	PF3D7_0715500	2.8398426	0.832462	0.004513581984477443	0.01594206050675038
766	0	PF3D7_0827600	2.8364046	0.40265882	0.004562462072092972	0.016092057020263267
767	0	PF3D7_0911000	2.830814	0.44267324	0.0046429739117607016	0.016353042851317164
768	0	PF3D7_1364800	2.8261228	1.0444722	0.004711520031993945	0.01658283242677252
769	0	PF3D7_1221900	2.8215923	1.03303	0.0047785869053941854	0.01679532750572368
770	0	PF3D7_1464500	2.8149736	0.29188785	0.004878124918279766	0.01712119508031199
771	0	PF3D7_1458000	2.8114552	0.42484322	0.004931794730634001	0.017285389492354784
772	0	PF3D7_0928700	2.8095596	0.4168643	0.0049609335916179316	0.01737538429611333
773	0	PF3D7_1113400	2.8074229	0.76241183	0.0049939631196751514	0.01747887091886303
774	0	PF3D7_0208400	2.8061538	0.23024061	0.00501367617223711	0.017535638124361014
775	0	PF3D7_1363500	2.80474	0.37350214	0.005035717832297149	0.01760046504199122
776	0	PF3D7_1461600	2.804242	0.47825852	0.005043503350752899	0.017615409406700627
777	0	PF3D7_1338300	2.7908115	0.28888652	0.005257608016085532	0.01829048773671947
778	0	PF3D7_1026800	2.7900724	0.2899642	0.005269623802144056	0.01831595696880957
779	0	PF3D7_1011700	2.783052	0.36720383	0.005385017010024405	0.01870408330333044
780	0	PF3D7_1450300	2.7753246	0.53781587	0.005514662419454894	0.0191147035105277
781	0	PF3D7_1211500	2.7673564	0.4921089	0.005651294605482169	0.019563202432470696
782	0	PF3D7_0409400	2.7673242	0.45597515	0.005651851669074021	0.019563202432470696
783	0	PF3D7_0812500	2.7643683	0.29089713	0.005703313921830624	0.019714140890955856
784	0	PF3D7_1249300	2.7631793	0.4477512	0.0057241295842513145	0.019772475143398034
785	0	PF3D7_0210500	2.7629223	0.47265834	0.00572863926662258	0.019774443245652494
786	0	PF3D7_0312100	2.7612677	0.5108259	0.00575774713158299	0.019861259693068747
787	0	PF3D7_1129100	2.75987	0.30853462	0.005782437214163085	0.019932728281514097
788	0	PF3D7_0727400	2.7575727	1.0321198	0.005823227236781434	0.020032061344349567
789	0	PF3D7_0703000	2.753187	0.40043718	0.005901820135402631	0.02027463056782054
790	0	PF3D7_1030100	2.7522068	0.3059059	0.005919511332302847	0.020321496153781114
791	0	PF3D7_1110500	2.7518857	0.26603264	0.005925322120029582	0.02032754047876177
792	0	PF3D7_0517300	2.7474356	0.5179026	0.006006331861756895	0.020577323968708434
793	0	PF3D7_0813200	2.7444475	0.84457076	0.006061286875692086	0.02073728618207129
794	0	PF3D7_1367400	2.7361417	0.5601707	0.006216425263805468	0.021209270749292776
795	0	PF3D7_0525600	2.7359328	0.42493254	0.006220371895389314	0.021209270749292776
796	0	PF3D7_1314300	2.7349048	0.9348193	0.006239834375691919	0.021261187190494055
797	0	PF3D7_1338100	2.73423	0.567081	0.0062526364040016375	0.0212903542141684
798	0	PF3D7_1329300	2.7287998	0.41740912	0.006356526129564248	0.021614772794229648
799	0	PF3D7_0721000	2.7219882	0.19870313	0.0064890446580457475	0.022012172921006382
800	0	PF3D7_0722300	2.7218919	0.32699636	0.006490937621655598	0.022012172921006382
801	0	PF3D7_0303500	2.720912	0.20149034	0.006510210966710662	0.022062625821688598
802	0	PF3D7_0111400	2.71749	0.37967002	0.0065779140291397755	0.022277024637147456
803	0	PF3D7_0907600	2.709361	0.5346947	0.006741293935524856	0.02281493881483429
804	0	PF3D7_0217600	2.7074654	0.31167918	0.00677991499191579	0.022930184194356704
805	0	PF3D7_1247100	2.6976335	0.7064729	0.006983428851485265	0.023554992880110582
806	0	PF3D7_1451400	2.6968303	0.7395625	0.007000295808182731	0.023596027307769732
807	0	PF3D7_0505700	2.6956413	0.53053623	0.00702532605158131	0.023648632765182157
808	0	PF3D7_1145100	2.6919143	0.4365167	0.007104321055920369	0.023898517010498884
809	0	PF3D7_1020900	2.691625	0.2618565	0.0071104831883353125	0.023903225132119846
810	0	PF3D7_0410600	2.6909504	0.7157227	0.007124880162297737	0.02393559138860264
811	0	PF3D7_1331800	2.6898417	0.4069983	0.007148589153041009	0.023999176561279482
812	0	PF3D7_1470100	2.687448	0.43422946	0.007200028579713064	0.024155710856671037
813	0	PF3D7_1130400	2.682211	0.4717778	0.007313734198005834	0.02450442719612235
814	0	PF3D7_1430300	2.6812792	0.35436904	0.00733413202164936	0.02455637666221357
815	0	PF3D7_1230300	2.6806364	0.9836629	0.007348229208745139	0.024587174932461233
816	0	PF3D7_0816700	2.675817	0.76534474	0.0074547353186027315	0.02492240826011626
817	0	PF3D7_0530300	2.6754313	0.29008457	0.007463315324756871	0.02492240826011626
818	0	PF3D7_0422300	2.6742587	0.26982132	0.007489467307135332	0.024993109318159724
819	0	PF3D7_1458600	2.6695194	0.534935	0.007595989011290035	0.02529812133222607
820	0	PF3D7_0209100	2.6685877	0.6751167	0.007617091332070414	0.025351579174841782
821	0	PF3D7_1014300	2.665985	0.1941811	0.00767631095545368	0.025514837540014584
822	0	PF3D7_1125100	2.6638644	0.3749467	0.007724868724076052	0.025659242968985904
823	0	PF3D7_1108400	2.662756	0.54695344	0.007750360586961468	0.025726891392830426
824	0	PF3D7_1473100	2.6596875	0.5074775	0.00782131860230875	0.025945273010566833
825	0	PF3D7_0308900	2.6589484	0.37469602	0.007838494695903048	0.025972877315180977
826	0	PF3D7_0826700	2.6579204	0.5161717	0.007862448081358057	0.026030096913150454
827	0	PF3D7_1349800	2.6560085	0.82263106	0.007907160775985161	0.026143636320599163
828	0	PF3D7_1208100	2.6540968	0.253494	0.007952101082997444	0.02627491463829109
829	0	PF3D7_0808000	2.6532454	0.5109878	0.007972190035992525	0.02632396170437269
830	0	PF3D7_1443600	2.6523297	0.30997318	0.007993845846415604	0.026378114597738277
831	0	PF3D7_0521400	2.6520727	0.49343312	0.007999934131372583	0.026380860318895527
832	0	PF3D7_0925800	2.6495342	0.21446139	0.008060279262413088	0.02656240421408489
833	0	PF3D7_1109400	2.6475422	0.23441978	0.008107923809412087	0.02670086072414757
834	0	PF3D7_0504600	2.6449397	1.0390072	0.008170548871968837	0.026850430611577828
835	0	PF3D7_1442300	2.6442327	0.65201384	0.00818763274105975	0.026876212378926675
836	0	PF3D7_1227800	2.642787	0.47008687	0.008222676624555593	0.026973603907610798
837	0	PF3D7_0933600	2.6393168	0.42945936	0.008307330167272892	0.02720828515752862
838	0	PF3D7_0810800	2.6360395	0.8796175	0.008387995799100365	0.027426287241488424
839	0	PF3D7_1210900	2.6282318	0.64470613	0.008582999311528264	0.02802737380908286
840	0	PF3D7_0414000	2.6271877	0.14819068	0.008609384989325706	0.028095255696635707
841	0	PF3D7_0218200	2.624617	0.3649572	0.008674643519539492	0.028253105661627975
842	0	PF3D7_1248900	2.6222074	0.4810088	0.008736224540162516	0.028423491351291116
843	0	PF3D7_0705500	2.622127	0.20260923	0.008738283951990873	0.028423491351291116
844	0	PF3D7_0109800	2.6197495	0.5042875	0.008799439342904138	0.028585363146948782
845	0	PF3D7_0104400	2.6194282	0.22777952	0.008807732847592235	0.02859379764687285
846	0	PF3D7_0925400	2.6155725	0.63271385	0.00890780101736435	0.028862655459103725
847	0	PF3D7_0621900	2.6151226	0.4382566	0.008919541537633902	0.028882050953151328
848	0	PF3D7_1417600	2.6121666	0.2375484	0.008997037954452057	0.0291142059918729
849	0	PF3D7_0518500	2.6102388	0.27045524	0.009047902481288875	0.029247963623967886
850	0	PF3D7_0624200	2.6035557	0.20688042	0.009226226522022285	0.0297982180913963
851	0	PF3D7_1011400	2.602142	0.90551704	0.009264348433994547	0.029902099543548957
852	0	PF3D7_1106400	2.6013548	1.0928953	0.009285636276270458	0.029951547860283693
853	0	PF3D7_1004400	2.5996037	0.4542826	0.009333147477483672	0.03008546383396953
854	0	PF3D7_0210100.1	2.5944467	0.40085262	0.009474328158539805	0.03048182886391749
855	0	PF3D7_1436900	2.593515	1.4898205	0.009500039645379859	0.03052541548025705
856	0	PF3D7_1207100	2.592294	0.19935869	0.009533824743648769	0.030594799481057016
857	0	PF3D7_1023400	2.5838919	0.50885224	0.009769239433751324	0.03133023176868875
858	0	PF3D7_1313400	2.5806146	0.38863757	0.00986246010797815	0.0315888240471872
859	0	PF3D7_1407100	2.5791044	0.5312155	0.009905680854320267	0.0317070230917305
860	0	PF3D7_1105800	2.5766947	0.6543319	0.009974999674235851	0.031854048379100004
861	0	PF3D7_1345200	2.5765662	0.58153033	0.009978708785368629	0.031854048379100004
862	0	PF3D7_1355300	2.5758111	0.6373246	0.010000524633619369	0.03188018513555936
863	0	PF3D7_0403200	2.5756826	0.3557241	0.010004242197351264	0.03188018513555936
864	0	PF3D7_0518300	2.5745099	0.87287945	0.010038221868327979	0.03196273803130034
865	0	PF3D7_0829000	2.5743492	0.2989585	0.010042884613540673	0.03196273803130034
866	0	PF3D7_1367700	2.5702686	0.31015107	0.010161966876371883	0.03227786449003501
867	0	PF3D7_1422600	2.570076	0.6074134	0.010167623781379826	0.03227786449003501
868	0	PF3D7_0622800	2.56765	0.36087325	0.010239046483585796	0.03248405455190715
869	0	PF3D7_1451500	2.5670557	1.0690577	0.010256615391286373	0.03250171899019179
870	0	PF3D7_1244100	2.5670235	0.42621142	0.010257565825954133	0.03250171899019179
871	0	PF3D7_1350900	2.5568702	0.568453	0.010561858613989781	0.0334026265807276
872	0	PF3D7_1433900	2.5555208	0.32984108	0.010602901288275134	0.03351131080973104
873	0	PF3D7_0509800	2.554525	0.24756812	0.010633285613825243	0.03358619288595903
874	0	PF3D7_1424400	2.5537536	0.22665414	0.010656862117107046	0.03361834755861739
875	0	PF3D7_0205900	2.5465724	0.34593144	0.010878660227689442	0.03421052361076022
876	0	PF3D7_1116400	2.5456407	0.33818066	0.010907738078671101	0.03425903467888001
877	0	PF3D7_1142400	2.5413835	0.6609652	0.011041474395189469	0.03462681856156261
878	0	PF3D7_0512600	2.5406766	0.27319986	0.011063820141071623	0.03466249268916259
879	0	PF3D7_1337200	2.538524	0.8695025	0.011132120786246872	0.03485471879362012
880	0	PF3D7_0531200	2.5312946	0.46917614	0.01136423744981737	0.035537138791671884
881	0	PF3D7_0407100	2.5278888	0.8751786	0.011475071609222625	0.035861385060204455
882	0	PF3D7_0505800	2.5258002	0.6429261	0.011543509522227043	0.03605281536531271
883	0	PF3D7_1445400	2.5252862	0.20190234	0.011560411231763507	0.03608314923645588
884	0	PF3D7_1351200	2.5203702	0.48837093	0.011723146135451378	0.03656834708131166
885	0	PF3D7_1217500	2.5187316	0.23818631	0.011777840906676728	0.03671613882646615
886	0	PF3D7_1212900	2.5185068	0.20273611	0.011785365669402472	0.03671679099610863
887	0	PF3D7_0216400	2.5174944	0.48141512	0.011819279892636954	0.036799606563985655
888	0	PF3D7_0934100	2.515647	0.59828556	0.011881410059000352	0.036944532264019066
889	0	PF3D7_1202500	2.5133498	0.49125117	0.011959071413944877	0.03711971516795877
890	0	PF3D7_1459500	2.5089638	1.1149247	0.012108584628074638	0.037534667348367565
891	0	PF3D7_0628700	2.5061686	0.58828604	0.01220474100431213	0.03771896250039568
892	0	PF3D7_1366500	2.505751	1.213479	0.01221916715387514	0.037730807878199914
893	0	PF3D7_1218600	2.5056224	0.683399	0.01222360900776112	0.037730807878199914
894	0	PF3D7_1114200	2.5044014	0.4997167	0.012265878026805725	0.037814767700576124
895	0	PF3D7_1426200	2.5041766	0.7472093	0.012273678534146532	0.03781558782251777
896	0	PF3D7_0935100	2.503052	0.54240054	0.012312747032155087	0.03791268549348858
897	0	PF3D7_0104200	2.5011241	0.58495	0.012379977957138397	0.03809632701831858
898	0	PF3D7_1308400	2.4988267	0.21181117	0.01246051926314137	0.03832067780741822
899	0	PF3D7_1231600	2.496369	0.3209689	0.012547206343655345	0.038540042006613325
900	0	PF3D7_1422700	2.4927864	0.30480888	0.01267451048071472	0.038907258778414174
901	0	PF3D7_1216900	2.491774	0.22098728	0.012710681838886472	0.038994445079077754
902	0	PF3D7_0509300	2.4887378	0.5097503	0.012819744710177513	0.03930500836920033
903	0	PF3D7_1122400	2.483838	0.3878771	0.012997492596361548	0.03982565039141551
904	0	PF3D7_0621500	2.482842	0.4653408	0.01303389041880927	0.03991281025747634
905	0	PF3D7_1439700	2.4787292	0.68906647	0.013185134584245816	0.040323972810518124
906	0	PF3D7_1229500	2.4785364	0.5463859	0.013192262075088815	0.040323972810518124
907	0	PF3D7_1145800	2.4720302	0.37447006	0.013434821202644744	0.040996900574530946
908	0	PF3D7_1134300	2.4690259	0.2627789	0.013548141616271367	0.04128604904193442
909	0	PF3D7_1324500	2.467837	0.35040408	0.013593217684253261	0.041398276430380535
910	0	PF3D7_0919000	2.466841	0.35135418	0.013631086071803656	0.041488429954143445
911	0	PF3D7_1210100	2.4648812	0.45471144	0.013705873481566681	0.041690775153929195
912	0	PF3D7_1219600	2.4592102	0.42645606	0.013924311804756855	0.04228024713756566
913	0	PF3D7_0902200	2.459194	0.51818085	0.013924934950865917	0.04228024713756566
914	0	PF3D7_0617100	2.4573305	0.3664584	0.013997387177888697	0.04242324048660831
915	0	PF3D7_0912000	2.4571056	0.5651501	0.014006153876456071	0.042424192097726625
916	0	PF3D7_1461900	2.4564629	0.93967456	0.014031228297348583	0.042474508337993086
917	0	PF3D7_1354300	2.451579	0.29911706	0.014223092182129405	0.043002490586575716
918	0	PF3D7_1141400	2.4513862	0.46834967	0.014230713017326787	0.043002490586575716
919	0	PF3D7_1402800	2.4513702	0.32283384	0.014231348249512306	0.043002490586575716
920	0	PF3D7_0729000	2.4504225	0.50010115	0.014268871256704093	0.04308993070842229
921	0	PF3D7_1358000	2.4489443	0.36677128	0.014327555876554342	0.04318919095761336
922	0	PF3D7_0807100	2.4449282	0.30122578	0.014488101599940273	0.043620745009058326
923	0	PF3D7_0512800	2.4421809	0.30896443	0.014598826502573936	0.04387515581821472
924	0	PF3D7_1310400	2.4326544	0.48586383	0.01498860310216823	0.04496580930650469
925	0	PF3D7_1406700	2.4310157	0.4955759	0.015056563537502662	0.0451427075237311
926	0	PF3D7_1017900	2.4304373	0.38587433	0.015080614293135926	0.04517687995121671
927	0	PF3D7_1459400	2.4223726	1.0008492	0.015419531517982851	0.04613911188575727
928	0	PF3D7_0105300	2.422228	0.5703013	0.015425668408906296	0.04613911188575727
929	0	PF3D7_1023200	2.4217622	0.7552971	0.015445457461287608	0.04617078677677338
930	0	PF3D7_1244600	2.4162035	0.42713737	0.01568329053849441	0.046825957889770044
931	0	PF3D7_0422400	2.413103	0.35971057	0.015817349531562233	0.047198143459518935
932	0	PF3D7_1225600	2.410838	0.1670392	0.01591592509404956	0.047464068952486484
933	0	PF3D7_0319500	2.4097774	0.45596877	0.015962252168233885	0.04757395702634553
934	0	PF3D7_1451200	2.4063234	0.2834921	0.01611398933990114	0.047997692876536394
935	0	PF3D7_1140900	2.4026446	0.4724805	0.01627700007506553	0.048454485988584754
936	0	PF3D7_0919800	2.4006846	0.1616846	0.01636443444809055	0.04865704768659152
937	0	PF3D7_1412300	2.3994796	0.13095284	0.016418389658975702	0.048788571757489074
938	0	PF3D7_0817200	2.3981142	0.54453146	0.016479727765741678	0.04894186606879141
939	0	PF3D7_0309500	2.397809	0.65683717	0.01649346613022216	0.04895369988621232
940	0	PF3D7_0710400	2.3971984	0.8289623	0.016520973041781205	0.04900636152287226
941	0	PF3D7_0723900	2.396363	0.33044782	0.016558679368559218	0.04908919772640207
942	0	PF3D7_0214800	2.3946602	0.44914025	0.01663577640000798	0.04928864330085009
943	0	PF3D7_0519600	2.3940337	0.7743626	0.016664221510140312	0.049343792188433176
944	0	PF3D7_1006800	2.3932946	0.5646034	0.016697827039118582	0.049414147352202925
945	0	PF3D7_1208600	2.3912704	1.0205505	0.016790181864958266	0.04965817488522424
946	0	PF3D7_1205400	2.3898566	0.36169088	0.016854949320670453	0.049820371401911076
947	0	PF3D7_1142700	2.389471	0.8729665	0.016872651188646472	0.049843340974583074
948	0	PF3D7_1405200	2.3888607	0.8699209	0.016900712520013975	0.04989686831644126
949	0	PF3D7_1438400	2.3876235	0.25022063	0.016957699257795462	0.050035680526087846
950	0	PF3D7_0307700	2.3850691	0.15150031	0.017075907035118135	0.05035486334268973
951	0	PF3D7_1346600	2.382258	0.56398326	0.01720684512741593	0.05065170421964842
952	0	PF3D7_0403600	2.38131	0.4672777	0.01725118806117924	0.05072273748040926
953	0	PF3D7_1229100	2.38131	0.43527335	0.01725118806117924	0.05072273748040926
954	0	PF3D7_1126800	2.3708837	0.19383015	0.017745614667541723	0.051963383906879754
955	0	PF3D7_1134600	2.3700323	0.35399204	0.017786534696073362	0.05200848616334573
956	0	PF3D7_1139300	2.3695502	0.24835421	0.017809733603543758	0.05200848616334573
957	0	PF3D7_1460100	2.369486	0.50296617	0.0178128287935428	0.05200848616334573
958	0	PF3D7_0304300	2.365743	0.50999135	0.017993938900260627	0.05248760836801373
959	0	PF3D7_1246500	2.3656626	0.5901887	0.017997842996882174	0.05248760836801373
960	0	PF3D7_1416700	2.3651967	0.28335512	0.01802050139204896	0.05252316869145977
961	0	PF3D7_0106900	2.3557985	0.3556566	0.018482941658458443	0.05376941378422181
962	0	PF3D7_0304200	2.3511717	0.32268608	0.01871439574889572	0.054387696736368056
963	0	PF3D7_1118200	2.3491154	0.2243685	0.01881807549635757	0.05459417394001077
964	0	PF3D7_0727800	2.3448741	0.34278405	0.019033502761563872	0.05515539859139092
965	0	PF3D7_0725200	2.3444564	0.541329	0.01905483526563275	0.055185353836243956
966	0	PF3D7_1456300	2.3425608	0.58332	0.019151914941105463	0.055434521966210105
967	0	PF3D7_0319600	2.3405688	0.9418534	0.019254396480074317	0.055666944662150344
968	0	PF3D7_0709100	2.3390746	0.15656056	0.019331571843145316	0.055857892389606416
969	0	PF3D7_0311600	2.3347049	0.45665547	0.019558842538299672	0.056449586371320325
970	0	PF3D7_0503800	2.3334517	0.3596819	0.019624444873655875	0.05660637288556255
971	0	PF3D7_0801900	2.33154	0.18179606	0.01972490074986756	0.05677051022631354
972	0	PF3D7_0908900	2.3307047	0.51553464	0.01976893823372419	0.056859771343874904
973	0	PF3D7_1354600	2.3282306	0.78187096	0.019899860928441666	0.05713810183057707
974	0	PF3D7_0729300	2.326399	0.4096205	0.019997264684684282	0.057384946513682346
975	0	PF3D7_1225700	2.3250659	0.5470142	0.02006844299792889	0.057556294518060054
976	0	PF3D7_0913600	2.3196518	0.27318788	0.0203597204190661	0.05832502099503011
977	0	PF3D7_1311500	2.316696	0.39964342	0.02052030735825444	0.058718028866065586
978	0	PF3D7_0604000	2.3163905	0.39632362	0.020536952457629275	0.058732173438656034
979	0	PF3D7_0623100	2.3130972	0.2982936	0.020717294508898105	0.05921418060373553
980	0	PF3D7_1130500	2.3064783	0.41985464	0.0210839176613964	0.06015928524306341
981	0	PF3D7_0515300	2.3062212	0.22954223	0.021098268766974716	0.06016602894400347
982	0	PF3D7_1313900	2.3052254	0.33154327	0.02115395971615597	0.06027430310165658
983	0	PF3D7_0209300	2.3051128	0.6225996	0.021160255442342877	0.06027430310165658
984	0	PF3D7_0914000	2.30243	0.43701062	0.021310938227133792	0.06065787373374226
985	0	PF3D7_1439400	2.2982209	0.7237916	0.02154922199096027	0.06124323056207791
986	0	PF3D7_0711000	2.2963252	0.41759297	0.021657296043255662	0.06151554546751566
987	0	PF3D7_1211600	2.29504	0.1674198	0.02173083466730732	0.061689513119465744
988	0	PF3D7_0610700	2.2916822	0.47894916	0.021923980716891393	0.062202633814628545
989	0	PF3D7_1020400	2.289867	0.37424052	0.022029029748254512	0.062465367404796274
990	0	PF3D7_1229000	2.2884212	0.35997698	0.022113010102108702	0.0626680958229721
991	0	PF3D7_0923900	2.2877784	0.25418472	0.022150424000106046	0.06270331531671305
992	0	PF3D7_0933200	2.2873287	0.6132976	0.022176646476130622	0.06274215820952626
993	0	PF3D7_0517900	2.2851598	0.28103226	0.022303455503438253	0.06302986665076385
994	0	PF3D7_1457700	2.2831035	0.3361156	0.022424271084088766	0.06333563115984328
995	0	PF3D7_1005500	2.2789907	0.08853293	0.022667610036574786	0.06398691494576426
996	0	PF3D7_1334200	2.2782197	0.39321706	0.02271349067334821	0.0640803876838306
997	0	PF3D7_1229700	2.2774646	0.39157075	0.022758493633177432	0.06417128064321209
998	0	PF3D7_0906000	2.2692392	0.44544813	0.02325377938083371	0.06534754687144702
999	0	PF3D7_0706400	2.268163	0.31266797	0.023319279604600764	0.06545743087493464
1000	0	PF3D7_1016200	2.266508	0.44509634	0.023420286346998987	0.06563172371612949
1001	0	PF3D7_0924100	2.2658656	0.83882344	0.02345961451774532	0.06570524847352889
1002	0	PF3D7_1238500	2.2633915	0.2210201	0.023611563594216938	0.06605350595254013
1003	0	PF3D7_1441100	2.2631989	0.48546517	0.023623439566608794	0.06605350595254013
1004	0	PF3D7_1330700	2.2610781	0.448261	0.023754417719728065	0.06638275196843829
1005	0	PF3D7_0217800	2.2584114	0.6205714	0.023920026604766737	0.06680835477424833
1006	0	PF3D7_0316000	2.2552948	0.5319723	0.02411483765235294	0.06721972227825945
1007	0	PF3D7_0510100	2.253174	0.28001055	0.024248174604142626	0.06753695246292554
1008	0	PF3D7_1133600	2.2515676	0.3317395	0.024349612474929193	0.0677818663403603
1009	0	PF3D7_1349200	2.2493505	0.3172145	0.02449020060494168	0.0680976824577298
1010	0	PF3D7_1361100	2.2463784	0.48242214	0.02467977335618936	0.06854885582441307
1011	0	PF3D7_0306500	2.2436154	0.5268085	0.024857163809096892	0.06892272226247932
1012	0	PF3D7_0306300	2.2433743	0.5674302	0.024872686125712862	0.06892272226247932
1013	0	PF3D7_0506800	2.2432137	0.33520088	0.024883038999723557	0.06892272226247932
1014	0	PF3D7_0727600	2.2403862	1.042953	0.025065861347902896	0.06933164850529103
1015	0	PF3D7_1202000	2.240354	0.3277101	0.02506794553950112	0.06933164850529103
1016	0	PF3D7_1107100	2.2399685	0.24367802	0.025092967543695756	0.0693511035802913
1017	0	PF3D7_0303200	2.2382014	0.13904232	0.02520792858450066	0.069630486277165
1018	0	PF3D7_0405600	2.2355988	0.6411962	0.025378064834017097	0.07002336855521264
1019	0	PF3D7_1210400	2.2288032	0.5904818	0.02582700169734684	0.0711838119269543
1020	0	PF3D7_1403900	2.2283373	0.80067575	0.02585802988952447	0.07123021515670873
1021	0	PF3D7_1432000	2.2216542	0.5166715	0.0263066841661543	0.07234698511228956
1022	0	PF3D7_0821200	2.2208831	0.62439764	0.026358882312730394	0.07241118244531683
1023	0	PF3D7_0309300	2.2195818	0.5309142	0.0264471696298122	0.07261397394531041
1024	0	PF3D7_0207100	2.2142642	0.21200581	0.026810608910158653	0.07353139132245151
1025	0	PF3D7_1459700	2.2099588	1.0896643	0.02710802568596022	0.07418494052226518
1026	0	PF3D7_0411800	2.2094448	0.31458646	0.02714372773886369	0.07424216322689747
1027	0	PF3D7_0913000	2.2076292	0.94009864	0.02727012548057002	0.07454725478593734
1028	0	PF3D7_0318300	2.2069385	0.27116624	0.02731835697189527	0.07463845053997951
1029	0	PF3D7_1238300	2.2044644	0.38428652	0.02749169734732421	0.0750303583394346
1030	0	PF3D7_0309000	2.2025688	0.4321732	0.02762515784495164	0.07535362349120234
1031	0	PF3D7_0621000	2.2015727	0.39315468	0.027695504822817817	0.07550447512532461
1032	0	PF3D7_1362200	2.200159	0.649346	0.027795617361384774	0.07573626684950607
1033	0	PF3D7_1144500	2.1992593	0.7160135	0.027859487675275355	0.07586910940977049
1034	0	PF3D7_0827300	2.1985364	0.25790295	0.027910903690901573	0.07596790977474782
1035	0	PF3D7_0930100	2.1980062	0.4999535	0.027948660742326454	0.07602944621449131
1036	0	PF3D7_0514200	2.1940222	0.3245171	0.028233822108698316	0.07676357159455952
1037	0	PF3D7_1009600	2.1930902	0.3538081	0.028300873664611825	0.07690346799530301
1038	0	PF3D7_0915300	2.1928813	0.72674906	0.028315921270237094	0.07690346799530301
1039	0	PF3D7_0304800	2.191323	0.39928403	0.028428417328375578	0.07712552787627948
1040	0	PF3D7_0418200	2.1849773	0.5403309	0.028890504887579993	0.0782522633733211
1041	0	PF3D7_1011600	2.1827605	0.51477677	0.0290534601746052	0.0786511955859458
1042	0	PF3D7_1347900	2.1813307	0.43588567	0.029158973629983716	0.07885177190134066
1043	0	PF3D7_1230500	2.1793385	0.6680975	0.02930653082593109	0.07916548881342743
1044	0	PF3D7_0627800	2.1739085	0.5903852	0.02971200964229473	0.08017450343799852
1045	0	PF3D7_1025300	2.1719968	0.46347535	0.029855910650630327	0.08047627043797723
1046	0	PF3D7_0109950	2.168157	0.4897842	0.030146732810728397	0.08121656037415234
1047	0	PF3D7_0813900	2.1648476	0.54638165	0.03039934981616577	0.08180929583235175
1048	0	PF3D7_1315800	2.1627753	0.40598738	0.030558466214344517	0.082193430830544
1049	0	PF3D7_1331700	2.1564617	0.26554945	0.031047632620855588	0.0833498737470903
1050	0	PF3D7_0928000.1	2.147674	0.3197201	0.03173965999168694	0.08500605843024372
1051	0	PF3D7_1004900	2.1452804	0.28569028	0.03193044135762335	0.08542584497543262
1052	0	PF3D7_1147400	2.143738	0.7054304	0.03205388093331629	0.08569230540258212
1053	0	PF3D7_1413800	2.1436095	0.72810376	0.03206418600240072	0.08569230540258212
1054	0	PF3D7_0907100	2.142485	0.2927854	0.03215447654404156	0.08584219030560883
1055	0	PF3D7_1143300	2.1391757	0.26907325	0.03242145387497856	0.08650891919113098
1056	0	PF3D7_1311900	2.1362195	0.30305567	0.032661522471245694	0.08710317815259412
1057	0	PF3D7_0926100	2.1359625	0.22599572	0.032682469762345526	0.08711275397621465
1058	0	PF3D7_1117800	2.1317534	0.40169305	0.033027121777680406	0.08793799692423233
1059	0	PF3D7_1037100	2.129922	0.4786236	0.03317805346103181	0.08829302774173842
1060	0	PF3D7_0504200	2.1291509	0.396524	0.033241780021092876	0.08841573604974307
1061	0	PF3D7_0419800	2.1248133	0.43469247	0.03360219691620475	0.08923250069969929
1062	0	PF3D7_1344700	2.1204758	0.2960906	0.03396595097547387	0.09010312259297218
1063	0	PF3D7_1418900	2.1155598	0.4045957	0.03438227013354412	0.0911112005281193
1064	0	PF3D7_0912800	2.1125877	0.6544636	0.03463607515808836	0.09173533573532741
1065	0	PF3D7_0111800	2.1093745	0.41266096	0.03491225746933496	0.0924180486490465
1066	0	PF3D7_1409300	2.1065633	0.21225841	0.03515545734947088	0.09301277830099859
1067	0	PF3D7_1352200	2.100555	0.6469952	0.03568006134927104	0.09425169890104808
1068	0	PF3D7_0915700	2.0959601	0.49707174	0.03608572141559201	0.09519556475173672
1069	0	PF3D7_1227600	2.0958638	0.2298789	0.036094273704434146	0.09519556475173672
1070	0	PF3D7_1311000	2.0950606	0.68291336	0.036165610001043166	0.09533361165716159
1071	0	PF3D7_1037500	2.0928757	0.5438085	0.03636025305010926	0.09569591508049206
1072	0	PF3D7_1462100	2.092442	0.3800237	0.036399001451418125	0.09574661546544834
1073	0	PF3D7_1429600	2.0922332	0.31493866	0.03641767063629028	0.09574661546544834
1074	0	PF3D7_0709800	2.0909479	0.47952017	0.036532737635687706	0.09599885350445896
1075	0	PF3D7_1432800	2.0895662	0.33142534	0.03665678002029632	0.09626955647703815
1076	0	PF3D7_1013900	2.0893736	0.40576422	0.03667411675315739	0.09626955647703815
1077	0	PF3D7_1414600	2.0839434	0.121826544	0.03716531180190189	0.09750794560049429
1078	0	PF3D7_0407500	2.082819	0.84694165	0.037267735686016726	0.0977003458135684
1079	0	PF3D7_1230600	2.082626	0.5252601	0.03728531817063892	0.0977003458135684
1080	0	PF3D7_1242300	2.0824976	0.4032564	0.03729704374951127	0.0977003458135684
1081	0	PF3D7_0815600	2.080409	0.24415697	0.0374880247781319	0.09814939820628274
1082	0	PF3D7_0917400	2.0799272	0.6058998	0.03753221531829696	0.09821386271247781
1083	0	PF3D7_0820200	2.076907	0.46090633	0.037810153192077665	0.09878665219731275
1084	0	PF3D7_0719400	2.0713	-0.003614828	0.03833075558436861	0.09989857460203526
1085	0	PF3D7_0715000	2.0712519	1.5790863	0.03833525696025501	0.09989857460203526
1086	0	PF3D7_1028800	2.0706415	0.30573437	0.03839231329544725	0.09999534012965736
1087	0	PF3D7_1407900	2.0659344	1.1254725	0.038834676473324205	0.10104263412110637
1088	0	PF3D7_1339800	2.0644403	0.314167	0.03897598751950172	0.10135776236289075
1089	0	PF3D7_1365400	2.0638459	0.54630685	0.03903232937103374	0.10145171471425082
1090	0	PF3D7_0626900	2.0634444	0.5098673	0.039070437338248505	0.10149820134610209
1091	0	PF3D7_1251500	2.0615325	0.4822077	0.03925226473191664	0.10190881887019458
1092	0	PF3D7_0204100	2.0613558	0.119290665	0.03926910852659022	0.10190881887019458
1093	0	PF3D7_0409100	2.0605204	0.26718926	0.03934881684316498	0.10206290012188372
1094	0	PF3D7_1106700	2.0521505	0.35692182	0.040155043421532276	0.1038856509962219
1095	0	PF3D7_1227700	2.0505922	0.29303178	0.04030668387391499	0.10422423820874774
1096	0	PF3D7_1228400	2.0497406	0.4165557	0.040389743931327146	0.10438523418709111
1097	0	PF3D7_1352800	2.0458689	0.43776754	0.04076926484151685	0.10525768530842236
1098	0	PF3D7_0936500	2.039475	0.42237186	0.04140264197291256	0.10683797432496048
1099	0	PF3D7_1443300	2.0392501	0.9025635	0.04142507244857863	0.10684092426485928
1100	0	PF3D7_0727700	2.0359728	0.45668244	0.0417530857720382	0.10763160631220325
1101	0	PF3D7_1203300	2.0356677	0.25835666	0.04178374764987213	0.10765535392952168
1102	0	PF3D7_0622300	2.0343983	0.38945377	0.04191144097172567	0.10781830970635119
1103	0	PF3D7_0910800	2.033338	0.8635666	0.04201837454903156	0.10803802349466671
1104	0	PF3D7_1326300	2.0329204	0.45522693	0.04206056324398723	0.10809112489583814
1105	0	PF3D7_1336900	2.0322618	0.8752185	0.042127164398186034	0.10815464316140315
1106	0	PF3D7_1319400	2.0321815	0.15077068	0.04213529259146716	0.10815464316140315
1107	0	PF3D7_1340600	2.0277474	0.38907665	0.04258603169037964	0.1092178298691954
1108	0	PF3D7_0605200	2.025434	0.36679196	0.04282281419658543	0.1097129680718031
1109	0	PF3D7_0718700	2.0226548	0.7151693	0.04310875298267816	0.11030635576006347
1110	0	PF3D7_1327800	2.0215464	0.6526375	0.043223247215053426	0.11051323370980803
1111	0	PF3D7_0802000	2.0186868	0.2838493	0.043519796185739264	0.11121479483514529
1112	0	PF3D7_1368800	2.0168552	0.2871751	0.04371062220352231	0.11164560449846232
1113	0	PF3D7_1369200	2.0158913	0.23564616	0.04381134046389099	0.11184593987195773
1114	0	PF3D7_1424100	2.0148633	0.15911412	0.043918989207222675	0.11206375537928348
1115	0	PF3D7_1234800	2.0121	0.3159814	0.04420940234356333	0.11274745445241076
1116	0	PF3D7_0404600	2.0078266	0.14216967	0.044661720348695234	0.11366996674954431
1117	0	PF3D7_0606900	2.0059953	0.38327995	0.044856762609310666	0.11410851066200214
1118	0	PF3D7_1105300	2.0051918	1.1878197	0.04494253381891012	0.11426878279488849
1119	0	PF3D7_0614200	2.0011113	0.36062714	0.0453803902883687	0.11527406586989586
1120	0	PF3D7_0218400	1.9972879	0.51172847	0.045793922751533	0.11625680237225298
1121	0	PF3D7_0321500	1.9968702	0.37264034	0.04583929031292327	0.11629422006087631
1122	0	PF3D7_1126000	1.9947977	0.495782	0.0460649435367184	0.11670870853649151
1123	0	PF3D7_1306600	1.9931109	0.3992457	0.046249304728707	0.11711668033974795
1124	0	PF3D7_0806900	1.9909903	0.5430802	0.04648195416055964	0.11764645886628787
1125	0	PF3D7_1205900	1.9901389	0.2038799	0.046575643218254005	0.11777823359274288
1126	0	PF3D7_1212500	1.9900906	0.611266	0.04658095112205512	0.11777823359274288
1127	0	PF3D7_1135700	1.9897372	0.85853684	0.04661989130885506	0.11781733860984066
1128	0	PF3D7_1217200	1.9851426	0.20322265	0.0471286118326483	0.11904303109615592
1129	0	PF3D7_0720400	1.9837289	0.7194003	0.04728607752105635	0.11936469836056122
1130	0	PF3D7_1472800	1.9834397	0.11204142	0.047318340860593416	0.11936469836056122
1131	0	PF3D7_0616300	1.9817046	0.41543278	0.04751230988916717	0.11965091988646766
1132	0	PF3D7_1204300	1.9806764	0.2818879	0.047627569641352535	0.11988102910228103
1133	0	PF3D7_1477400	1.9790539	1.0498167	0.04780994206283319	0.12021948858384758
1134	0	PF3D7_1104200	1.97515	0.2298687	0.048251125298749274	0.121146772323373
1135	0	PF3D7_1426900	1.9731901	0.20383027	0.048473911120028454	0.1216452799557114
1136	0	PF3D7_1307800	1.9692862	0.4494289	0.04892023121562866	0.12264267755806207
1137	0	PF3D7_1406300	1.9677601	1.2014012	0.049095653926145164	0.12302101200964681
1138	0	PF3D7_0606000	1.9636474	0.30213526	0.049571001846512946	0.12408820861229351
1139	0	PF3D7_1125400	1.9620569	0.33597296	0.04975586003155818	0.12438824557591936
1140	0	PF3D7_0811500	1.9619765	1.0137362	0.049765211619136496	0.12438824557591936
1141	0	PF3D7_1134400	1.960852	0.43747446	0.04989628868335481	0.12465379437618605
1142	0	PF3D7_1468700	1.9599363	0.38743782	0.05000323658302973	0.12485882806478917
1143	0	PF3D7_0716400	1.9553256	0.4772004	0.050544652794525614	0.12608529442133404
1144	0	PF3D7_0805600	1.9545866	0.77884763	0.05063188537183538	0.12617747402246365
1145	0	PF3D7_0320300	1.9537351	0.35558757	0.05073254881523501	0.12635023967311088
1146	0	PF3D7_1439900	1.9535745	0.60664725	0.05075156070551734	0.12635023967311088
1147	0	PF3D7_1402000	1.9531085	0.8142647	0.05080672893979555	0.12642487483829146
1148	0	PF3D7_0615800	1.9513414	0.43822113	0.051016444584306445	0.12688381336404064
1149	0	PF3D7_0513900	1.9501044	0.8042251	0.05116367645667195	0.12712400600793888
1150	0	PF3D7_1450200	1.9445298	0.5882094	0.051831597194571165	0.12871983489339567
1151	0	PF3D7_0928300	1.9417183	0.59840757	0.05217120258881124	0.12943512891410955
1152	0	PF3D7_1344300	1.940385	0.21135461	0.052332922041893284	0.12970811640901847
1153	0	PF3D7_0725100	1.9398066	0.36217272	0.05240319564081791	0.12981818308058493
1154	0	PF3D7_1123900	1.9383929	0.43801117	0.05257530776797995	0.13005198111754135
1155	0	PF3D7_0416600	1.9370112	0.39414442	0.052743964568536215	0.1304049055022085
1156	0	PF3D7_0608300	1.9356297	0.19692676	0.05291307333047676	0.1306942495303459
1157	0	PF3D7_1323800	1.9350835	0.29569015	0.05298005514044843	0.13079532550413706
1158	0	PF3D7_1325900	1.9303281	0.16399416	0.05356618959372149	0.13205730585465664
1159	0	PF3D7_1209700	1.9302961	0.34558958	0.053570168304459244	0.13205730585465664
1160	0	PF3D7_0212300	1.9293	0.2766224	0.05369363079166082	0.1322966779299684
1161	0	PF3D7_0719000	1.9280148	0.4936586	0.05385328818343074	0.13258942252349645
1162	0	PF3D7_0616100	1.9279184	0.45683497	0.053865278446983314	0.13258942252349645
1163	0	PF3D7_0419300	1.9233558	0.6726076	0.05443537199015624	0.13386140716246653
1164	0	PF3D7_1333100	1.921669	0.59322095	0.05464741659556901	0.1343170342277967
1165	0	PF3D7_1016800	1.9204642	0.372396	0.05479929844511823	0.13462441453551072
1166	0	PF3D7_0817300	1.9170904	0.30204484	0.05522644137800007	0.13560739201378785
1167	0	PF3D7_1030800	1.9159017	0.19241358	0.05537761814022886	0.13591211024244923
1168	0	PF3D7_1455500	1.9108893	0.3527601	0.05601880948940959	0.13741857518443146
1169	0	PF3D7_0311800	1.9106323	0.39556125	0.056051857071957256	0.13743247222479407
1170	0	PF3D7_1024800	1.9061018	0.110550456	0.056636990536445435	0.13866392951337542
1171	0	PF3D7_1211900	1.9061018	0.4052699	0.056636990536445435	0.13866392951337542
1172	0	PF3D7_1368300	1.9021177	0.67404675	0.057155768770227905	0.13972956817232043
1173	0	PF3D7_1309500	1.901218	0.38109887	0.05727345764313366	0.13994911582808559
1174	0	PF3D7_1452300	1.8981978	0.8439139	0.05767003094854513	0.14069585902510234
1175	0	PF3D7_1310800	1.8980372	0.66071814	0.057691189056318114	0.14069585902510234
1176	0	PF3D7_1132600	1.896029	0.33406535	0.05795621029979135	0.1412735403082335
1177	0	PF3D7_0515700	1.8956274	0.24236614	0.05800933577876011	0.14133439624931893
1178	0	PF3D7_1352300	1.8908399	0.29650575	0.058645713422809644	0.14267708951482386
1179	0	PF3D7_1326100	1.8891692	0.3916232	0.0588691652028776	0.14315132759362534
1180	0	PF3D7_0601900	1.8860204	1.1300647	0.05929220732276985	0.14411021237432536
1181	0	PF3D7_1460000	1.8853778	0.65266424	0.0593788516918266	0.14425094706741418
1182	0	PF3D7_0903200	1.8828235	0.5388478	0.05972430255443397	0.14501996832157915
1183	0	PF3D7_1453000	1.8802369	0.5028605	0.06007579570806421	0.14580291037658333
1184	0	PF3D7_1117900	1.8787268	0.2502989	0.0602818072187294	0.1462147633840843
1185	0	PF3D7_1347200	1.8780681	0.18867186	0.06037184655600473	0.14623856074545738
1186	0	PF3D7_0517100	1.876799	0.55409575	0.060545651334832355	0.1465888200914248
1187	0	PF3D7_0905200	1.8732806	0.60535026	0.06102963390058151	0.14761818436000898
1188	0	PF3D7_1458800	1.8714333	0.4856577	0.061285060544561815	0.1481147758995093
1189	0	PF3D7_1012900	1.8713689	0.53985775	0.06129396085739806	0.1481147758995093
1190	0	PF3D7_1207200	1.8694412	0.3247294	0.06156146838090774	0.14868961010768814
1191	0	PF3D7_0918800	1.8692162	0.5614919	0.061592740456943	0.14869358554756945
1192	0	PF3D7_1452000	1.8686218	0.582405	0.06167545139736128	0.14875016365370317
1193	0	PF3D7_0423500	1.867931	0.4233299	0.06177169041595778	0.1489107176742037
1194	0	PF3D7_1417700	1.8670152	0.36864161	0.06189945462537428	0.1491470776595072
1195	0	PF3D7_0516000	1.8618584	0.3636092	0.06262305885522187	0.15067360133957747
1196	0	PF3D7_1320400	1.8615692	0.6061046	0.06266384105650595	0.1506994816782958
1197	0	PF3D7_0310500	1.8596735	0.16221511	0.06293173526808071	0.15119884122091773
1198	0	PF3D7_1008900	1.8589666	0.5221848	0.06303187006064591	0.1513669645140583
1199	0	PF3D7_0625800	1.8580348	0.64297295	0.06316406711808896	0.15158739838955787
1200	0	PF3D7_0203000	1.8576975	0.26813382	0.06321198803918217	0.15158739838955787
1201	0	PF3D7_0107400	1.8576814	0.19940281	0.06321427073706806	0.15158739838955787
1202	0	PF3D7_0103700	1.8565247	0.35496882	0.06337880410936518	0.1518423387422731
1203	0	PF3D7_0814300	1.8558178	0.4286468	0.06347952636943145	0.152005602503901
1204	0	PF3D7_0604700	1.8507733	0.49077332	0.06420216285418423	0.1536626873462807
1205	0	PF3D7_0624000	1.8495042	0.5838345	0.06438503811266037	0.15402693340678855
1206	0	PF3D7_0205400	1.8491989	0.7594567	0.06442908485317468	0.1540588741677388
1207	0	PF3D7_0524400	1.8429978	0.41447648	0.06532932774981742	0.15613709332206366
1208	0	PF3D7_0814900	1.841809	0.48023954	0.06550309262808444	0.15647787810583333
1209	0	PF3D7_0611300	1.8402346	0.49309033	0.0657338000008911	0.1569543017147823
1210	0	PF3D7_1314100	1.8393992	0.9192805	0.06585648789522411	0.15717247396392287
1211	0	PF3D7_1406100	1.839078	0.24006769	0.06590372577302969	0.15721045610971296
1212	0	PF3D7_0618300	1.838339	0.36532345	0.06601247887215168	0.15739507432747235
1213	0	PF3D7_0815500	1.8361541	0.5100586	0.06633487502324409	0.15794999141728747
1214	0	PF3D7_1324900	1.8361219	0.4792058	0.06633962580347519	0.15794999141728747
1215	0	PF3D7_1218300	1.8357364	0.7493081	0.06639665703155755	0.15801082107225572
1216	0	PF3D7_1369000	1.8354794	0.4412549	0.06643470028275117	0.15802642688110338
1217	0	PF3D7_1425700	1.8349974	0.3613272	0.0665060797721673	0.15804640832221006
1218	0	PF3D7_0908800	1.8347725	0.5628293	0.0665394118112234	0.1580507846098108
1219	0	PF3D7_1225200	1.8335515	0.29768634	0.06672059732760953	0.15840618637051668
1220	0	PF3D7_1436600	1.8322341	0.61131823	0.06691654240642922	0.1587212317286712
1221	0	PF3D7_0920100	1.8241373	0.79880476	0.06813131744752386	0.16144999162848078
1222	0	PF3D7_1037800	1.8238803	0.37586325	0.06817017676042246	0.16146584103849
1223	0	PF3D7_0714000	1.821824	0.33935845	0.06848170776188782	0.16212721285703535
1224	0	PF3D7_1451300	1.8211492	0.35744917	0.06858418350230042	0.16229326591138415
1225	0	PF3D7_1038600	1.8107389	0.8190824	0.07018127223533285	0.16591606469577747
1226	0	PF3D7_1369100	1.8094537	0.14267595	0.07038054318914443	0.16623056294885452
1227	0	PF3D7_0103500	1.8048751	0.30578488	0.07109422167409322	0.16767946361948963
1228	0	PF3D7_1034900	1.800136	0.3395406	0.07183917935512989	0.16917233265730117
1229	0	PF3D7_0711500	1.7999914	0.25093317	0.07186200701840328	0.16917233265730117
1230	0	PF3D7_0520700	1.7990917	0.32183135	0.0720041793605871	0.1693345555740552
1231	0	PF3D7_0815800	1.7989149	0.1400884	0.07203213312424941	0.1693345555740552
1232	0	PF3D7_0523300	1.7955091	0.17656589	0.07257261700668345	0.170365745910451
1233	0	PF3D7_1022000	1.7937099	0.23953676	0.07285949315977236	0.17090341343055343
1234	0	PF3D7_0323500	1.7882798	0.38535058	0.07373087512626063	0.1728422523394218
1235	0	PF3D7_0519700	1.7870268	0.3486252	0.07393316868662389	0.1732355619225795
1236	0	PF3D7_1354800	1.7863038	0.40104946	0.07405008275513102	0.17334765174813555
1237	0	PF3D7_0816000	1.7860307	0.5860065	0.07409428960242956	0.1733564132497756
1238	0	PF3D7_1438500	1.7842957	0.4694361	0.07437563716537093	0.17371685150680374
1239	0	PF3D7_0418700	1.7842635	0.30996096	0.07438085552662309	0.17371685150680374
1240	0	PF3D7_0715600	1.783878	0.51434124	0.07444349920044675	0.17378228952885685
1241	0	PF3D7_0319200	1.7834924	0.27185228	0.07450618597539896	0.17382792983210787
1242	0	PF3D7_1004500	1.7833318	0.46879014	0.0745323181906149	0.17382792983210787
1243	0	PF3D7_1108900	1.7822071	0.42076948	0.07471545343886649	0.17417411091949414
1244	0	PF3D7_1245900	1.7733232	0.87618846	0.07617517894960844	0.17717172221575034
1245	0	PF3D7_1443900	1.7716362	0.29350498	0.07645495277238343	0.1777338619567357
1246	0	PF3D7_1250800	1.766881	0.3384565	0.0772481615403977	0.17916290331388912
1247	0	PF3D7_1243400	1.7629129	1.6535735	0.07791518296855734	0.1803765236712128
1248	0	PF3D7_1331100	1.7583665	0.28582644	0.07868517929231678	0.18175257100519163
1249	0	PF3D7_0711300	1.7583343	0.6143683	0.07869064291577633	0.18175257100519163
1250	0	PF3D7_1361600	1.7560852	0.67758113	0.07907386430506948	0.18255369132803298
1251	0	PF3D7_1420400	1.7551855	0.46490687	0.07922757727795672	0.18282446453244358
1252	0	PF3D7_0505900	1.7546233	0.67851704	0.07932377122365704	0.18296231974794794
1253	0	PF3D7_0510800	1.7524223	0.28358257	0.07970121563703335	0.18366409608919668
1254	0	PF3D7_0921300	1.751121	0.85825473	0.07992506208884852	0.18409540460024357
1255	0	PF3D7_1140300	1.7501893	0.3255833	0.08008566090035998	0.18438070277931504
1256	0	PF3D7_1363200	1.7489201	0.43903434	0.08030482926790944	0.18480052182285073
1257	0	PF3D7_0804000	1.74643	0.19125593	0.08073625899314409	0.18545321917006416
1258	0	PF3D7_1327700	1.7458196	0.36371475	0.08084231564272408	0.18561188573231113
1259	0	PF3D7_1349600	1.7432973	0.34576392	0.08128169683770872	0.18645010805688303
1260	0	PF3D7_0414700	1.7423816	0.34204146	0.0814416961837852	0.18673178307282684
1261	0	PF3D7_1145600	1.7373532	0.27339602	0.08232484976823198	0.188584400267803
1262	0	PF3D7_1115700	1.7365178	0.86088765	0.08247232118663446	0.18883603103819266
1263	0	PF3D7_0812200	1.7349434	1.2967423	0.08275083018833257	0.18930101035334604
1264	0	PF3D7_1232900	1.7326943	0.5492146	0.08315002198995528	0.1901275445865993
1265	0	PF3D7_1331300	1.7248384	0.7360219	0.08455659863647196	0.19290434934384215
1266	0	PF3D7_1321300	1.7231516	0.2444985	0.08486112092587092	0.19340823470612334
1267	0	PF3D7_1421500	1.7212559	1.190078	0.08520440391628675	0.19394145272373842
1268	0	PF3D7_1346300	1.7197136	0.46688005	0.08548451256691275	0.1944010113474053
1269	0	PF3D7_1029200	1.7195047	0.30600682	0.08552250110680831	0.1944010113474053
1270	0	PF3D7_0722700	1.7177216	0.42291734	0.08584742076217859	0.1949629885997169
1271	0	PF3D7_0630500	1.7167255	0.6556006	0.08602934116206815	0.19519948611773058
1272	0	PF3D7_0211500	1.7164685	0.30511063	0.0860763388875615	0.19520963160604102
1273	0	PF3D7_1436500	1.7134482	0.67125773	0.08663011735946803	0.19611933199240866
1274	0	PF3D7_1317600	1.7128699	0.51369286	0.08673648752176734	0.19620990654429543
1275	0	PF3D7_1005600	1.7128056	0.21628755	0.08674831293520453	0.19620990654429543
1276	0	PF3D7_0508300	1.7120023	0.6809681	0.08689624046036976	0.19645595985161973
1277	0	PF3D7_1425900	1.7088214	0.47279114	0.08748403443911938	0.1974895897700866
1278	0	PF3D7_1325800	1.7086768	0.1460759	0.08751082838188337	0.1974895897700866
1279	0	PF3D7_1111500	1.7075362	0.4347489	0.0877224350253698	0.19778926387795645
1280	0	PF3D7_0915500	1.7048051	0.7802159	0.08823077624687264	0.19875685187749273
1281	0	PF3D7_1114700	1.7029737	0.19633937	0.08857299227930616	0.19943824506497876
1282	0	PF3D7_1320800	1.7015599	0.54005116	0.08883789001700161	0.19968993443524977
1283	0	PF3D7_1467200	1.7015278	0.6554783	0.08884391783102465	0.19968993443524977
1284	0	PF3D7_1451100	1.7003069	0.23512295	0.08907321907112119	0.20011570569290835
1285	0	PF3D7_1469400	1.6994876	0.65822864	0.08922735940982904	0.20025976838114407
1286	0	PF3D7_1418200	1.6991341	0.54744905	0.0892939176174769	0.20025976838114407
1287	0	PF3D7_1208500	1.699118	0.37247705	0.08929694394042646	0.20025976838114407
1288	0	PF3D7_0521800	1.6954552	0.5501847	0.08998910508989669	0.20136215713160566
1289	0	PF3D7_0626800	1.6921779	0.6070895	0.09061206156459815	0.2023951655508314
1290	0	PF3D7_0306000	1.6885471	0.7116817	0.09130624507034338	0.2038550017829419
1291	0	PF3D7_0321800	1.68678	0.15817878	0.09164566548254471	0.2044309311363964
1292	0	PF3D7_0917100	1.6857197	0.2840175	0.09184980397064264	0.20470433664682747
1293	0	PF3D7_1410200	1.6847558	0.48978427	0.09203570131032345	0.20484575826009463
1294	0	PF3D7_0607200	1.6817998	0.14033143	0.09260767182412903	0.2060274401087339
1295	0	PF3D7_0322100	1.6803539	0.68872833	0.09288847758832904	0.2063777197945212
1296	0	PF3D7_0312400	1.67939	0.09689436	0.09307606084600345	0.20670298645402269
1297	0	PF3D7_0607900	1.6764661	0.18191671	0.09364692374899308	0.20760331726863793
1298	0	PF3D7_1146000	1.6748435	0.5739898	0.09396493099987241	0.20821633054673713
1299	0	PF3D7_0623300	1.6733816	1.0911881	0.0942521934441917	0.20876070560300006
1300	0	PF3D7_0322500	1.6688513	0.37472236	0.09514686492478812	0.2104636910786741
1301	0	PF3D7_1237400	1.6680801	0.67902935	0.09529982474113453	0.21070917197169792
1302	0	PF3D7_0621800	1.6657346	0.77412987	0.09576628835393866	0.2114610652214774
1303	0	PF3D7_1343900	1.6650598	0.51314133	0.09590081452241582	0.21151433129126998
1304	0	PF3D7_0303400	1.6649956	0.5551813	0.0959136344236252	0.21151433129126998
1305	0	PF3D7_1106200	1.6624252	0.43183833	0.09642755628555238	0.21245386523142554
1306	0	PF3D7_1465300	1.6622002	0.37825605	0.09647262906969856	0.21245990579237256
1307	0	PF3D7_0727900	1.6605937	0.3561541	0.09679506789740865	0.21307651130574298
1308	0	PF3D7_1212100	1.660176	0.21985169	0.09687904302130013	0.21316787239101506
1309	0	PF3D7_0703900	1.6589229	0.12077279	0.09713131801079539	0.21344224391251404
1310	0	PF3D7_1202700	1.6586338	0.4942311	0.09718960984231281	0.21347687168427484
1311	0	PF3D7_1311400	1.654505	0.32863238	0.09802494186010043	0.21521749046187402
1312	0	PF3D7_1411600	1.6515973	0.57153726	0.0986166844154831	0.21615904137042521
1313	0	PF3D7_0906200	1.644657	0.5284564	0.1000405497577104	0.21868620175694622
1314	0	PF3D7_0915600	1.6439502	0.48738855	0.1001864882851498	0.21890987579589327
1315	0	PF3D7_0708200	1.6415565	0.37624642	0.10068195019382935	0.2198010909190211
1316	0	PF3D7_1218500	1.6399018	0.48885185	0.10102559073761744	0.2204554086574356
1317	0	PF3D7_0608500	1.6371064	0.72416013	0.10160823163456759	0.2214380002491944
1318	0	PF3D7_1460300	1.6366566	0.2959223	0.10170223936423048	0.22154667507338227
1319	0	PF3D7_1477500	1.6364317	0.72321063	0.10174926919013205	0.2215529640196411
1320	0	PF3D7_1465100	1.6355963	0.52547026	0.10192410300673577	0.22183741239844182
1321	0	PF3D7_0804400	1.6302305	0.4117633	0.10305278168267572	0.22409961493299368
1322	0	PF3D7_1329000	1.6278207	0.25968042	0.10356289681908536	0.2251113811758291
1323	0	PF3D7_1323700	1.6243186	0.1745711	0.10430783980565218	0.22643643943969216
1324	0	PF3D7_0505100	1.6235635	0.21023802	0.10446900315954709	0.22659028818399604
1325	0	PF3D7_0720500	1.6218123	1.1552094	0.10484352610521964	0.2272435284393999
1326	0	PF3D7_0521700	1.6208806	0.62384087	0.1050432476046245	0.22754081127648268
1327	0	PF3D7_1249900	1.616527	0.36529586	0.10598043401026948	0.22937291862765954
1328	0	PF3D7_1354900	1.6160932	0.33123896	0.10607416893280619	0.22941551550016576
1329	0	PF3D7_0826200	1.6160128	0.21811649	0.10609153446421293	0.22941551550016576
1330	0	PF3D7_1359400	1.6144224	0.21114969	0.10643583642990889	0.22996188680228702
1331	0	PF3D7_0414300	1.6136833	0.52933294	0.10659611623988835	0.23011006770236542
1332	0	PF3D7_0811400	1.6107274	0.39399576	0.10723914937619763	0.2312992224835135
1333	0	PF3D7_1303000	1.6102775	0.28473777	0.10733727106495912	0.2314114104274183
1334	0	PF3D7_0821600	1.6096671	0.2791979	0.10747054994299934	0.23159926584968385
1335	0	PF3D7_0720700	1.6085104	0.064977646	0.10772343775022185	0.23204460689629333
1336	0	PF3D7_1365300	1.6082052	0.41493994	0.10779025054762857	0.23208891784579486
1337	0	PF3D7_1342400	1.6053938	0.37689334	0.1084071754337913	0.2333171584486272
1338	0	PF3D7_1359100	1.6015221	0.64612126	0.10926133867697994	0.23485338707484468
1339	0	PF3D7_0917500	1.601249	0.5875253	0.10932179121934799	0.23487390788271187
1340	0	PF3D7_0530600	1.6010562	0.41636425	0.10936447952219519	0.23487390788271187
1341	0	PF3D7_1458500	1.6003814	0.24541034	0.10951399237516718	0.2349938981320924
1342	0	PF3D7_1015800	1.5999316	0.3901175	0.1096137573465895	0.2351074564626208
1343	0	PF3D7_0914200	1.5995461	0.3922833	0.1096993273453885	0.2351904843855211
1344	0	PF3D7_0713600	1.5973451	0.4730655	0.11018880076611558	0.23603823774867014
1345	0	PF3D7_1312100	1.5962688	0.3429143	0.11042880572001104	0.23635060806342661
1346	0	PF3D7_1313200	1.5955619	0.74626106	0.11058664540722753	0.23648673766462502
1347	0	PF3D7_0620100	1.5951121	0.45751908	0.11068718157711101	0.23660092177833056
1348	0	PF3D7_1027700.1	1.5930718	0.8850811	0.11114409133020568	0.23737540186651163
1349	0	PF3D7_0905000	1.5897784	0.5102157	0.11188476253862303	0.2387540914886688
1350	0	PF3D7_1434700	1.5859227	0.7559513	0.11275683121055291	0.24020650927239603
1351	0	PF3D7_1350400	1.5856657	0.89352846	0.11281515908416695	0.24022880078211029
1352	0	PF3D7_1115000	1.5838665	0.62084764	0.11322412032043726	0.24088649409063484
1353	0	PF3D7_1251800	1.5836736	0.15558627	0.11326800678499666	0.24088649409063484
1354	0	PF3D7_0608200	1.5831757	1.2988831	0.11338144218284117	0.24102560707991524
1355	0	PF3D7_0525200	1.5823563	0.14547023	0.11356825641067136	0.24121839988369004
1356	0	PF3D7_1124700	1.5784364	0.26819244	0.11446539103710247	0.2430210649810564
1357	0	PF3D7_1336100	1.5776331	0.4995239	0.11464991682846279	0.24316697216455918
1358	0	PF3D7_0519000	1.5749985	0.7279428	0.11525680478008071	0.24408181569250004
1359	0	PF3D7_1110900	1.5749985	0.20600708	0.11525680478008071	0.24408181569250004
1360	0	PF3D7_0824200	1.5744523	0.380552	0.11538293863171842	0.2442458747332749
1361	0	PF3D7_0824900	1.5740666	0.31836364	0.11547203962612015	0.24433143629152487
1362	0	PF3D7_0418400	1.5720425	1.0328535	0.11594070775128651	0.24521972701378297
1363	0	PF3D7_0524300	1.5713998	0.2978201	0.11608980352177978	0.24532830478981588
1364	0	PF3D7_0704000	1.5706608	0.24811776	0.11626144988213906	0.24558763340002354
1365	0	PF3D7_1402100	1.5690061	0.49282914	0.11664651159798013	0.246090307570518
1366	0	PF3D7_0103600	1.5670623	0.15032904	0.11710014447308756	0.2468398257498641
1367	0	PF3D7_1113800	1.5659859	0.4307825	0.11735192478545141	0.2472342516370981
1368	0	PF3D7_1467100	1.5658413	0.8547163	0.11738577837242575	0.2472342516370981
1369	0	PF3D7_1418000	1.5655521	0.4878327	0.11745350854333543	0.24727313732340625
1370	0	PF3D7_1319300	1.5640581	0.3250019	0.11780393652313834	0.2479069003813968
1371	0	PF3D7_1025800	1.5625318	0.3443115	0.11816274707025169	0.24855776510712208
1372	0	PF3D7_0921500	1.5618893	1.55812	0.11831408141933059	0.2487718368846335
1373	0	PF3D7_1215300	1.5586923	0.51870626	0.11906923024545618	0.2502548017596083
1374	0	PF3D7_0603000	1.5575516	0.17754301	0.119339567690659	0.25071799507719444
1375	0	PF3D7_1457400	1.5535675	0.1993854	0.12028762025672189	0.25260400253911597
1376	0	PF3D7_1033000	1.5529891	0.25126234	0.12042572953600844	0.25278826287797
1377	0	PF3D7_1442200	1.552716	0.302664	0.12049099094121875	0.25281951652758233
1378	0	PF3D7_0318100	1.5506276	0.9037924	0.12099096443193223	0.2537624949786326
1379	0	PF3D7_0933500	1.5493263	0.088038996	0.12130330622601723	0.25420513317260146
1380	0	PF3D7_1129400	1.5468844	0.3481637	0.12189113098357753	0.2552725382668872
1381	0	PF3D7_0821700	1.546788	0.15829653	0.12191438020038425	0.2552725382668872
1382	0	PF3D7_1229400	1.5429966	0.89791673	0.12283160225583332	0.25697866266028657
1383	0	PF3D7_1345700	1.5420327	0.5530243	0.12306565159852816	0.257361043905422
1384	0	PF3D7_1201500	1.5406189	0.3313576	0.12340955380858326	0.2579727407602163
1385	0	PF3D7_1200800	1.5398318	0.47535923	0.12360136975849112	0.25814124669199234
1386	0	PF3D7_1405400	1.5396551	0.37822297	0.12364446245219157	0.25814124669199234
1387	0	PF3D7_0902600.1	1.5394301	0.9832829	0.12369932465862424	0.2581484035183514
1388	0	PF3D7_1322500	1.5387393	0.19443633	0.12386794881323457	0.2583928657911988
1389	0	PF3D7_1135800	1.5379522	0.39968336	0.12406032054433895	0.25868664263067603
1390	0	PF3D7_1244800	1.5357994	0.42604682	0.12458758886277123	0.2596782012052528
1391	0	PF3D7_0313900	1.5309477	0.2159512	0.12578231727765685	0.26184216110184977
1392	0	PF3D7_1369700	1.5232364	0.71668094	0.12769956770424354	0.265418065748563
1393	0	PF3D7_0817400	1.5231882	0.28291002	0.12771162159449684	0.265418065748563
1394	0	PF3D7_1343000	1.5222404	0.472757	0.12794886131815125	0.2657913623649418
1395	0	PF3D7_0529700	1.5220476	0.4767423	0.12799715537678108	0.2657913623649418
1396	0	PF3D7_1475200	1.5200716	0.39927113	0.12849298704245699	0.26662550330196017
1397	0	PF3D7_1217300	1.5200233	0.21832007	0.12850509912082916	0.26662550330196017
1398	0	PF3D7_1307100	1.5191077	0.33788627	0.1287353972471957	0.266907822557505
1399	0	PF3D7_1352500	1.5174208	0.24471562	0.12916047002485745	0.2676533439532451
1400	0	PF3D7_1143700	1.5158465	0.17422436	0.12955818749554157	0.26836671194392203
1401	0	PF3D7_0512500	1.5139507	0.27755642	0.13003833290792036	0.2691391310782896
1402	0	PF3D7_1037400	1.5117658	0.2928601	0.1305934327856916	0.27006528189179485
1403	0	PF3D7_0614900	1.5075247	0.11333935	0.13167622534349388	0.2720802696578822
1404	0	PF3D7_1417500	1.503669	0.24291275	0.13266660842912048	0.2740138714838501
1405	0	PF3D7_0109200	1.5029943	0.62146753	0.13284051699128074	0.27426020352909836
1406	0	PF3D7_0408400	1.5020626	0.39973676	0.1330809665451771	0.2745206525094831
1407	0	PF3D7_1355600	1.5019822	0.2812227	0.13310171071843796	0.2745206525094831
1408	0	PF3D7_0929000	1.5018697	0.658124	0.13313075676590594	0.2745206525094831
1409	0	PF3D7_1227100	1.5013717	0.5596874	0.13325944824194563	0.274673170729497
1410	0	PF3D7_1352700	1.5005363	0.23394628	0.1334755339951947	0.27500562607630635
1411	0	PF3D7_1236900	1.4992028	0.20512985	0.1338210017557466	0.2756042707476784
1412	0	PF3D7_0928900	1.4988816	0.9811544	0.133904350328893	0.27566281144409926
1413	0	PF3D7_1410500	1.4984479	1.0408392	0.134016934592594	0.27578146564995054
1414	0	PF3D7_1402900	1.4981265	0.39635932	0.134100377535302	0.2758400798564265
1415	0	PF3D7_1003400	1.496263	0.119049616	0.13458513919659804	0.2764972630485983
1416	0	PF3D7_0111500	1.495508	0.51704836	0.13478193645409825	0.27678827293908315
1417	0	PF3D7_1003500	1.4926484	0.47382513	0.13552927053716649	0.27820916516402394
1418	0	PF3D7_1246700	1.4880215	0.35073957	0.13674521395057718	0.28059044514225134
1419	0	PF3D7_1366000	1.4863669	1.0040845	0.13718212031842889	0.2811421240825621
1420	0	PF3D7_1352400	1.485178	0.22274876	0.13749667828866252	0.28155684550420124
1421	0	PF3D7_1140700	1.4816598	0.18733467	0.13843085875469235	0.2830079348634627
1422	0	PF3D7_1226000	1.479025	0.5797927	0.13913362409700794	0.2842131295656829
1423	0	PF3D7_1473700	1.4764867	0.29668126	0.13981327356174864	0.2852531788643969
1424	0	PF3D7_1108600	1.4719403	0.15057625	0.14103700278748163	0.28757804985454244
1425	0	PF3D7_0107000.1	1.4708318	0.10218705	0.1413366126512975	0.28800993053059765
1426	0	PF3D7_0618200	1.4700928	0.3470408	0.14153662413759632	0.2883004531439107
1427	0	PF3D7_0605800	1.4691288	0.19983737	0.14179783543545563	0.2885982709045222
1428	0	PF3D7_1112000	1.468904	0.20532998	0.14185883799069166	0.28860539435560656
1429	0	PF3D7_0208200	1.4673296	0.32129315	0.14228642047464196	0.2893580001467699
1430	0	PF3D7_0820500	1.4624618	0.28942907	0.14361469664988646	0.291822737848494
1431	0	PF3D7_1137500	1.4621887	0.3069892	0.14368950120570273	0.29185657893622907
1432	0	PF3D7_1106800	1.45708	0.14200284	0.1450943000940242	0.29435258373965534
1433	0	PF3D7_0824600	1.4563088	0.4681643	0.14530725592058744	0.29438069885220325
1434	0	PF3D7_1325100	1.4561803	0.34948725	0.14534277181824262	0.29438069885220325
1435	0	PF3D7_1145700	1.454622	0.31577063	0.14577393120988835	0.29501587126710876
1436	0	PF3D7_1410700	1.4505575	0.49327448	0.14690310871406265	0.2970615240273491
1437	0	PF3D7_0928200	1.448212	0.30537713	0.14755776596365336	0.2981450995859808
1438	0	PF3D7_1459000	1.4472803	0.35946503	0.14781845328370127	0.29846393208780986
1439	0	PF3D7_0716300	1.4470072	0.35267252	0.14789492829088383	0.29846393208780986
1440	0	PF3D7_1413300	1.4468304	0.29606017	0.14794442822636827	0.29846393208780986
1441	0	PF3D7_0920600	1.4460433	0.25384066	0.14816508173846374	0.2985854031540191
1442	0	PF3D7_1303700	1.4459468	0.15812631	0.14819211780367833	0.2985854031540191
1443	0	PF3D7_1110600	1.441561	0.40404356	0.149426249616399	0.3008304640291643
1444	0	PF3D7_1144300	1.4413362	0.5244871	0.1494897492026437	0.30083763081317916
1445	0	PF3D7_0403300	1.4385729	0.31091505	0.1502715682949129	0.30228978006900514
1446	0	PF3D7_0626700	1.4376411	0.68342143	0.150535906723467	0.3025789811153708
1447	0	PF3D7_1009800	1.4357133	0.14030355	0.15108393903727685	0.30343749100764006
1448	0	PF3D7_0315800	1.4305242	0.5647162	0.15256661207708866	0.30592561966236836
1449	0	PF3D7_1306300	1.4281948	0.4792466	0.15323579851869032	0.3070221448164897
1450	0	PF3D7_0804600	1.4263955	0.4853456	0.15375421365668415	0.3078150771212197
1451	0	PF3D7_0713400	1.424789	0.5530287	0.15421821003005917	0.3082707393506751
1452	0	PF3D7_1429500	1.4244677	0.4356465	0.15431113685888412	0.3083151257542752
1453	0	PF3D7_0812000	1.4241142	0.45881113	0.15441340550594965	0.3083966901051975
1454	0	PF3D7_1023900	1.4187163	0.08338352	0.15598173252729838	0.31117621234437215
1455	0	PF3D7_1216300	1.4186842	0.2815791	0.15599110385703135	0.31117621234437215
1456	0	PF3D7_1450100	1.4162905	0.30748346	0.15669046999147854	0.3124471469555943
1457	0	PF3D7_0321000	1.4157604	0.26725703	0.15684568427398382	0.3126324421648629
1458	0	PF3D7_1453400	1.4145234	0.13252963	0.15720830422941207	0.3129989663758087
1459	0	PF3D7_1147500	1.4143145	0.84264165	0.15726958842545335	0.3129989663758087
1460	0	PF3D7_1366600	1.4142823	0.1521404	0.15727901837015132	0.3129989663758087
1461	0	PF3D7_0104600	1.4132541	0.2657391	0.15758100291200716	0.31310334664107836
1462	0	PF3D7_1436300	1.4129007	0.16844349	0.15768491150071862	0.31318582145710594
1463	0	PF3D7_1119800	1.4119369	0.44186437	0.15796856239555435	0.31362508491427504
1464	0	PF3D7_1351100	1.4059445	0.60204214	0.15974060120713185	0.3165455643420037
1465	0	PF3D7_0914800	1.4037918	0.129501	0.16038086212662428	0.31753512702703246
1466	0	PF3D7_0304500	1.3972853	1.1038132	0.16232776993406084	0.3211364120216994
1467	0	PF3D7_1328100	1.3969963	0.21712254	0.16241471127155704	0.3211818108242493
1468	0	PF3D7_0906910	1.3954861	0.33688447	0.16286930915441178	0.3219539435391858
1469	0	PF3D7_0821500	1.3944579	0.402378	0.1631793712978633	0.3224398679306992
1470	0	PF3D7_0824300	1.3939438	0.2275922	0.1633345691757213	0.32249260530800367
1471	0	PF3D7_1360500	1.3921446	0.07517729	0.16387863814072734	0.3231854164354855
1472	0	PF3D7_0502100	1.3880639	0.6725445	0.16511756773724873	0.3255008140114891
1473	0	PF3D7_1103700	1.3843368	0.4945028	0.1662553373811242	0.3275252172127312
1474	0	PF3D7_0617200	1.3842726	0.12941647	0.1662750056700616	0.3275252172127312
1475	0	PF3D7_0213500	1.3812845	0.37471747	0.16719151462924442	0.32920133853439687
1476	0	PF3D7_0726900	1.3793566	0.5673549	0.16778482195704492	0.33024000839310136
1477	0	PF3D7_0409000	1.3791317	0.33914328	0.16785414401313437	0.33024694190588844
1478	0	PF3D7_1225800	1.3787462	0.18496832	0.1679730318595335	0.3303513506673192
1479	0	PF3D7_1326000	1.3753082	0.44258362	0.1690359119514946	0.33231149317843767
1480	0	PF3D7_1447400	1.3744888	0.29613176	0.16928995803885438	0.3326385356671174
1481	0	PF3D7_0627600	1.3713561	0.35252345	0.17026395173449982	0.33420210158602054
1482	0	PF3D7_0607500	1.3672435	0.5717885	0.17154899812028956	0.33632985217411454
1483	0	PF3D7_0307400	1.3668419	0.18607502	0.17167487899780032	0.3364452236196641
1484	0	PF3D7_1449300.1	1.3660547	0.46269047	0.17192180604624685	0.33679763643486066
1485	0	PF3D7_0522800	1.3627453	0.91279924	0.1729628153408359	0.3384177823522034
1486	0	PF3D7_1231900	1.3621508	0.26124913	0.17315029093165113	0.33844144704741386
1487	0	PF3D7_1331500	1.3621026	0.45309433	0.17316549830997385	0.33844144704741386
1488	0	PF3D7_0810200	1.3607532	0.2567291	0.17359171034583065	0.3390104257687642
1489	0	PF3D7_0619900	1.3582791	0.6444735	0.17437513414960737	0.340275582541555
1490	0	PF3D7_1332800	1.3566726	0.63433164	0.17488526281231243	0.3411384119918368
1491	0	PF3D7_0921100	1.3559335	0.38350803	0.1751202956915956	0.34146416630773824
1492	0	PF3D7_1250500	1.3552588	0.39560932	0.17533509671182534	0.3416873553297054
1493	0	PF3D7_1308700	1.3535559	0.24265043	0.17587808759559131	0.3421384758393462
1494	0	PF3D7_0917600	1.3532507	0.43302345	0.1759755485411837	0.3421384758393462
1495	0	PF3D7_1208200	1.3532025	0.24423368	0.1759909407921667	0.3421384758393462
1496	0	PF3D7_1439100	1.3531382	0.27868584	0.17601146535508905	0.3421384758393462
1497	0	PF3D7_0619500	1.3514032	0.7617218	0.17656630342510116	0.3428059145348845
1498	0	PF3D7_1310900	1.3514032	0.5690211	0.17656630342510116	0.3428059145348845
1499	0	PF3D7_0219500	1.3512425	0.28366756	0.17661774318247359	0.3428059145348845
1500	0	PF3D7_1341600	1.3488488	0.42900336	0.17738551904235444	0.34401001548438054
1501	0	PF3D7_0905300	1.3483026	0.17394811	0.17756106402342287	0.34402178914048304
1502	0	PF3D7_1434200	1.3482223	0.575474	0.17758689036883724	0.34402178914048304
1503	0	PF3D7_0802500	1.3481902	0.32467526	0.17759722169017567	0.34402178914048304
1504	0	PF3D7_0104500	1.3476118	0.54817796	0.1777832620120997	0.34411654147270665
1505	0	PF3D7_0502200	1.3470978	0.30881292	0.17794875295918477	0.34417140312221517
1506	0	PF3D7_1207500	1.346423	0.620859	0.17816613381732338	0.34445910078164327
1507	0	PF3D7_0831600	1.3442543	1.1313305	0.17886619658301395	0.34560399100663475
1508	0	PF3D7_1207900	1.3440132	0.45533243	0.1789441074560243	0.34560399100663475
1509	0	PF3D7_1453900	1.3423746	0.40513688	0.1794745708818667	0.3463217498101072
1510	0	PF3D7_1105700	1.3414428	0.46773416	0.17977672784135046	0.3467714823350261
1511	0	PF3D7_1312600	1.3409448	0.29332027	0.17993838048607447	0.34694995453692196
1512	0	PF3D7_1363300	1.339756	0.8179992	0.18032469762248193	0.3475613123530095
1513	0	PF3D7_1320100	1.3367839	0.44185546	0.18129318549534013	0.3490258910629505
1514	0	PF3D7_0204700	1.3361413	0.28424984	0.1815030949729931	0.3492960251800048
1515	0	PF3D7_0923400	1.3357718	0.19420546	0.1816238745642853	0.349394490777366
1516	0	PF3D7_0526700	1.3339082	0.2990207	0.1822339328002296	0.3501654321303033
1517	0	PF3D7_1244000	1.3325748	0.4206851	0.18267137178280912	0.35087164752312244
1518	0	PF3D7_0319000	1.3249117	0.22587016	0.1852004294901627	0.35533169046293483
1519	0	PF3D7_0412000	1.3248956	0.3244648	0.18520575856765042	0.35533169046293483
1520	0	PF3D7_1419200	1.3238996	0.39457047	0.18553638293991748	0.35569408173240863
1521	0	PF3D7_1408000	1.3235141	0.40724784	0.18566448367943855	0.3558037585288668
1522	0	PF3D7_0107100	1.3213613	0.32718316	0.18638091491352482	0.3569041632777493
1523	0	PF3D7_1227500	1.3204457	0.15734044	0.18668628405883603	0.35721633995093327
1524	0	PF3D7_0206700	1.3188552	0.5433516	0.18721754026904547	0.357959936994415
1525	0	PF3D7_1111300	1.318309	0.81214225	0.18740024918679832	0.3580364867409748
1526	0	PF3D7_1358500	1.3174735	0.8318851	0.18767994094158147	0.35843440775715274
1527	0	PF3D7_0404100	1.3140516	0.3435093	0.18882881762813852	0.3600804846791897
1528	0	PF3D7_0711400	1.312911	0.161973	0.18921292661523847	0.36053898203564233
1529	0	PF3D7_1416300	1.3123648	0.64761925	0.18939706994375205	0.36075290096686585
1530	0	PF3D7_0623000	1.3119471	0.53130937	0.18953797452608845	0.3608843301010766
1531	0	PF3D7_0217400	1.311674	0.33905315	0.18963014620417096	0.36092290625663026
1532	0	PF3D7_1431800	1.3114009	0.62085253	0.18972235090671952	0.3609615159972802
1533	0	PF3D7_0512900	1.3098104	0.517103	0.19025996410733537	0.3617101363086046
1534	0	PF3D7_1472600	1.3088948	0.41448918	0.190570007487882	0.36216238833081404
1535	0	PF3D7_1360700	1.3057299	0.22341575	0.19164442540246407	0.36379098755482875
1536	0	PF3D7_1210300	1.3022759	0.5974477	0.1928220912348575	0.3657498397232614
1537	0	PF3D7_1350100	1.3002838	0.2852262	0.19350371654615262	0.3665304371173529
1538	0	PF3D7_0825200	1.3002195	0.43912864	0.19352573388343997	0.3665304371173529
1539	0	PF3D7_0820100	1.2991432	0.25077307	0.19389479781380325	0.366994215378318
1540	0	PF3D7_0403500	1.2976812	0.45826316	0.19439689087407563	0.36775081412892313
1541	0	PF3D7_1122500	1.2974885	0.2308463	0.19446317208570674	0.36775081412892313
1542	0	PF3D7_0622700	1.2972635	0.58884823	0.1945405211228186	0.3677585218513848
1543	0	PF3D7_1308200	1.2936007	0.24961032	0.19580338440588196	0.36972806107340916
1544	0	PF3D7_1474100	1.2923316	1.5406356	0.19624235404896573	0.3702783364555485
1545	0	PF3D7_1423800	1.2905483	0.22102508	0.19686035179065053	0.37116532893962245
1546	0	PF3D7_0933400	1.2899218	0.28080556	0.19707782409062402	0.3714358239244619
1547	0	PF3D7_0108000	1.2879297	0.48078144	0.1977704430235111	0.37260129637199785
1548	0	PF3D7_1249600	1.2845078	0.30095828	0.19896433786090895	0.3744606661855961
1549	0	PF3D7_1441000	1.2845078	0.8224544	0.19896433786090895	0.3744606661855961
1550	0	PF3D7_0705900	1.2844596	0.42684332	0.19898119081828747	0.3744606661855961
1551	0	PF3D7_1413400	1.2838169	0.18073277	0.1992059966215458	0.3747432147839349
1552	0	PF3D7_1431300	1.2832226	0.22427598	0.19941410717600416	0.37499415658162794
1553	0	PF3D7_1321900	1.2827406	0.9072563	0.19958296203789982	0.3751711185274229
1554	0	PF3D7_1413700	1.2811502	0.8338165	0.20014092409656248	0.3758506862913301
1555	0	PF3D7_0908500	1.2810699	0.18800938	0.20016913418145554	0.3758506862913301
1556	0	PF3D7_0313800	1.2806522	0.2626142	0.20031587342277513	0.3759855529951041
1557	0	PF3D7_0529800	1.2798489	0.12396193	0.2005982849638921	0.37637487560141103
1558	0	PF3D7_0219200	1.2695512	0.46142602	0.20424457397846474	0.38235864110328777
1559	0	PF3D7_1021100	1.2684747	0.2692015	0.20462846503101007	0.38293447650657697
1560	0	PF3D7_0523200	1.2679927	0.32971483	0.204800526535308	0.3830137951278036
1561	0	PF3D7_1341200	1.2679285	0.36308548	0.20482347601574513	0.3830137951278036
1562	0	PF3D7_0512700	1.2639444	0.38269377	0.20624999810387779	0.38553770595283526
1563	0	PF3D7_0531000	1.2633982	0.24686232	0.20644613072407758	0.38576065901122314
1564	0	PF3D7_0609200	1.2626752	0.38039482	0.20670592620958872	0.3861023608656218
1565	0	PF3D7_0529000	1.2619201	0.23187171	0.2069775214712296	0.3864658408720616
1566	0	PF3D7_1241300	1.2600566	0.66379297	0.2076489499462313	0.38753939003162297
1567	0	PF3D7_1239900	1.2598959	0.21232809	0.20770690559574934	0.38753939003162297
1568	0	PF3D7_1354100	1.2593497	1.1202272	0.20790404256230888	0.38761901546070887
1569	0	PF3D7_0724000	1.257454	0.23938635	0.20858927638354818	0.38831957647219145
1570	0	PF3D7_0107200	1.2565866	0.6561932	0.20890340331316049	0.38861607903215434
1571	0	PF3D7_0523800	1.2548033	0.3641956	0.20955018479693477	0.38953051018363544
1572	0	PF3D7_0918300	1.2540803	0.4863705	0.20981280619155362	0.38987429628856257
1573	0	PF3D7_1314600	1.253245	0.83232486	0.21011657647610438	0.39014986952777203
1574	0	PF3D7_0525500	1.2516223	0.28334498	0.21070750117493153	0.39110242174444576
1575	0	PF3D7_0629400	1.2513492	0.24327646	0.21080708184075725	0.3911426039773607
1576	0	PF3D7_0728400.1	1.2508994	0.27994737	0.2109711712572363	0.39130240522545046
1577	0	PF3D7_1335600	1.2505941	0.45533475	0.21108257024445576	0.39136439603137174
1578	0	PF3D7_0218700	1.2496785	0.1463807	0.21141702242387905	0.3918397472472116
1579	0	PF3D7_1441200	1.2476382	0.31586066	0.2121635827377596	0.3930782656924383
1580	0	PF3D7_1212000	1.2469795	0.3819791	0.21240500449300326	0.3933803385794773
1581	0	PF3D7_0503900	1.2447144	1.0783029	0.21323677433399946	0.39462956135042154
1582	0	PF3D7_0936600	1.2423849	0.3336461	0.21409458988290708	0.3960710455666461
1583	0	PF3D7_0603900	1.2419833	0.15814304	0.21424274032321744	0.39619908389175695
1584	0	PF3D7_0816600	1.2417583	0.20900846	0.21432573685652812	0.3962065831612945
1585	0	PF3D7_1407600	1.2413728	0.5699978	0.21446807056535688	0.396323728338559
1586	0	PF3D7_1136600	1.2354287	0.23644306	0.21667101179683446	0.3995120529788068
1587	0	PF3D7_0316400	1.2349949	0.18273039	0.2168324021280439	0.39966280803549475
1588	0	PF3D7_1351900	1.2342237	0.22889936	0.2171195318099296	0.4000451285440664
1589	0	PF3D7_1221700	1.2336133	0.46791327	0.2173470367025062	0.4003028390317065
1590	0	PF3D7_1033600	1.2334205	0.20758818	0.21741891595944052	0.4003028390317065
1591	0	PF3D7_0830400	1.2328422	0.3819062	0.21763465629735856	0.40040628297523556
1592	0	PF3D7_0826600	1.2310429	0.4829268	0.21830683269974405	0.40134871550183715
1593	0	PF3D7_1012200	1.2304324	0.38807747	0.21853523114348405	0.40162150315237877
1594	0	PF3D7_1138000	1.2294846	0.1479401	0.21889018989829256	0.4021265970349672
1595	0	PF3D7_1143800	1.228858	0.33704767	0.21912505086230005	0.40241076848806584
1596	0	PF3D7_1020600	1.2270266	0.16634107	0.21981260490989818	0.4035257732416894
1597	0	PF3D7_0721100	1.2264965	0.27472278	0.2200119223509981	0.4037439993709907
1598	0	PF3D7_1409900	1.2243598	0.0913741	0.22081654650484894	0.40492445995901966
1599	0	PF3D7_0629200	1.2230906	0.4312053	0.22129547882053524	0.4056544953251521
1600	0	PF3D7_0614100	1.2228175	0.19679858	0.22139863747071487	0.4056954222218028
1601	0	PF3D7_0908400	1.2224641	0.45624882	0.22153218804952723	0.4057919897155391
1602	0	PF3D7_1430800	1.2221427	0.08276181	0.22165364774914154	0.4058663473378115
1603	0	PF3D7_1337100	1.2163914	0.43970838	0.22383585161541775	0.40911585551994967
1604	0	PF3D7_0918200.1	1.2146243	0.5633402	0.22450943637080978	0.41004834830607506
1605	0	PF3D7_0705600	1.2105116	0.76534915	0.22608265733096555	0.4127715013256152
1606	0	PF3D7_1353100	1.2097083	0.9283021	0.22639084319145053	0.4131838698101419
1607	0	PF3D7_1364500	1.2081178	0.3243951	0.227001935200976	0.41399807876951256
1608	0	PF3D7_1329400	1.2076681	0.8059538	0.22717498248768553	0.4141631809319628
1609	0	PF3D7_1369600	1.2073307	0.16856037	0.22730482966010745	0.4142494335744659
1610	0	PF3D7_0602400	1.2066559	0.68592364	0.22756468271042496	0.41454604313821336
1611	0	PF3D7_0106700	1.2064792	0.16234152	0.22763277443493046	0.41454604313821336
1612	0	PF3D7_1116300	1.2060776	1.0907054	0.22778758235233565	0.41467750302008444
1613	0	PF3D7_1014600	1.2039891	0.12643698	0.22859379288441584	0.41599428806631006
1614	0	PF3D7_1230900	1.2013866	0.23436688	0.22960129613300373	0.4175249656853427
1615	0	PF3D7_0216300	1.2007118	0.37783214	0.22986301558179623	0.4178495020662931
1616	0	PF3D7_1217900	1.1999727	0.08741155	0.23014990408141878	0.41821953967582937
1617	0	PF3D7_1470400	1.1980771	0.4548777	0.2308869994743834	0.41925537277928016
1618	0	PF3D7_1450800	1.1947355	0.5976753	0.23219036788353198	0.42118774247678453
1619	0	PF3D7_1228500	1.1947035	0.6432384	0.23220292556948852	0.42118774247678453
1620	0	PF3D7_1414100	1.1892091	0.7574674	0.23435738351097302	0.4243288989327466
1621	0	PF3D7_1125900	1.1888556	0.56904864	0.23449645755298154	0.4244275948281335
1622	0	PF3D7_1451900	1.1868796	0.24481574	0.23527508497389116	0.42541105240680266
1623	0	PF3D7_0616000	1.1868315	0.47521886	0.23529409872111662	0.42541105240680266
1624	0	PF3D7_1251400	1.1861407	0.4750351	0.23556674862388627	0.4255431913680289
1625	0	PF3D7_1014800	1.1857872	0.25154075	0.23570633034531185	0.4255431913680289
1626	0	PF3D7_1314000	1.1836506	0.27314663	0.23655141162127047	0.42676187452449915
1627	0	PF3D7_1016300	1.1818835	0.24845444	0.2372519678214875	0.42771825664369456
1628	0	PF3D7_0310300	1.1773852	0.08910747	0.2390418131147598	0.43017241305951215
1629	0	PF3D7_0311200	1.1747826	0.1918724	0.24008170585684907	0.4315795421545578
1630	0	PF3D7_1020500	1.174397	0.3638299	0.24023603479240652	0.43170234823597864
1631	0	PF3D7_1113500	1.1690955	0.45084497	0.24236514935831455	0.43509134171589897
1632	0	PF3D7_1022800	1.1688385	0.6253731	0.2424687154372125	0.43509134171589897
1633	0	PF3D7_1015600	1.1684047	0.23101115	0.2426435537642304	0.4352494625956656
1634	0	PF3D7_1315000	1.1679066	0.3802512	0.24284440336671564	0.43545411236068093
1635	0	PF3D7_0630300	1.1663966	0.14805973	0.2434541456617315	0.4363915560986537
1636	0	PF3D7_1401300	1.1616412	0.38912687	0.24538120953488785	0.43928847970781154
1637	0	PF3D7_1338000	1.1615449	0.40815324	0.24542038196865978	0.43928847970781154
1638	0	PF3D7_1204200	1.1569502	0.179832	0.2472926909705795	0.4424820021323845
1639	0	PF3D7_0904100	1.1550866	0.15692873	0.2480549328633791	0.44337842183321596
1640	0	PF3D7_0707800	1.1549581	0.21146223	0.248107561805466	0.44337842183321596
1641	0	PF3D7_1253100	1.1548618	0.8167681	0.24814703863907228	0.44337842183321596
1642	0	PF3D7_1305800	1.1511989	0.2529721	0.24965041593296122	0.4456088332737333
1643	0	PF3D7_0711100	1.1510383	0.5062177	0.24971649890812397	0.4456088332737333
1644	0	PF3D7_0622400	1.1506848	0.82240784	0.24986192447202737	0.4456088332737333
1645	0	PF3D7_1031300	1.1505884	0.23479138	0.24990159625583352	0.4456088332737333
1646	0	PF3D7_0315100	1.1502671	0.6484018	0.2500338673143734	0.4456391974612358
1647	0	PF3D7_0623600	1.1493835	0.3609699	0.25039786485056614	0.44594270562392796
1648	0	PF3D7_0213200	1.1492711	0.1766067	0.25044421833961017	0.44594270562392796
1649	0	PF3D7_1020700	1.1492069	0.18271911	0.2504707087375678	0.44594270562392796
1650	0	PF3D7_1223800	1.1480501	0.5265229	0.2509478704719996	0.4464754916338058
1651	0	PF3D7_0927000	1.1476967	0.38285694	0.2510937963517732	0.4465768121507972
1652	0	PF3D7_1231300	1.1466043	0.16178152	0.2515452143160646	0.44722119399657384
1653	0	PF3D7_1343400	1.1447407	0.15761563	0.25231658617796615	0.4484337627575114
1654	0	PF3D7_1104400	1.1435037	0.25385684	0.2528295271102382	0.44918131761994856
1655	0	PF3D7_0610600	1.1432948	0.3248423	0.2529161991619794	0.44918131761994856
1656	0	PF3D7_0803100	1.1426843	0.11259721	0.2531696669144802	0.44931349301406504
1657	0	PF3D7_0625600	1.1423309	0.3811433	0.2533164922446758	0.4494151553821237
1658	0	PF3D7_1463300	1.1415919	0.4779375	0.2536236822622332	0.449801152393692
1659	0	PF3D7_1033300	1.1391019	0.7685101	0.2546606880074218	0.4514807464179618
1660	0	PF3D7_0709600	1.1374632	0.4532531	0.25534471157613103	0.4525335831216814
1661	0	PF3D7_1239700	1.1348767	0.46381748	0.25642699291787807	0.4542912380708895
1662	0	PF3D7_1328200	1.1346196	0.19834153	0.2565347225931711	0.4543217264273556
1663	0	PF3D7_0410000	1.1340895	0.21558079	0.25675701429256437	0.4545550104883177
1664	0	PF3D7_0931000	1.1334308	0.3622282	0.2570333811245672	0.4548838292892111
1665	0	PF3D7_1449400	1.1321456	0.5372487	0.25757322778959046	0.4556613086998496
1666	0	PF3D7_1368700	1.1319528	0.2267788	0.2576542725822222	0.4556613086998496
1667	0	PF3D7_1367600	1.1294146	0.45652872	0.25872301228097583	0.45737282411124613
1668	0	PF3D7_0111700	1.1289165	1.1017606	0.25893306171166786	0.45743929487182716
1669	0	PF3D7_1406600	1.1238239	0.21627513	0.2610877691651228	0.4602683756238629
1670	0	PF3D7_0518000	1.1237917	0.09357105	0.2611014027780387	0.4602683756238629
1671	0	PF3D7_1305500	1.1218638	0.5825149	0.2619203205749371	0.4614173706442995
1672	0	PF3D7_0603400	1.1213819	0.17284891	0.2621253270299313	0.4616164969695527
1673	0	PF3D7_0607800	1.121157	0.4688074	0.26222103463562796	0.46162307009337666
1674	0	PF3D7_0803500	1.1198397	0.28168014	0.26278209250328366	0.46228647818926766
1675	0	PF3D7_1120100	1.1186187	0.41886455	0.2633028369498881	0.4628914071875345
1676	0	PF3D7_0934500	1.1181688	0.4137934	0.26349486956261925	0.4628914071875345
1677	0	PF3D7_1404400	1.1164659	0.38926995	0.26422272543465464	0.4639780878775387
1678	0	PF3D7_0910100	1.1162893	0.21226987	0.2642983369678986	0.4639780878775387
1679	0	PF3D7_1336200	1.1146667	0.18383627	0.26499328567697034	0.46487287690063406
1680	0	PF3D7_0214500	1.1137509	0.4045911	0.2653860397621235	0.46539920809437385
1681	0	PF3D7_0823100	1.1074374	1.0991381	0.26810488727737536	0.46967484441366386
1682	0	PF3D7_1355500	1.1066984	0.22119346	0.2684243705262539	0.4699064930838048
1683	0	PF3D7_0318900	1.1061842	0.1443559	0.26864677390963454	0.47013185434186044
1684	0	PF3D7_1474900	1.105381	0.38686818	0.26899453247002303	0.4704431953943198
1685	0	PF3D7_0918600	1.10514	0.2465028	0.2690989202742047	0.4704431953943198
1686	0	PF3D7_0516700	1.105124	0.23862128	0.2691058804497095	0.4704431953943198
1687	0	PF3D7_1414400	1.1038227	0.23840873	0.2696700650839349	0.47110130757266594
1688	0	PF3D7_1358700	1.100208	0.3730241	0.27124150034092287	0.4733522566797955
1689	0	PF3D7_0314300	1.0988907	0.29151368	0.2718157578604804	0.4741895337858016
1690	0	PF3D7_1327500	1.0983444	0.56044304	0.2720541086050595	0.47444043470771147
1691	0	PF3D7_1463500	1.0973163	0.5729432	0.27250315687438953	0.47502811383364896
1692	0	PF3D7_1306900	1.0967219	0.28394064	0.2727629941419094	0.4751813493919622
1693	0	PF3D7_0212800	1.0959989	0.06812394	0.2730792408019421	0.4755672135964426
1694	0	PF3D7_0716800	1.0947459	0.16914357	0.2736279955133343	0.47635758219959234
1695	0	PF3D7_0204900	1.0939426	0.28391546	0.2739801575578369	0.47680527419652685
1696	0	PF3D7_1325400	1.0913401	0.079629175	0.27512328930523144	0.4781806298805675
1697	0	PF3D7_1211300	1.0849621	0.20403443	0.2779384179573616	0.48203477308536
1698	0	PF3D7_1324100	1.084946	0.33283022	0.2779455336339972	0.48203477308536
1699	0	PF3D7_1350500	1.0826006	0.20234758	0.27898575351676513	0.48333776213346363
1700	0	PF3D7_1454600	1.0820544	0.49006382	0.27922837613064333	0.4834243600550876
1701	0	PF3D7_1212300	1.0816045	0.15188713	0.2794282906934171	0.48360365206560707
1702	0	PF3D7_0623500	1.079243	0.54575545	0.2804794384489582	0.48525553311800107
1703	0	PF3D7_1460400	1.0783594	0.18632722	0.2808734145589521	0.4856209629710711
1704	0	PF3D7_0807800	1.0781184	0.11586368	0.28098092776807937	0.4856209629710711
1705	0	PF3D7_1342100	1.0775079	0.24857679	0.2812534195952249	0.4858812687037204
1706	0	PF3D7_0508500	1.0773473	0.19966343	0.28132515777107225	0.4858812687037204
1707	0	PF3D7_1018000	1.0769777	0.31829605	0.28149020269989444	0.48599908061602004
1708	0	PF3D7_0816100	1.0766885	0.68356323	0.2816194141187629	0.48605496542712207
1709	0	PF3D7_1425600	1.0753552	0.15164015	0.2822157428792804	0.4869167457927496
1710	0	PF3D7_1358200	1.073331	0.20269096	0.2831226485735363	0.4882328199875462
1711	0	PF3D7_1330200	1.0724474	0.5291081	0.283519138508327	0.4886615920924771
1712	0	PF3D7_1462300	1.069379	0.20189896	0.2848989594904233	0.4905344348824819
1713	0	PF3D7_0410800	1.066198	0.112208076	0.2863341372974655	0.4928364317887446
1714	0	PF3D7_1314900	1.0657482	0.5584162	0.28653748518179256	0.49301735965972465
1715	0	PF3D7_0318200	1.0635152	0.18281974	0.28754840582235186	0.4945871997335106
1716	0	PF3D7_0711200	1.0612981	0.29833847	0.2885544314552776	0.49614754761015356
1717	0	PF3D7_0628400	1.060768	0.5149304	0.288795353889432	0.4961648796128593
1718	0	PF3D7_1309300	1.0583904	0.109276175	0.2898775214935193	0.49720426825349334
1719	0	PF3D7_0501900	1.0583743	0.47398484	0.2898848427099592	0.49720426825349334
1720	0	PF3D7_1142600	1.0579888	0.3976166	0.29006058925009537	0.49720426825349334
1721	0	PF3D7_0110100	1.0558681	0.18885191	0.2910284770420505	0.4986930441359001
1722	0	PF3D7_0214200	1.0554665	0.2211248	0.2912120334754771	0.4988372682639657
1723	0	PF3D7_1103600	1.055129	0.59915304	0.2913662810243307	0.4989312058891559
1724	0	PF3D7_0807200	1.05484	0.3829709	0.29149853691837	0.49896822281591624
1725	0	PF3D7_1455400	1.0546472	0.4323364	0.29158672993008217	0.49896822281591624
1726	0	PF3D7_0608310	1.0538118	0.6802869	0.2919691068777436	0.49945226565078227
1727	0	PF3D7_0404300	1.0535707	0.08585629	0.2920794705031814	0.499470821960977
1728	0	PF3D7_1246100	1.0524623	0.2712051	0.2925875041332008	0.4999988706995352
1729	0	PF3D7_0620200	1.0514984	0.9826839	0.2930297545634136	0.5005650014404436
1730	0	PF3D7_0811300	1.0513057	0.14126785	0.29311825846452755	0.5005650014404436
1731	0	PF3D7_0721300	1.0505826	0.15624952	0.29345030786724857	0.5009615970019458
1732	0	PF3D7_1444500	1.0480604	0.13866746	0.2946107670228104	0.5024299829043444
1733	0	PF3D7_0630900	1.0456185	0.28513083	0.29573719537095133	0.5037169854794357
1734	0	PF3D7_1015700.1	1.0455543	0.94473994	0.29576687710856686	0.5037169854794357
1735	0	PF3D7_1009400	1.0443976	0.57407933	0.29630148942639933	0.5044563010281881
1736	0	PF3D7_0308600	1.0415058	0.42699707	0.29764084760522813	0.5063930217392
1737	0	PF3D7_1327000	1.0364293	0.12512591	0.30000193742617554	0.509718931598502
1738	0	PF3D7_0211400	1.0345496	0.16639766	0.3008792977990916	0.5106909691084345
1739	0	PF3D7_0519100	1.033891	0.77752954	0.3011871529341217	0.510867969103196
1740	0	PF3D7_0802200	1.0323808	0.27998215	0.3018937587548832	0.5117206265419652
1741	0	PF3D7_1246800	1.0289428	0.33552074	0.30350652667490086	0.5139336225982886
1742	0	PF3D7_1339400	1.0281396	0.2757393	0.3038841652264954	0.5143995363479867
1743	0	PF3D7_0619600	1.0232558	0.6932234	0.3061869234804304	0.5179481526620426
1744	0	PF3D7_1003100	1.0224365	0.510733	0.3065743714579422	0.5180797206556943
1745	0	PF3D7_1236400	1.0219384	0.88410795	0.30681003772058346	0.5183034598854286
1746	0	PF3D7_0323100	1.0216172	0.084269986	0.30696214413933653	0.5183859358799899
1747	0	PF3D7_0724200	1.0183077	0.383167	0.30853174645680537	0.5203363022401567
1748	0	PF3D7_1224400	1.0154642	0.21977429	0.30988461746555074	0.5218186550264872
1749	0	PF3D7_1440000	1.0144199	0.13260917	0.3103824165923512	0.5224042082082531
1750	0	PF3D7_0416400	1.0135524	0.15358385	0.3107963740115415	0.522925578667089
1751	0	PF3D7_1302100	1.0123315	0.11434423	0.3113795976471788	0.5237313004662166
1752	0	PF3D7_1470900	1.0118334	0.4205889	0.3116176986134116	0.5238969477537772
1753	0	PF3D7_1447900	1.0116888	0.24282177	0.31168684717927453	0.5238969477537772
1754	0	PF3D7_0215700	1.0098253	0.31466228	0.31257900077850087	0.5250448476932048
1755	0	PF3D7_1104000	1.0084276	0.40196756	0.3132492188018351	0.5259945898850485
1756	0	PF3D7_1433600	1.0065962	0.88986	0.3141288664086127	0.527118950352667
1757	0	PF3D7_1131000	1.0053592	0.6545963	0.31472393276673216	0.5277645902292779
1758	0	PF3D7_0205000	1.0030779	0.105603784	0.31582326989694065	0.529129706024984
1759	0	PF3D7_0722400	0.9985957	0.7688407	0.3179905703928927	0.5322920601868275
1760	0	PF3D7_1024900	0.9976479	0.3393672	0.3184501338000322	0.5322920601868275
1761	0	PF3D7_0934200	0.9976318	0.27946615	0.3184579267573221	0.5322920601868275
1762	0	PF3D7_0923200	0.997423	0.35248244	0.3185592465679681	0.5322920601868275
1763	0	PF3D7_0418600	0.995945	0.390507	0.3192768823379901	0.5332614550596912
1764	0	PF3D7_0202700	0.9939529	0.32146493	0.3202458031865376	0.5345240060502934
1765	0	PF3D7_0525700	0.9929729	0.45933238	0.320723154460803	0.5349569433988819
1766	0	PF3D7_1115500	0.9929729	0.53899765	0.320723154460803	0.5349569433988819
1767	0	PF3D7_0320100	0.99276406	0.28002843	0.32082494513461535	0.5349569433988819
1768	0	PF3D7_0602000	0.9924428	0.062074337	0.3209815873862296	0.53504038096695
1769	0	PF3D7_0924200	0.98937434	0.33298734	0.3224800375140746	0.5371813170538137
1770	0	PF3D7_1356400	0.9888763	0.22877823	0.3227236712027425	0.5372305491763066
1771	0	PF3D7_1470800	0.98833007	0.07920726	0.3229910203430131	0.5374973246358032
1772	0	PF3D7_1435000	0.98807305	0.9267828	0.3231168816566228	0.5375285479067252
1773	0	PF3D7_0529900	0.9852295	0.029266572	0.32451135545001064	0.5393776444366379
1774	0	PF3D7_1233300	0.98514915	0.20396061	0.32455080418383075	0.5393776444366379
1775	0	PF3D7_0724300	0.98441017	0.29382288	0.32491387900982016	0.5395762753690087
1776	0	PF3D7_0524500	0.98424953	0.35842127	0.3249928432836249	0.5395762753690087
1777	0	PF3D7_0108700	0.9805385	0.10957778	0.3268203936711388	0.5420725564558644
1778	0	PF3D7_1223600	0.9799119	0.20657709	0.32712959851490064	0.542371645443173
1779	0	PF3D7_1432100	0.9797352	0.35259616	0.3272168444713942	0.542371645443173
1780	0	PF3D7_0923000	0.9754297	0.51297224	0.32934714055229297	0.5448626365174615
1781	0	PF3D7_1433800	0.9748032	0.12695056	0.3296578936306318	0.5449779209921414
1782	0	PF3D7_1432200	0.97432125	0.21729358	0.32989706364970717	0.5451937314645638
1783	0	PF3D7_0323700	0.97220063	0.14812207	0.3309507462430735	0.5467550346918979
1784	0	PF3D7_1119300	0.97104394	0.23033816	0.3315263987731687	0.5475258293657564
1785	0	PF3D7_1353900	0.96818435	0.3443084	0.33295231633887634	0.549157961125475
1786	0	PF3D7_0823900	0.9638146	0.584657	0.3351388823769551	0.5516766318956831
1787	0	PF3D7_1116600	0.9628507	0.33922437	0.33562245558228077	0.5521900799442588
1788	0	PF3D7_1110800	0.9627543	0.07361381	0.3356708375991101	0.5521900799442588
1789	0	PF3D7_1410600	0.95769376	0.32603514	0.3382171984545579	0.5560144510459961
1790	0	PF3D7_0307900	0.95362926	0.12457705	0.3402713291172609	0.5592081862604886
1791	0	PF3D7_1141200	0.9529224	0.77009666	0.3406293836360075	0.5596133801862918
1792	0	PF3D7_1443000	0.9520549	0.15027829	0.341069143923199	0.5597987493512747
1793	0	PF3D7_1108500	0.95138013	0.25302893	0.34141143091537196	0.5597987493512747
1794	0	PF3D7_0914300	0.9505769	0.30394125	0.34181920201009885	0.5601013956541581
1795	0	PF3D7_1241500	0.948874	0.24396631	0.3426847068141269	0.5611531952692016
1796	0	PF3D7_0932400	0.94856876	0.40148708	0.34283999240016594	0.5612243711208196
1797	0	PF3D7_1015100	0.946914	0.4457997	0.34368258633738447	0.5621828940506532
1798	0	PF3D7_1148000	0.9449862	0.12884478	0.34466591553861203	0.5629281581803754
1799	0	PF3D7_1350200	0.94225514	0.21719362	0.34606203445987826	0.5650245123468214
1800	0	PF3D7_0317800	0.9417732	0.48588055	0.3463087818491698	0.565243504423084
1801	0	PF3D7_0906100	0.94055223	0.29995924	0.34693437658237214	0.5660805058735129
1802	0	PF3D7_0730300	0.940247	0.28958055	0.34709088758666107	0.5661518247635527
1803	0	PF3D7_0307100	0.9387851	0.31481072	0.34784111574583787	0.5670876938855222
1804	0	PF3D7_0714500	0.93820673	0.19508235	0.3481381937456479	0.5671228803665715
1805	0	PF3D7_0806300	0.93740344	0.23760675	0.348551069566725	0.5676112323670969
1806	0	PF3D7_0807300	0.9344956	0.40579024	0.35004828047306225	0.5698645214707426
1807	0	PF3D7_0303300	0.92996526	0.6662329	0.3523890691584092	0.5731175431322281
1808	0	PF3D7_0705200	0.9288889	0.3244246	0.3529466671803939	0.5737683481731876
1809	0	PF3D7_0727100	0.92863184	0.22355601	0.353079907425465	0.5737683481731876
1810	0	PF3D7_0415100	0.9284391	0.18452601	0.3531798584833411	0.5737683481731876
1811	0	PF3D7_1419000	0.92771614	0.17683655	0.3535548342922964	0.573897708057256
1812	0	PF3D7_1133500	0.9270253	0.493733	0.3539133795590582	0.5741083555290605
1813	0	PF3D7_0730100	0.9255955	0.34580588	0.3546562145201023	0.5751274767936652
1814	0	PF3D7_1237000	0.9244549	0.37707907	0.3552495186228535	0.5759035316434437
1815	0	PF3D7_0810500	0.9240372	0.2382371	0.35546694149928204	0.5760699319938317
1816	0	PF3D7_0407300	0.92328215	0.25899044	0.3558601881576823	0.5761975638651632
1817	0	PF3D7_1411300	0.9228484	0.3754963	0.35608621983818534	0.5761975638651632
1818	0	PF3D7_1032700	0.92278415	0.14656627	0.35611971370984985	0.5761975638651632
1819	0	PF3D7_1367200	0.9201012	0.1720124	0.3575198551022367	0.5779040749623594
1820	0	PF3D7_1448700	0.91963536	0.49385583	0.3577633461155272	0.5781114726831394
1821	0	PF3D7_0709300	0.91941047	0.065976076	0.35788093084790484	0.5781153498312309
1822	0	PF3D7_0524600	0.9178682	0.23352283	0.3586878811907718	0.5790461485032112
1823	0	PF3D7_1306800	0.9175951	0.26933473	0.35883089779287614	0.5790907639943553
1824	0	PF3D7_1202200	0.915603	0.19296077	0.35987516188161384	0.5801251107432859
1825	0	PF3D7_1239500	0.9154905	0.21182275	0.3599341691282312	0.5801251107432859
1826	0	PF3D7_1336000	0.91410893	0.29409245	0.3606596110797994	0.5809212413380979
1827	0	PF3D7_1466900	0.91322535	0.19396207	0.3611240371616351	0.5814826892891392
1828	0	PF3D7_1018600	0.9124703	0.058334112	0.3615212074325219	0.5819355163899382
1829	0	PF3D7_0628800	0.91221327	0.4003988	0.36165647678960755	0.5819666101337096
1830	0	PF3D7_0323600	0.9081809	0.273059	0.363782665952056	0.5839584825062702
1831	0	PF3D7_1200900	0.9075543	0.5685497	0.3641137303452525	0.5842349145149688
1832	0	PF3D7_1134100	0.9043734	0.41237053	0.36579742309780805	0.586551563764117
1833	0	PF3D7_0706600	0.90416455	0.40577596	0.36590813830353663	0.586551563764117
1834	0	PF3D7_0831100	0.9001965	0.41335893	0.3680156988294949	0.5889894108498837
1835	0	PF3D7_1318800	0.8991683	0.21175586	0.3685630178870126	0.5896773308176335
1836	0	PF3D7_1305600	0.8986542	0.5612835	0.36883686725899034	0.5899274177096471
1837	0	PF3D7_0721200	0.8978831	0.20828472	0.3692478785819324	0.5902086314021397
1838	0	PF3D7_0209200	0.89765817	0.5390111	0.36936781051042833	0.590212365791735
1839	0	PF3D7_0932700	0.895891	0.35027808	0.3703109753314432	0.5915311219568788
1840	0	PF3D7_1409800	0.89296716	0.2436315	0.37187476585484047	0.5934624641734322
1841	0	PF3D7_0626600	0.8924852	0.76393616	0.37213292608036075	0.5934970308221579
1842	0	PF3D7_0411900	0.8918426	0.077131554	0.37247731248541105	0.593857570319021
1843	0	PF3D7_0707400	0.88861346	0.1849917	0.3742108421726221	0.5964319520052049
1844	0	PF3D7_1474200	0.88779414	0.093860544	0.3746514854538435	0.5969447001564574
1845	0	PF3D7_1232000	0.88715154	0.29748717	0.3749973123899081	0.5973060967581557
1846	0	PF3D7_0623400	0.88381	0.35226932	0.37679879077002665	0.5997948401125163
1847	0	PF3D7_0829200	0.8821392	0.2568842	0.37770152830028647	0.6008507038158916
1848	0	PF3D7_1003200	0.8801793	0.38782746	0.37876220593033194	0.6023471202675336
1849	0	PF3D7_1420000	0.87751245	0.39545918	0.38020836406143943	0.6044026496046428
1850	0	PF3D7_1221600	0.87735176	0.36668512	0.3802955902473525	0.6044026496046428
1851	0	PF3D7_1213900	0.87564886	0.046219714	0.3812209436269094	0.6056815182220507
1852	0	PF3D7_0209400	0.8721949	0.33185	0.38310207983558786	0.6076275504897224
1853	0	PF3D7_1345300	0.8720663	0.117310934	0.38317218515639995	0.6076275504897224
1854	0	PF3D7_1439200	0.86925495	0.10891484	0.3847077045462095	0.6098698575860473
1855	0	PF3D7_0105900	0.8639374	0.09710298	0.3876223011062758	0.6139505272166541
1856	0	PF3D7_1428000	0.8591017	0.41115978	0.3902843865439628	0.6175401437781051
1857	0	PF3D7_1368600	0.85762376	0.27886373	0.39110025921531544	0.6181235526550843
1858	0	PF3D7_0723600	0.8573988	0.5662151	0.3912245044825101	0.6181235526550843
1859	0	PF3D7_0819300	0.85447496	0.3767308	0.392841872865045	0.6204132661767341
1860	0	PF3D7_1126400	0.854234	0.28347835	0.39297535297276187	0.6204288444700509
1861	0	PF3D7_1233400	0.851037	0.0962611	0.39474878882801034	0.6225314299190342
1862	0	PF3D7_0725300	0.85084426	0.371916	0.3948558841954377	0.6225314299190342
1863	0	PF3D7_1366700	0.8507157	0.3207769	0.39492729086714584	0.6225314299190342
1864	0	PF3D7_1419300	0.84880394	0.55236095	0.3959903867868545	0.6238153644956758
1865	0	PF3D7_1208300	0.8481132	0.7352355	0.3963749553909476	0.6242252592115362
1866	0	PF3D7_0215600	0.8474545	0.23426726	0.39674184698047554	0.6244393797731793
1867	0	PF3D7_1466400	0.84742236	0.16305837	0.3967597493717212	0.6244393797731793
1868	0	PF3D7_1328400	0.8464424	0.25173756	0.3973060064401919	0.6251030866217313
1869	0	PF3D7_1412100	0.84594434	0.24849816	0.3975837862207876	0.625135562994357
1870	0	PF3D7_0929800	0.84425753	0.64371175	0.39852552277663766	0.6260405630096852
1871	0	PF3D7_0314200	0.84281164	0.17390041	0.39933379377907663	0.6271139896674548
1872	0	PF3D7_0606500	0.8402412	0.38344076	0.40077315315666406	0.6289807553762654
1873	0	PF3D7_1113700	0.83966285	0.48603353	0.40109743799689734	0.6292929169448038
1874	0	PF3D7_1129000	0.83879536	0.3016834	0.4015841605901057	0.6298596568755439
1875	0	PF3D7_0937200	0.8376708	1.2254933	0.4022156245925621	0.6306529896376348
1876	0	PF3D7_1325500	0.83707637	0.71278954	0.40254963885705175	0.6309795869530115
1877	0	PF3D7_1128400	0.8361928	0.44365162	0.40304645375204873	0.6315610837906752
1878	0	PF3D7_1233200.1	0.83381516	0.8761938	0.4043851606685943	0.633263376410507
1879	0	PF3D7_0516200	0.83196765	0.407857	0.40542720638591256	0.6346971768093871
1880	0	PF3D7_0626200	0.83034503	0.5726887	0.4063437164870015	0.6357780051457095
1881	0	PF3D7_1414900	0.82925266	0.22241072	0.4069614688532769	0.6361354238151038
1882	0	PF3D7_1326800	0.82799953	0.56595474	0.40767075657504204	0.6370172874377759
1883	0	PF3D7_0828400	0.82721233	0.63165045	0.4081167113453691	0.6375156471342694
1884	0	PF3D7_1356200	0.82648945	0.65097487	0.408526517534312	0.6379572468900784
1885	0	PF3D7_1458200	0.8244331	0.4452082	0.4096935274407987	0.6395806576128673
1886	0	PF3D7_0423600	0.823919	0.004844256	0.40998558937452945	0.6398375849100633
1887	0	PF3D7_0907700	0.8236298	0.39829034	0.4101499285888913	0.6398529036884167
1888	0	PF3D7_0609400	0.82200724	0.1610037	0.41107278012093484	0.6409226409284011
1889	0	PF3D7_0209700	0.8217984	0.10077233	0.4111916524784721	0.6409226409284011
1890	0	PF3D7_1426600	0.81595063	0.11888286	0.4145283562550688	0.6449218289039647
1891	0	PF3D7_1016500	0.8152599	0.65277046	0.4149235820324231	0.64533667747776
1892	0	PF3D7_0215400	0.8146012	0.12596846	0.4153006325711416	0.6457230095646096
1893	0	PF3D7_1130200	0.81312317	0.03224961	0.41614743361077455	0.6468392596136505
1894	0	PF3D7_0730200	0.8127698	0.38766444	0.4163500804020578	0.6469538865442502
1895	0	PF3D7_1115300	0.810858	0.94762295	0.4174472242792544	0.6482573077529634
1896	0	PF3D7_1463200	0.80907476	0.2826428	0.41847214489211126	0.6490457291404041
1897	0	PF3D7_0714200	0.8088499	0.14771017	0.4186015192722631	0.6490457291404041
1898	0	PF3D7_1361000	0.8080787	0.29829195	0.4190452672583118	0.649533105734857
1899	0	PF3D7_1409700	0.8067935	0.300257	0.41978546185656884	0.6504795409256311
1900	0	PF3D7_1448800	0.8015241	0.19899435	0.4228282835394366	0.6547902360643111
1901	0	PF3D7_1238100	0.7992911	0.31481028	0.42412165904260446	0.6565905634592325
1902	0	PF3D7_1128500	0.798777	0.20841675	0.424419741831902	0.6568494246852655
1903	0	PF3D7_1361700	0.79625475	0.5485565	0.42588398383474946	0.6589123658651688
1904	0	PF3D7_1458400	0.79532295	1.140683	0.42642565878357663	0.6593728171627673
1905	0	PF3D7_0420600	0.7952908	0.12211218	0.42644434439337375	0.6593728171627673
1906	0	PF3D7_1456900	0.7939735	0.7387462	0.4272108654231477	0.6600925749432952
1907	0	PF3D7_0903500	0.79339516	0.20937587	0.42754764026644676	0.6602651096914758
1908	0	PF3D7_1252500	0.7912103	0.2961303	0.42882129535592917	0.6619404839703378
1909	0	PF3D7_0625400	0.7910817	0.5058203	0.42889628489171916	0.6619404839703378
1910	0	PF3D7_1009700	0.7853304	0.34167492	0.4322598646671264	0.6656987605904594
1911	0	PF3D7_0530000	0.7836436	0.21982092	0.433249279241116	0.6666088695619746
1912	0	PF3D7_1030400	0.7821816	1.0390363	0.43410783054961566	0.667665755612942
1913	0	PF3D7_0520200	0.782021	0.3072765	0.4342022367644237	0.667665755612942
1914	0	PF3D7_1357000	0.78173184	0.26637822	0.4343721978408952	0.6677225301572597
1915	0	PF3D7_1307200	0.78116953	0.12762618	0.434702787704487	0.6679365390176691
1916	0	PF3D7_0727000	0.7804787	0.13939676	0.43510913979075694	0.6680212772085832
1917	0	PF3D7_1450000	0.78026986	0.28781143	0.43523203356685936	0.6680212772085832
1918	0	PF3D7_0821900	0.7793863	1.0248156	0.43575219036083246	0.6686118065806357
1919	0	PF3D7_1328300	0.7788883	0.31001803	0.4360455275576911	0.6686118065806357
1920	0	PF3D7_0811100	0.7788722	0.32062572	0.4360549919428972	0.6686118065806357
1921	0	PF3D7_0728000	0.77765125	0.20574923	0.4367746316626172	0.6693654584166949
1922	0	PF3D7_0932300	0.77646244	0.15433595	0.43747599035614504	0.6698267222689115
1923	0	PF3D7_0719600	0.7760447	0.10395784	0.43772256746642946	0.6699998676773434
1924	0	PF3D7_0516600	0.77520937	0.11332626	0.4382159614925144	0.6703462086958031
1925	0	PF3D7_1420300	0.7743258	0.40644404	0.4387381683738928	0.6709405445059623
1926	0	PF3D7_1417100	0.7726389	0.2741572	0.4397361011155282	0.6720570924174287
1927	0	PF3D7_1112500	0.770438	0.39893693	0.4410401224401209	0.673565780133131
1928	0	PF3D7_0603200	0.7702934	0.5541272	0.44112586557035294	0.673565780133131
1929	0	PF3D7_0905900	0.7686708	0.1773112	0.4420887488093673	0.6746255488824003
1930	0	PF3D7_1127000	0.76736957	0.9163892	0.4428618304610549	0.6755998562565454
1931	0	PF3D7_1111000	0.76602006	0.4493886	0.44366436055368386	0.6766184824123183
1932	0	PF3D7_0916500	0.764028	0.27132288	0.4448505646636838	0.6778226972971085
1933	0	PF3D7_1420200	0.7638352	0.15252574	0.44496545452672054	0.6778226972971085
1934	0	PF3D7_1456200	0.76378703	0.5495936	0.44499417963617705	0.6778226972971085
1935	0	PF3D7_0305900	0.760574	0.3224076	0.44691157063298803	0.6801240670124217
1936	0	PF3D7_0303600	0.7594976	0.6020986	0.4475549460769096	0.6806903861696998
1937	0	PF3D7_1471300	0.7590317	0.18610094	0.4478335851956343	0.6809078352308053
1938	0	PF3D7_0206100	0.758373	0.4838246	0.448227691412328	0.6810943939444366
1939	0	PF3D7_0813400	0.7559472	0.16640939	0.4496808532758002	0.6826824569241504
1940	0	PF3D7_0213100	0.7552243	0.037978142	0.45011443080697455	0.6831340575204734
1941	0	PF3D7_1437800	0.7545495	0.928105	0.45051931680663393	0.6835418534016009
1942	0	PF3D7_1407500	0.754164	0.124782816	0.4507507728148734	0.6836863489748715
1943	0	PF3D7_1364000	0.75345707	0.18916647	0.45117528364421366	0.6841234890061355
1944	0	PF3D7_0415400	0.7524611	0.11637717	0.4517738418251307	0.6848241957476082
1945	0	PF3D7_1212400	0.74992275	0.30769297	0.4533012282364055	0.686310366370594
1946	0	PF3D7_1415800	0.74863756	0.68413734	0.45407569851413343	0.6872756124374052
1947	0	PF3D7_0806100	0.747754	0.13596138	0.4546085793255492	0.6878747240382669
1948	0	PF3D7_0825600	0.7468061	0.2585297	0.45518060664550686	0.6885326897992161
1949	0	PF3D7_1010800	0.74508715	0.42255533	0.45621904537934366	0.6898955675682211
1950	0	PF3D7_0113300	0.74246854	1.0167029	0.45780352354172915	0.691666431263076
1951	0	PF3D7_1122000	0.741842	0.8099658	0.45818308915955663	0.6920315752307598
1952	0	PF3D7_1208000	0.74144036	0.7931738	0.4584264932705625	0.6921909054527537
1953	0	PF3D7_0802900	0.74023545	0.24981478	0.45915714048916634	0.6930856204857522
1954	0	PF3D7_1348200	0.73735976	0.12649333	0.4609035857811268	0.6950946805996019
1955	0	PF3D7_1357400	0.7370706	0.05752379	0.4610794112208023	0.6951509657306119
1956	0	PF3D7_0921600	0.7317209	0.11023535	0.46433893513897984	0.6988057317728755
1957	0	PF3D7_1116000	0.73045176	0.49036634	0.4651140934342396	0.6997624804995349
1958	0	PF3D7_1420600	0.7296806	0.47001794	0.46558542684779614	0.7002616893464455
1959	0	PF3D7_0211700	0.7291344	0.16422364	0.4659194485291366	0.7004329519211937
1960	0	PF3D7_1453800	0.729038	0.16133198	0.4659784073450619	0.7004329519211937
1961	0	PF3D7_0815200	0.72739935	0.18292701	0.4669813409378568	0.7013103980152913
1962	0	PF3D7_0302900	0.7240899	0.14301471	0.46901051951777506	0.7037229024769069
1963	0	PF3D7_0931400	0.72386503	0.086253956	0.46914860165127126	0.7037229024769069
1964	0	PF3D7_0614000	0.7230296	0.26514736	0.46966167495713285	0.70428202766951
1965	0	PF3D7_1360000	0.7216641	0.36881137	0.47050101990948334	0.7051193248509098
1966	0	PF3D7_1226500	0.72135884	0.1746692	0.4706887513848024	0.7051901024478576
1967	0	PF3D7_0810600	0.72007364	0.06205113	0.47147965308896556	0.7061642431672689
1968	0	PF3D7_1430900	0.7185635	0.100331865	0.4724098982584233	0.7069246509716836
1969	0	PF3D7_0415700	0.7171819	0.38702822	0.47326185835364765	0.7077741314895496
1970	0	PF3D7_0609700	0.716957	0.025403786	0.4734006294900215	0.7077741314895496
1971	0	PF3D7_1422800	0.71509343	0.18354166	0.47455130806488066	0.7087917289448066
1972	0	PF3D7_1143000	0.71462756	0.25313377	0.47483921754113023	0.7087917289448066
1973	0	PF3D7_0811900	0.70857096	0.20226972	0.47859075388893824	0.7129779489518006
1974	0	PF3D7_0823500	0.7082497	0.37773475	0.47879022566005003	0.7129779489518006
1975	0	PF3D7_1026200	0.707093	0.26647377	0.47950869985446953	0.7137171306552736
1976	0	PF3D7_0720600	0.7047314	0.24625918	0.4809774095143571	0.7151887828617163
1977	0	PF3D7_1344000	0.70465106	0.22674762	0.48102740866883786	0.7151887828617163
1978	0	PF3D7_0611400	0.7045868	0.16756111	0.4810674100301163	0.7151887828617163
1979	0	PF3D7_1029600	0.7032695	0.8612064	0.48188783695874327	0.716196344002349
1980	0	PF3D7_1402300	0.7024983	0.27847704	0.4823684397636533	0.7166984011763694
1981	0	PF3D7_1411700	0.701438	0.3963897	0.48302969380962335	0.7170440796304346
1982	0	PF3D7_1456600	0.70110065	1.0300641	0.4832401960160603	0.7171444541113562
1983	0	PF3D7_1354400	0.6996387	0.43981904	0.4841529475063264	0.7176502195907419
1984	0	PF3D7_0815700	0.69902825	0.329444	0.4845343729999483	0.7180035482984176
1985	0	PF3D7_1405000	0.6981607	0.26281354	0.48507667874364946	0.7184871057880002
1986	0	PF3D7_1027200	0.6980483	0.33586493	0.48514700169665925	0.7184871057880002
1987	0	PF3D7_1022900	0.69533324	0.34220755	0.4868464731819362	0.7206979118229947
1988	0	PF3D7_0529100	0.6947228	0.21564059	0.48722904531677036	0.7209323639283226
1989	0	PF3D7_1317900	0.6940802	0.1429442	0.48763192815064293	0.7209951700180062
1990	0	PF3D7_1252700	0.6939677	0.281712	0.4877024511279401	0.7209951700180062
1991	0	PF3D7_1025500	0.6932287	0.06066854	0.48816602473808524	0.721467985324043
1992	0	PF3D7_1464700	0.69017637	0.38571298	0.49008330076679474	0.7232367205376486
1993	0	PF3D7_1355200	0.6896944	0.3952749	0.4903863984147733	0.7234712914884618
1994	0	PF3D7_1134800	0.6873328	0.1469214	0.4918730327818378	0.7250251840035371
1995	0	PF3D7_1203500	0.68448925	0.18861045	0.4936662661685193	0.7272220410966614
1996	0	PF3D7_0215500	0.6823847	0.16216686	0.49499571166051115	0.728558204347245
1997	0	PF3D7_1221000	0.68158144	0.12272641	0.4955036375594307	0.7286647397922013
[truncated: 48,192 more rows]
