# Supplementary material for: Single-cell transcriptomics reveal transcriptional programs underlying male and female cell fate during Plasmodium falciparum gametocytogenesis
Source: Nat Commun. 2024 Aug 26;15:7177. doi: 10.1038/s41467-024-51201-3 (PMC11347709; doi:10.1038/s41467-024-51201-3)
Supplement: Supplementary file 6 — Supplementary Data 3 [file 41467_2024_51201_MOESM6_ESM.csv]

	group	names	scores	logfoldchanges	pvals	pvals_adj
0	Early gametocyte	PF3D7_1474000	35.567356	2.7575786	4.479868370355324e-277	1.1683818137131223e-273
1	Early gametocyte	PF3D7_1236200	35.566277	3.1980746	4.655835081542627e-277	1.1683818137131223e-273
2	Early gametocyte	PF3D7_1461800	35.504944	2.1444867	4.123575415538377e-276	6.8987416701957055e-273
3	Early gametocyte	PF3D7_1466800	32.82927	1.6212807	2.251387066236334e-236	1.8832852809066935e-233
4	Early gametocyte	PF3D7_0726500	32.75527	1.7604241	2.554582919652693e-235	1.831635953390981e-232
5	Early gametocyte	PF3D7_0826100	31.94245	1.6202307	6.877917376969015e-224	3.835585257223054e-221
6	Early gametocyte	PF3D7_0611800	30.857563	1.7744907	4.434834130409991e-209	1.854869375043979e-206
7	Early gametocyte	PF3D7_0314700	29.592577	2.8997934	1.8619001827152534e-192	4.918356324762031e-190
8	Early gametocyte	PF3D7_1466200	29.216724	1.8589188	1.1891330347346633e-187	2.8420279530158456e-185
9	Early gametocyte	PF3D7_1420700	29.116734	2.358522	2.2043834672341843e-186	5.02900028274926e-184
10	Early gametocyte	PF3D7_0114000	29.06364	1.8568562	1.0347948954017696e-185	2.2581024260962963e-183
11	Early gametocyte	PF3D7_1362700	28.419798	1.9458774	1.151386909237111e-177	2.4078378739421086e-175
12	Early gametocyte	PF3D7_0511500	28.28156	1.4109325	5.826422320138436e-176	1.1697125449909924e-173
13	Early gametocyte	PF3D7_0522400	27.474825	1.3224455	3.510434861007552e-166	5.8729575224656345e-164
14	Early gametocyte	PF3D7_0704600	27.362576	1.1954638	7.6521011638322e-165	1.238899862621736e-162
15	Early gametocyte	PF3D7_1460500	26.791073	2.5240638	4.1058846117371975e-158	6.244677232214847e-156
16	Early gametocyte	PF3D7_1233600	26.646933	1.2396158	1.9423906017368243e-156	2.867311302975624e-154
17	Early gametocyte	PF3D7_1472200	25.909275	2.060346	5.235325537578108e-148	6.408804603196225e-146
18	Early gametocyte	PF3D7_1228800	25.761501	1.3745211	2.3959654459665177e-146	2.672300127401323e-144
19	Early gametocyte	PF3D7_1417200	25.716894	1.5628577	7.56577928904578e-146	8.254923098200166e-144
20	Early gametocyte	PF3D7_1346400	25.624584	1.5070674	8.119964758416043e-145	8.671085770742578e-143
21	Early gametocyte	PF3D7_1219000	24.991224	1.9802468	7.615349186947638e-138	7.494399523390234e-136
22	Early gametocyte	PF3D7_1021700	24.518095	1.3239902	9.473329688190388e-133	8.644843946368647e-131
23	Early gametocyte	PF3D7_1142100	24.5067	1.7254606	1.2531283471615327e-132	1.1231162811435238e-130
24	Early gametocyte	PF3D7_0513600	24.023703	1.1366277	1.5723772331336592e-127	1.2937313660816126e-125
25	Early gametocyte	PF3D7_1103800	23.992895	1.4491366	3.2986795467985747e-127	2.6481750999495816e-125
26	Early gametocyte	PF3D7_1016900	23.76247	0.8018021	8.165878349871026e-125	6.305314375077335e-123
27	Early gametocyte	PF3D7_1408700	23.606949	1.3296208	3.270183439307465e-123	2.449709056997637e-121
28	Early gametocyte	PF3D7_0629700	23.575514	1.4228082	6.87411456182097e-123	5.073703086144037e-121
29	Early gametocyte	PF3D7_0417400	23.19066	1.1291871	5.656887912869923e-119	3.998862033055513e-117
30	Early gametocyte	PF3D7_0214300	23.080746	2.2513874	7.227992081502279e-118	4.9023367914945866e-116
31	Early gametocyte	PF3D7_1369400	23.00384	1.9276065	4.266571072148119e-117	2.8551893614815215e-115
32	Early gametocyte	PF3D7_0604500	22.860804	1.418145	1.1410909310196301e-115	7.437838159464317e-114
33	Early gametocyte	PF3D7_0613800	22.836775	2.2775764	1.9779646586288933e-115	1.2727441822638993e-113
34	Early gametocyte	PF3D7_1434500	22.624865	1.3017287	2.467149945601128e-113	1.4741220924966742e-111
35	Early gametocyte	PF3D7_0423700	22.396059	2.5226405	4.299735747530075e-111	2.5093457810294706e-109
36	Early gametocyte	PF3D7_0627700	22.114079	1.6073363	2.3138377615281615e-108	1.2903501916788715e-106
37	Early gametocyte	PF3D7_0609000	21.813847	1.1178862	1.7144066301170048e-105	9.252265458663707e-104
38	Early gametocyte	PF3D7_0804500	21.792711	1.1607188	2.7205864490729102e-105	1.4526195093507378e-103
39	Early gametocyte	PF3D7_0922800	21.784826	1.2210186	3.231668480637886e-105	1.6895566775334949e-103
40	Early gametocyte	PF3D7_0317700	21.41833	1.2791018	9.016642043531312e-102	4.4806461798498667e-100
41	Early gametocyte	PF3D7_1248700	21.268036	1.6463767	2.2448609329540477e-100	1.0629204738204117e-98
42	Early gametocyte	PF3D7_1121600	21.253498	1.8417217	3.060010651463086e-100	1.4353451831488998e-98
43	Early gametocyte	PF3D7_1146800	20.970549	1.2142478	1.2185055565828014e-97	5.412105653530159e-96
44	Early gametocyte	PF3D7_1021900	20.926012	1.1983328	3.1041112723865243e-97	1.3666258312375408e-95
45	Early gametocyte	PF3D7_1235300	20.812462	1.4457582	3.3375325095619943e-96	1.4530093982510517e-94
46	Early gametocyte	PF3D7_1239800	20.812166	1.0591356	3.3582205657924285e-96	1.4530093982510517e-94
47	Early gametocyte	PF3D7_1410300	20.32157	1.4212118	8.28841672695039e-92	3.249965902544063e-90
48	Early gametocyte	PF3D7_0818900	20.20499	0.66847765	8.848773254326338e-91	3.390228470493427e-89
49	Early gametocyte	PF3D7_1138500	20.149183	1.6098629	2.735859755302732e-90	1.024722396407792e-88
50	Early gametocyte	PF3D7_1036900	20.111164	1.4123932	5.892518166886477e-90	2.1907073096002392e-88
51	Early gametocyte	PF3D7_0110500	20.108406	1.5198174	6.229322701339104e-90	2.2988948998544825e-88
52	Early gametocyte	PF3D7_1412400	19.726015	1.3057303	1.2894473669359483e-86	4.5256897445115555e-85
53	Early gametocyte	PF3D7_0624600	19.606586	1.3014365	1.3584873491418873e-85	4.702240003684919e-84
54	Early gametocyte	PF3D7_0420000	19.490578	1.5556937	1.3198452741366156e-84	4.506328864552159e-83
55	Early gametocyte	PF3D7_1433400	19.46485	1.0435044	2.181312470977478e-84	7.397302224213487e-83
56	Early gametocyte	PF3D7_0606600	19.415834	1.7445259	5.6706771707406865e-84	1.8974085813298337e-82
57	Early gametocyte	PF3D7_0215000	19.393538	1.2473254	8.750608509377602e-84	2.8894279018793543e-82
58	Early gametocyte	PF3D7_0405400	19.187405	1.3950465	4.7161150560256214e-82	1.5271084816898447e-80
59	Early gametocyte	PF3D7_1467900	19.186447	1.1196048	4.803755844845952e-82	1.545516063159092e-80
60	Early gametocyte	PF3D7_0926500	19.134254	1.5330635	1.3094135637662936e-81	4.159459921862676e-80
61	Early gametocyte	PF3D7_1303800	19.040518	0.99777806	7.874444744436497e-81	2.4701148857704236e-79
62	Early gametocyte	PF3D7_1349500	18.885246	0.94214267	1.5083258172542213e-79	4.616028827316425e-78
63	Early gametocyte	PF3D7_1442900	18.681494	1.5979321	7.003058309971244e-78	2.0921636701039094e-76
64	Early gametocyte	PF3D7_0504800	18.664825	1.2514015	9.568672190909086e-78	2.8417257826137694e-76
65	Early gametocyte	PF3D7_1107300	18.61875	1.2151045	2.2643795512380773e-77	6.685247628037594e-76
66	Early gametocyte	PF3D7_0927200	18.560665	1.1806432	6.687116898341725e-77	1.9288873398147768e-75
67	Early gametocyte	PF3D7_1305300	18.469255	1.4835541	3.650904243385762e-76	1.0294319324468055e-74
68	Early gametocyte	PF3D7_1024800	18.351776	0.74884886	3.195010434198151e-75	8.762708944940174e-74
69	Early gametocyte	PF3D7_1423700	18.058596	1.1640025	6.751924476404242e-73	1.7930110554006821e-71
70	Early gametocyte	PF3D7_0930800	17.897945	1.3849162	1.2235344125072267e-71	3.181823428172938e-70
71	Early gametocyte	PF3D7_1223400	17.84133	1.4107157	3.3756179850597237e-71	8.643993197456507e-70
72	Early gametocyte	PF3D7_1473200	17.800438	1.6550174	7.011725733679984e-71	1.7863883988497378e-69
73	Early gametocyte	PF3D7_0422200	17.792406	0.9736224	8.092858128714925e-71	2.051416916566677e-69
74	Early gametocyte	PF3D7_1234100	17.659283	1.1472763	8.632849142809339e-70	2.1556353158089588e-68
75	Early gametocyte	PF3D7_1008100	17.650192	1.4546849	1.0141185028044518e-69	2.5197330522651205e-68
76	Early gametocyte	PF3D7_0812100	17.550133	1.5531367	5.934105833078754e-69	1.452842789084013e-67
77	Early gametocyte	PF3D7_1472900	17.528383	1.5639974	8.700966437365755e-69	2.119910220831977e-67
78	Early gametocyte	PF3D7_0406200	17.510746	0.46194574	1.186309196179403e-68	2.8763699785625235e-67
79	Early gametocyte	PF3D7_1102500	17.242744	2.0767634	1.2686736232182615e-66	3.0321299594916453e-65
80	Early gametocyte	PF3D7_1442400	17.109907	1.3010998	1.2519943361965273e-65	2.922678871335056e-64
81	Early gametocyte	PF3D7_0108300	17.068844	1.6447564	2.531615151517763e-65	5.8553808504459224e-64
82	Early gametocyte	PF3D7_0105700	17.045237	1.0467643	3.7920507159040053e-65	8.690549106448495e-64
83	Early gametocyte	PF3D7_1123000	16.942194	1.4446659	2.1977627770899886e-64	4.968725846042636e-63
84	Early gametocyte	PF3D7_1406200	16.760147	1.0808971	4.7744913281129206e-63	1.0510163147280154e-61
85	Early gametocyte	PF3D7_0212500	16.751703	1.1341807	5.502773946417736e-63	1.206044647907014e-61
86	Early gametocyte	PF3D7_1324300	16.744572	1.023737	6.203598406542442e-63	1.3537330609755008e-61
87	Early gametocyte	PF3D7_0922100	16.709911	1.2088841	1.109996578103475e-62	2.401324493750578e-61
88	Early gametocyte	PF3D7_0707700	16.57517	1.3636888	1.053627165194568e-61	2.2407435347930242e-60
89	Early gametocyte	PF3D7_0419900	16.454603	1.2336332	7.77286188688488e-61	1.6460756881972665e-59
90	Early gametocyte	PF3D7_1337500	16.36929	0.81732154	3.1689605519300666e-60	6.65481715905314e-59
91	Early gametocyte	PF3D7_1407800	16.368776	2.6256816	3.1957676495206646e-60	6.683149097060089e-59
92	Early gametocyte	PF3D7_1208900	16.361917	1.4998964	3.57688539556537e-60	7.449123568606884e-59
93	Early gametocyte	PF3D7_0509400	16.266985	1.6826441	1.6928919830369707e-59	3.482223304451867e-58
94	Early gametocyte	PF3D7_1133200	16.248072	1.4526197	2.3049933562246935e-59	4.721943532608872e-58
95	Early gametocyte	PF3D7_1110400	16.03565	1.5622594	7.202618047191436e-58	1.4402366525439768e-56
96	Early gametocyte	PF3D7_0212400	16.031069	1.1523294	7.753656206547172e-58	1.5442698611373117e-56
97	Early gametocyte	PF3D7_0310200	15.988981	1.463288	1.525035169592043e-57	3.0134454788119932e-56
98	Early gametocyte	PF3D7_1468100	15.983626	1.0788121	1.6618914979222345e-57	3.270993501204586e-56
99	Early gametocyte	PF3D7_0706500	15.901444	1.5008428	6.192021809434365e-57	1.213974900841839e-55
100	Early gametocyte	PF3D7_0209000	15.891976	0.8201381	7.202037685684398e-57	1.406499110678988e-55
101	Early gametocyte	PF3D7_1302500	15.847473	1.2752362	1.4634814394421229e-56	2.8250820556000056e-55
102	Early gametocyte	PF3D7_1206200	15.796475	1.300301	3.290045237758891e-56	6.278607242704135e-55
103	Early gametocyte	PF3D7_0317300	15.711171	1.1128262	1.2681392355116953e-55	2.4018078577483768e-54
104	Early gametocyte	PF3D7_1019000	15.692258	1.5553873	1.7086747586702864e-55	3.223999478859461e-54
105	Early gametocyte	PF3D7_0903300	15.674336	1.434195	2.2658044689316284e-55	4.2592032320478815e-54
106	Early gametocyte	PF3D7_1222400	15.666189	1.5470202	2.5756506899585706e-55	4.823578661530622e-54
107	Early gametocyte	PF3D7_0628200	15.632522	1.2133455	4.371561609062996e-55	8.126247302180436e-54
108	Early gametocyte	PF3D7_0904600	15.6052	1.4739815	6.709951740269661e-55	1.2427028702735582e-53
109	Early gametocyte	PF3D7_1417600	15.597042	1.2337993	7.624612887072436e-55	1.4069092676550206e-53
110	Early gametocyte	PF3D7_0422500	15.5780945	1.1683134	1.0256725649233868e-54	1.8856595616668417e-53
111	Early gametocyte	PF3D7_1205800	15.550351	1.3540419	1.5823662871505583e-54	2.898502334017756e-53
112	Early gametocyte	PF3D7_0802100	15.445553	1.2612113	8.083200581455299e-54	1.4699124535624692e-52
113	Early gametocyte	PF3D7_1355700	15.364977	2.5891001	2.8113860701621267e-53	5.093987973337081e-52
114	Early gametocyte	PF3D7_1138400	15.343226	1.7988126	3.9315747475758364e-53	7.047347735029686e-52
115	Early gametocyte	PF3D7_1212700	15.337575	1.4112256	4.289188004954405e-53	7.633842055626298e-52
116	Early gametocyte	PF3D7_0416000	15.313694	1.1892252	6.194327600890994e-53	1.0946947263687288e-51
117	Early gametocyte	PF3D7_1475400	15.28382	1.8220384	9.802189099793761e-53	1.7141877035492994e-51
118	Early gametocyte	PF3D7_1351000	15.262742	1.4268584	1.3543502414736958e-52	2.360237452068222e-51
119	Early gametocyte	PF3D7_0627100	15.20337	1.3222666	3.358869056322055e-52	5.813159928855308e-51
120	Early gametocyte	PF3D7_0603600	15.178031	0.99065715	4.944031076048758e-52	8.497976702290655e-51
121	Early gametocyte	PF3D7_1021600	15.136513	1.2563621	9.301732677211168e-52	1.5879386498953351e-50
122	Early gametocyte	PF3D7_0924400	15.066704	1.0391835	2.681618470458658e-51	4.546974021362163e-50
123	Early gametocyte	PF3D7_0708400	15.049545	0.5696936	3.47616254873336e-51	5.854650950366689e-50
124	Early gametocyte	PF3D7_0729100	14.929559	1.1977112	2.1166092095413968e-50	3.541087207562757e-49
125	Early gametocyte	PF3D7_1366300	14.908869	1.1602763	2.886025208791158e-50	4.796344544014179e-49
126	Early gametocyte	PF3D7_1446300	14.893943	1.3086641	3.608476516090197e-50	5.957547248110756e-49
127	Early gametocyte	PF3D7_1342900	14.893715	1.1091547	3.6207989907285253e-50	5.958291847366056e-49
128	Early gametocyte	PF3D7_1008700	14.8041725	0.7502587	1.3767078679286656e-49	2.2507155664931507e-48
129	Early gametocyte	PF3D7_0924000	14.738477	0.9792666	3.649215759980149e-49	5.889200610720376e-48
130	Early gametocyte	PF3D7_1360800	14.715109	1.7042983	5.156327035597206e-49	8.294745317840506e-48
131	Early gametocyte	PF3D7_1359000	14.681019	1.3521237	8.52987539946246e-49	1.367777783702942e-47
132	Early gametocyte	PF3D7_1312900	14.603565	1.2076566	2.665337900476038e-48	4.2602964721303295e-47
133	Early gametocyte	PF3D7_0718100	14.497479	1.4709839	1.2568057613789152e-47	1.983618904515967e-46
134	Early gametocyte	PF3D7_1222300	14.484092	0.81020033	1.527272973137612e-47	2.4029413956669825e-46
135	Early gametocyte	PF3D7_1033200	14.472014	1.8646494	1.820597535113284e-47	2.8554934464792412e-46
136	Early gametocyte	PF3D7_0406500	14.41924	0.8709464	3.9163268993394965e-47	6.104361710492215e-46
137	Early gametocyte	PF3D7_1021800	14.376582	0.917439	7.259202425829321e-47	1.1279856648680299e-45
138	Early gametocyte	PF3D7_1452600	14.274347	1.3292018	3.1623463932482584e-46	4.883635860834772e-45
139	Early gametocyte	PF3D7_0909700	14.261438	1.4465468	3.805296333412171e-46	5.840606207154645e-45
140	Early gametocyte	PF3D7_1455700	14.198956	1.5737425	9.298757238541124e-46	1.409983763753411e-44
141	Early gametocyte	PF3D7_1014600	14.195948	1.5246975	9.70649488979955e-46	1.467376441322408e-44
142	Early gametocyte	PF3D7_1364400	14.190627	1.5235465	1.0471803825944642e-45	1.5735923174376095e-44
143	Early gametocyte	PF3D7_0703500	14.13857	1.0080657	2.197042745439673e-45	3.2916291162273794e-44
144	Early gametocyte	PF3D7_0926100	14.093998	1.3569502	4.134748489628425e-45	6.125576151112205e-44
145	Early gametocyte	PF3D7_0305500	14.030399	1.1476297	1.0157856577833843e-44	1.490710004799651e-43
146	Early gametocyte	PF3D7_0104300	14.0203495	1.0974579	1.1703641321560867e-44	1.7125532301141105e-43
147	Early gametocyte	PF3D7_0809900	14.012101	1.5336999	1.3145796916749678e-44	1.9081246905214162e-43
148	Early gametocyte	PF3D7_0724700	14.012055	1.1684955	1.3154236758725043e-44	1.9081246905214162e-43
149	Early gametocyte	PF3D7_0308200	14.010107	1.3314977	1.3520126618707576e-44	1.9555479970977903e-43
150	Early gametocyte	PF3D7_0934700	14.00212	0.8451098	1.5128942557285333e-44	2.1819586981326173e-43
151	Early gametocyte	PF3D7_0705500	13.999294	0.99986243	1.5742593891906561e-44	2.2639564109879377e-43
152	Early gametocyte	PF3D7_1444100	13.966857	1.2665269	2.4834748158874263e-44	3.551156723914243e-43
153	Early gametocyte	PF3D7_1322200	13.94203	0.7942973	3.517892834247291e-44	5.0159954929224874e-43
154	Early gametocyte	PF3D7_1202600	13.819299	0.85693353	1.949610133790828e-43	2.748621702667462e-42
155	Early gametocyte	PF3D7_0921200	13.811038	1.315645	2.186581799917693e-43	3.074076765766639e-42
156	Early gametocyte	PF3D7_1366900	13.781859	1.2034677	3.2772332139119037e-43	4.594534497380962e-42
157	Early gametocyte	PF3D7_0519500	13.735146	1.1129202	6.253061877399256e-43	8.693661374699963e-42
158	Early gametocyte	PF3D7_0713900	13.623841	1.5649658	2.8896098725173865e-42	3.9843274588364736e-41
159	Early gametocyte	PF3D7_1249800	13.5816965	1.0763618	5.142168428664965e-42	7.051514574718431e-41
160	Early gametocyte	PF3D7_0726400	13.466643	0.94368196	2.457874754850361e-41	3.3431093210281738e-40
161	Early gametocyte	PF3D7_1223500	13.343661	0.9127558	1.2896700494818622e-40	1.7260943942265242e-39
162	Early gametocyte	PF3D7_0610900	13.230978	0.9782411	5.812580824098794e-40	7.657045447808884e-39
163	Early gametocyte	PF3D7_0311300	13.088558	1.0630063	3.828047415319984e-39	4.990381812335325e-38
164	Early gametocyte	PF3D7_0813300	13.088079	0.93689156	3.8522376072567143e-39	5.008906878451153e-38
165	Early gametocyte	PF3D7_0715200	13.056303	0.73108566	5.8500439890124744e-39	7.586917514432457e-38
166	Early gametocyte	PF3D7_1143500	13.009441	0.9304403	1.0812994372079418e-38	1.3879902494492737e-37
167	Early gametocyte	PF3D7_1147300	13.000987	1.7863947	1.207742404498496e-38	1.54634161433111e-37
168	Early gametocyte	PF3D7_0403400	12.94411	1.0410867	2.5368531278437286e-38	3.2152691536989075e-37
169	Early gametocyte	PF3D7_0510100	12.842741	1.4683089	9.446899274439412e-38	1.188320487679484e-36
170	Early gametocyte	PF3D7_1343300	12.822017	1.1246969	1.2344777646530838e-37	1.548960975198457e-36
171	Early gametocyte	PF3D7_0526600	12.800414	1.7358346	1.6307916346811039e-37	2.0360555259861842e-36
172	Early gametocyte	PF3D7_1436100	12.7964945	1.0691363	1.7152012445222527e-37	2.1361278030414857e-36
173	Early gametocyte	PF3D7_1033100	12.738387	1.4591767	3.61795800261525e-37	4.472544634267472e-36
174	Early gametocyte	PF3D7_0819000	12.712592	1.4456539	5.033763740420902e-37	6.207484081860568e-36
175	Early gametocyte	PF3D7_1316100	12.689976	0.96849245	6.72063868581946e-37	8.267373912776439e-36
176	Early gametocyte	PF3D7_0917900	12.628838	0.83908325	1.4642463791231078e-36	1.788090651294131e-35
177	Early gametocyte	PF3D7_1134000	12.590521	1.1896617	2.3809589866870744e-36	2.8934704973807323e-35
178	Early gametocyte	PF3D7_1032100	12.572406	0.85843724	2.994715306392149e-36	3.6218014753692037e-35
179	Early gametocyte	PF3D7_1448500	12.522194	0.8474686	5.645290371262721e-36	6.794655245411894e-35
180	Early gametocyte	PF3D7_1008500	12.516531	1.1813709	6.062733282266596e-36	7.279631182702403e-35
181	Early gametocyte	PF3D7_1212900	12.513249	0.9564604	6.318523193579283e-36	7.568655825435424e-35
182	Early gametocyte	PF3D7_0527500	12.504636	0.9540332	7.042140180743208e-36	8.415357515988134e-35
183	Early gametocyte	PF3D7_0520800	12.488776	1.5764481	8.59655818189063e-36	1.024848587052472e-34
184	Early gametocyte	PF3D7_0708800	12.444752	1.0823433	1.4934843147027187e-35	1.7762553970362432e-34
185	Early gametocyte	PF3D7_0607000	12.442507	1.2681139	1.5360592224286227e-35	1.8225723965411954e-34
186	Early gametocyte	PF3D7_1138800	12.419321	1.3581951	2.0529645577286368e-35	2.424430380056477e-34
187	Early gametocyte	PF3D7_1422400	12.405148	1.1992239	2.4506148408262183e-35	2.8737467023613994e-34
188	Early gametocyte	PF3D7_1438900	12.399872	1.0601766	2.6174095466757684e-35	3.0621861339780144e-34
189	Early gametocyte	PF3D7_0720700	12.380378	0.78196925	3.3376845296986585e-35	3.886737506857904e-34
190	Early gametocyte	PF3D7_0801700	12.343007	1.0827911	5.313395257268618e-35	6.1588754725707135e-34
191	Early gametocyte	PF3D7_1416600	12.318715	1.1488833	7.182925619127669e-35	8.268601762018755e-34
192	Early gametocyte	PF3D7_0619400	12.31663	1.1927515	7.371023590417902e-35	8.46571336391475e-34
193	Early gametocyte	PF3D7_1329100	12.28213	1.4461211	1.1298298344829647e-34	1.2858539544829933e-33
194	Early gametocyte	PF3D7_1464600	12.266374	0.9494765	1.3726511065003813e-34	1.558673281340591e-33
195	Early gametocyte	PF3D7_0716000	12.233435	0.93844306	2.0603926081909056e-34	2.323845056294417e-33
196	Early gametocyte	PF3D7_1311800	12.204757	1.5974691	2.931835113836022e-34	3.284571525969418e-33
197	Early gametocyte	PF3D7_1313800	12.166087	1.4334059	4.711326189417307e-34	5.254699143263436e-33
198	Early gametocyte	PF3D7_0817300	12.154089	1.8677111	5.45664066834438e-34	6.059044140358505e-33
199	Early gametocyte	PF3D7_1405800	12.094171	1.0653899	1.1338176621290125e-33	1.2562098998290316e-32
200	Early gametocyte	PF3D7_1139300	12.036496	1.0781399	2.2845475454678147e-33	2.525582407643824e-32
201	Early gametocyte	PF3D7_0811600	11.989099	1.3308262	4.052912668808842e-33	4.431714310403394e-32
202	Early gametocyte	PF3D7_0704300	11.98388	1.7904186	4.316366734440635e-33	4.709531443512511e-32
203	Early gametocyte	PF3D7_0811300	11.946406	1.6201097	6.779342027690324e-33	7.364830657354488e-32
204	Early gametocyte	PF3D7_0916400	11.923596	0.77830136	8.917383318384717e-33	9.625020833327504e-32
205	Early gametocyte	PF3D7_1023900	11.920065	0.8188867	9.303613644109731e-33	1.0020351261756811e-31
206	Early gametocyte	PF3D7_1303500	11.917672	1.2642994	9.574646891067138e-33	1.0290182600913485e-31
207	Early gametocyte	PF3D7_1203700	11.90752	0.8205589	1.0814548523898966e-32	1.1597910051591649e-31
208	Early gametocyte	PF3D7_1129100	11.901026	1.2584754	1.1690084056341985e-32	1.251013472895105e-31
209	Early gametocyte	PF3D7_0405700	11.848741	1.4025191	2.1844839110083057e-32	2.3228654129980266e-31
210	Early gametocyte	PF3D7_0831300	11.783832	0.82792187	4.729333086897e-32	5.018292338929396e-31
211	Early gametocyte	PF3D7_1336700	11.779023	1.4827061	5.006979809545456e-32	5.301694443904777e-31
212	Early gametocyte	PF3D7_1462400	11.75856	1.3599738	6.381295238865608e-32	6.700360000808889e-31
213	Early gametocyte	PF3D7_0609700	11.708292	0.98333734	1.1558461212278222e-31	1.2111047353742047e-30
214	Early gametocyte	PF3D7_1208100	11.680252	1.0689493	1.6081747482102747e-31	1.6815477210973684e-30
215	Early gametocyte	PF3D7_1466300	11.621131	1.3710674	3.218473955362304e-31	3.337504293794092e-30
216	Early gametocyte	PF3D7_0823300	11.580023	1.35771	5.20322146758568e-31	5.3734503180684216e-30
217	Early gametocyte	PF3D7_0513200	11.57861	0.86259216	5.289678852984874e-31	5.451519130006383e-30
218	Early gametocyte	PF3D7_0502400	11.569518	1.5154586	5.881220157206756e-31	6.048738518241949e-30
219	Early gametocyte	PF3D7_1005500	11.535371	0.6815436	8.75088005423608e-31	8.981731491249669e-30
220	Early gametocyte	PF3D7_0516800	11.471681	0.80144763	1.8306796628685297e-30	1.863728443800639e-29
221	Early gametocyte	PF3D7_0903400	11.467751	1.4513493	1.915751656766587e-30	1.9463881711156883e-29
222	Early gametocyte	PF3D7_1229100	11.459718	1.9761705	2.1019863425461584e-30	2.1312867582301353e-29
223	Early gametocyte	PF3D7_0929200	11.451093	1.1111237	2.3219956121977773e-30	2.3401799151848685e-29
224	Early gametocyte	PF3D7_0719900	11.429627	0.78369206	2.9738256108778832e-30	2.991108364929077e-29
225	Early gametocyte	PF3D7_0910200	11.421891	1.0804052	3.2508252445827334e-30	3.256665050411325e-29
226	Early gametocyte	PF3D7_1340300	11.32713	0.98462	9.630845463495327e-30	9.552808968633014e-29
227	Early gametocyte	PF3D7_1419400	11.301905	1.2924455	1.2840195780768162e-29	1.2686012327495158e-28
228	Early gametocyte	PF3D7_1326600	11.300253	0.9294382	1.308406039723498e-29	1.2901551892676301e-28
229	Early gametocyte	PF3D7_1414500	11.282148	0.7049774	1.6077080507772885e-29	1.5821738640884727e-28
230	Early gametocyte	PF3D7_1438000	11.263007	1.1454313	1.998212681258402e-29	1.9587948139132657e-28
231	Early gametocyte	PF3D7_0918000	11.225215	0.91090614	3.0664082736814366e-29	2.9826168848075834e-28
232	Early gametocyte	PF3D7_0106300	11.212875	1.2271408	3.525508864387787e-29	3.4225394565497686e-28
233	Early gametocyte	PF3D7_0723400	11.141267	0.95568585	7.898787740895146e-29	7.60921605979899e-28
234	Early gametocyte	PF3D7_1450400	11.078305	1.2684029	1.5986934946326616e-28	1.5371346071956569e-27
235	Early gametocyte	PF3D7_1415400	11.046347	1.2983867	2.283185844119019e-28	2.1868911739758314e-27
236	Early gametocyte	PF3D7_0806800	11.028664	0.9376717	2.7796452342421605e-28	2.6522888651447538e-27
237	Early gametocyte	PF3D7_1008000	11.0092945	0.94465107	3.4469204701647667e-28	3.282750254223333e-27
238	Early gametocyte	PF3D7_1471100	11.005922	2.1444342	3.5783648750687756e-28	3.395049774663551e-27
239	Early gametocyte	PF3D7_0505000	10.949923	1.2121655	6.650449257075003e-28	6.285989608523435e-27
240	Early gametocyte	PF3D7_0807100	10.845854	1.2497656	2.086792810652298e-27	1.9613507709108396e-26
241	Early gametocyte	PF3D7_1104200	10.839188	1.1577342	2.2445413942460214e-27	2.1056735061160341e-26
242	Early gametocyte	PF3D7_0622800	10.838231	1.3881875	2.2681429228446517e-27	2.123845024208453e-26
243	Early gametocyte	PF3D7_1010200	10.79015	1.6703593	3.831634883254313e-27	3.5811872400471873e-26
244	Early gametocyte	PF3D7_0815800	10.765186	0.8195457	5.025960325394764e-27	4.6800176016987603e-26
245	Early gametocyte	PF3D7_0318200	10.763762	1.7310461	5.104269903986003e-27	4.7441353052047684e-26
246	Early gametocyte	PF3D7_1456000	10.761643	1.4734496	5.223039392960428e-27	4.8455517030070954e-26
247	Early gametocyte	PF3D7_0312200	10.709381	0.951072	9.197491411817238e-27	8.501327697221127e-26
248	Early gametocyte	PF3D7_0319700	10.683232	0.86272705	1.219498485243705e-26	1.1210005306663287e-25
249	Early gametocyte	PF3D7_1027800	10.663966	0.9267937	1.5005896402056076e-26	1.3768664358669002e-25
250	Early gametocyte	PF3D7_1237500	10.653062	1.1804804	1.6872177046883702e-26	1.5424673333025373e-25
251	Early gametocyte	PF3D7_1325400	10.639652	0.78990394	1.9485580786417076e-26	1.76850144605836e-25
252	Early gametocyte	PF3D7_0305300	10.627677	1.1495259	2.215617936466513e-26	2.0072538669901498e-25
253	Early gametocyte	PF3D7_1306500	10.619724	0.6355783	2.412719835379801e-26	2.1818812349137337e-25
254	Early gametocyte	PF3D7_0614300	10.610678	1.8861724	2.658130406110043e-26	2.3951807016636094e-25
255	Early gametocyte	PF3D7_1446500	10.604321	0.6899444	2.845249357059139e-26	2.5591947173978166e-25
256	Early gametocyte	PF3D7_0310500	10.589372	0.97097737	3.338238336884207e-26	2.991896109432471e-25
257	Early gametocyte	PF3D7_1139800	10.562848	0.9647315	4.430144249539218e-26	3.9563868306828e-25
258	Early gametocyte	PF3D7_1429800	10.555716	1.194277	4.779849009639071e-26	4.25355712400328e-25
259	Early gametocyte	PF3D7_1408200	10.5131035	0.9742198	7.517826982693527e-26	6.678225420555542e-25
260	Early gametocyte	PF3D7_0305100	10.500547	0.72392386	8.588056520626097e-26	7.602020401591248e-25
261	Early gametocyte	PF3D7_0728100	10.431479	0.6507984	1.7809341294433629e-25	1.5599491091930609e-24
262	Early gametocyte	PF3D7_1004000	10.414412	0.9228335	2.1311068425020917e-25	1.863419031797561e-24
263	Early gametocyte	PF3D7_1113000	10.349924	1.7745601	4.18817730221741e-25	3.62421756548779e-24
264	Early gametocyte	PF3D7_0418000	10.34842	0.61995417	4.254482131526928e-25	3.675257455788925e-24
265	Early gametocyte	PF3D7_1116800	10.320027	1.2456636	5.72068986566205e-25	4.9248957865793875e-24
266	Early gametocyte	PF3D7_1030300	10.311345	1.0057007	6.261851494064443e-25	5.3723474613178525e-24
267	Early gametocyte	PF3D7_1451200	10.295303	1.1024537	7.398614420875062e-25	6.3260043915454746e-24
268	Early gametocyte	PF3D7_0602600	10.25841	1.4839691	1.0847735685296007e-24	9.259317245663377e-24
269	Early gametocyte	PF3D7_0404600	10.151857	0.77068776	3.2511479590672612e-24	2.747055826019964e-23
270	Early gametocyte	PF3D7_0420300	10.119135	1.1368121	4.544122504776606e-24	3.833100983440972e-23
271	Early gametocyte	PF3D7_0723800	10.115261	0.70287204	4.7275289433039494e-24	3.981118752758812e-23
272	Early gametocyte	PF3D7_1038400	10.099311	0.47037908	5.563197675524962e-24	4.673520301061525e-23
273	Early gametocyte	PF3D7_1226300	10.094468	1.3816832	5.844702154909995e-24	4.8972554449905285e-23
274	Early gametocyte	PF3D7_0214100	10.051172	1.1485407	9.078079966100015e-24	7.568585274062455e-23
275	Early gametocyte	PF3D7_1402800	10.050078	1.2185929	9.179408008344739e-24	7.64037293430883e-23
276	Early gametocyte	PF3D7_1322100	10.034344	1.1609516	1.0767256521971895e-23	8.947162331751148e-23
277	Early gametocyte	PF3D7_0919900	9.993942	0.67492497	1.6200724580126152e-23	1.3439906887215397e-22
278	Early gametocyte	PF3D7_0703900	9.9863205	0.7963418	1.7495651138053122e-23	1.4490210076219243e-22
279	Early gametocyte	PF3D7_1439300	9.940073	0.81923926	2.786215157235095e-23	2.3000022819346944e-22
280	Early gametocyte	PF3D7_0504400	9.930605	1.373077	3.0638959236412045e-23	2.525072847414648e-22
281	Early gametocyte	PF3D7_1004200	9.868727	0.9335066	5.688202592274755e-23	4.649688731372475e-22
282	Early gametocyte	PF3D7_0103200	9.861253	1.0191743	6.128009965202572e-23	5.00105398623605e-22
283	Early gametocyte	PF3D7_1332900	9.788835	1.8093371	1.2573642845215698e-22	1.017856668389316e-21
284	Early gametocyte	PF3D7_1123500	9.740936	1.1422775	2.016877094652599e-22	1.619632982089823e-21
285	Early gametocyte	PF3D7_0319000	9.729394	1.5980072	2.2593397553526645e-22	1.8114418901142208e-21
286	Early gametocyte	PF3D7_1340900	9.671698	0.86466753	3.9772656804896043e-22	3.1735924404415455e-21
287	Early gametocyte	PF3D7_1118300	9.66894	1.0050657	4.0858811027101926e-22	3.2550852784924537e-21
288	Early gametocyte	PF3D7_1327300	9.668302	0.48871255	4.111430531914068e-22	3.2702487860026476e-21
289	Early gametocyte	PF3D7_0904900	9.658994	1.2016251	4.502664978786354e-22	3.5757714443874546e-21
290	Early gametocyte	PF3D7_1142300	9.635318	0.9329241	5.671641728746478e-22	4.4899006051385765e-21
291	Early gametocyte	PF3D7_0414100	9.572266	1.2735547	1.045885323837602e-21	8.253613899907114e-21
292	Early gametocyte	PF3D7_1120000	9.540808	0.89589435	1.4172438091167867e-21	1.114913272407077e-20
293	Early gametocyte	PF3D7_0508700	9.51941	0.6772296	1.741644499997448e-21	1.3658302727323736e-20
294	Early gametocyte	PF3D7_0321800	9.477698	0.86285996	2.5995341963566114e-21	2.0322526684600983e-20
295	Early gametocyte	PF3D7_0416500	9.472719	0.57463694	2.726513662154835e-21	2.1282071649074833e-20
296	Early gametocyte	PF3D7_0613500	9.441056	0.91731507	3.690391596944221e-21	2.871639600784969e-20
297	Early gametocyte	PF3D7_0721000	9.418201	0.6672791	4.588825790131873e-21	3.5542155309678814e-20
298	Early gametocyte	PF3D7_1473900	9.402387	0.97817147	5.3339183041123595e-21	4.1248555890772145e-20
299	Early gametocyte	PF3D7_0214000	9.402227	1.1517359	5.342012617852539e-21	4.1248555890772145e-20
300	Early gametocyte	PF3D7_0818200	9.384646	1.0356531	6.3127633685059175e-21	4.859472292412761e-20
301	Early gametocyte	PF3D7_0512800	9.378381	1.0883498	6.699387907003966e-21	5.149192634801364e-20
302	Early gametocyte	PF3D7_1356800	9.37486	0.7550853	6.926780158531622e-21	5.31582715835936e-20
303	Early gametocyte	PF3D7_0930500	9.373948	1.2827246	6.98688537507099e-21	5.353767587401725e-20
304	Early gametocyte	PF3D7_1363400	9.31371	1.1259682	1.2344308653461115e-20	9.426939767378744e-20
305	Early gametocyte	PF3D7_0302900	9.286377	1.6288543	1.5962947099262026e-20	1.2157516159513825e-19
306	Early gametocyte	PF3D7_1434300	9.249052	1.41879	2.2649333721239227e-20	1.7171753164184242e-19
307	Early gametocyte	PF3D7_0524000	9.243047	1.3673569	2.3957530501699193e-20	1.810886228735365e-19
308	Early gametocyte	PF3D7_1347500	9.230457	1.0110881	2.6947904869219452e-20	2.0338576622347732e-19
309	Early gametocyte	PF3D7_1447800	9.22574	0.9679631	2.816088154244215e-20	2.1222141811038612e-19
310	Early gametocyte	PF3D7_0802000	9.223085	1.230593	2.886712374419659e-20	2.17217532342013e-19
311	Early gametocyte	PF3D7_1250200	9.194898	0.7067044	3.753511585001538e-20	2.820190815138132e-19
312	Early gametocyte	PF3D7_1335700	9.1916275	1.2520666	3.869406709951135e-20	2.902922612443161e-19
313	Early gametocyte	PF3D7_0811200	9.1724415	1.1687524	4.624267632554147e-20	3.464059589222278e-19
314	Early gametocyte	PF3D7_1342000	9.169183	0.6065644	4.766198712621307e-20	3.5650598120188287e-19
315	Early gametocyte	PF3D7_1419700	9.15437	1.0939296	5.467550215179986e-20	4.0835765669625525e-19
316	Early gametocyte	PF3D7_1464500	9.146122	0.8995434	5.901413440575193e-20	4.4010689536771015e-19
317	Early gametocyte	PF3D7_0506500	9.126935	0.54664826	7.046600624450045e-20	5.239539042091078e-19
318	Early gametocyte	PF3D7_1457900	9.124019	0.8147067	7.238938191616198e-20	5.374590352621552e-19
319	Early gametocyte	PF3D7_0511300	9.121762	1.0612618	7.391249751109965e-20	5.4714870945163595e-19
320	Early gametocyte	PF3D7_0617100	9.113331	1.2214719	7.989059114484832e-20	5.90531482998518e-19
321	Early gametocyte	PF3D7_1013600	9.110323	0.8937921	8.213697234476255e-20	6.062433297034754e-19
322	Early gametocyte	PF3D7_0409300	9.109537	1.4033607	8.273431331336735e-20	6.097555338029233e-19
323	Early gametocyte	PF3D7_0517700	9.1007185	0.764707	8.973633883597548e-20	6.594241356043352e-19
324	Early gametocyte	PF3D7_1115400	9.09975	0.87075746	9.054011142804699e-20	6.643579228908887e-19
325	Early gametocyte	PF3D7_0730500	9.097084	0.81090856	9.278979147129193e-20	6.798714794079039e-19
326	Early gametocyte	PF3D7_0524100	9.08765	0.76537734	1.0120285599799836e-19	7.393553628150709e-19
327	Early gametocyte	PF3D7_1416200	9.085918	1.05781	1.0282720380510428e-19	7.501304300840384e-19
328	Early gametocyte	PF3D7_0912400	9.06059	1.2308387	1.2974676138466604e-19	9.451364229167472e-19
329	Early gametocyte	PF3D7_1227600	9.056409	0.89796185	1.348163148228477e-19	9.806421508635835e-19
330	Early gametocyte	PF3D7_1347700	9.052512	0.7775407	1.3971650106522793e-19	1.0133484376392761e-18
331	Early gametocyte	PF3D7_0516100	9.05029	1.040842	1.4258882664043441e-19	1.0326887747595098e-18
332	Early gametocyte	PF3D7_0509800	9.049983	0.8137812	1.4299110515907805e-19	1.034110024198001e-18
333	Early gametocyte	PF3D7_1459200	9.044172	1.3847429	1.5080386299481255e-19	1.089042573195632e-18
334	Early gametocyte	PF3D7_0909900	8.995031	1.2942734	2.3616495839376143e-19	1.6957252162779523e-18
335	Early gametocyte	PF3D7_0203000	8.982031	1.1837231	2.65813479435749e-19	1.900452782461573e-18
336	Early gametocyte	PF3D7_0621200	8.971003	0.993189	2.938286578390891e-19	2.0918099768714723e-18
337	Early gametocyte	PF3D7_1207200	8.958549	1.4272224	3.289788701958263e-19	2.3387322231060232e-18
338	Early gametocyte	PF3D7_0505100	8.891862	1.0487578	6.0093176901255625e-19	4.253986669497912e-18
339	Early gametocyte	PF3D7_1343800	8.843052	0.5327839	9.31388239670482e-19	6.5655022119468386e-18
340	Early gametocyte	PF3D7_0205900	8.8378	1.0858651	9.762219064604943e-19	6.871890250386004e-18
341	Early gametocyte	PF3D7_1462800	8.832262	0.78514564	1.0257954890011355e-18	7.200653929086292e-18
342	Early gametocyte	PF3D7_1134200	8.820173	1.0175925	1.1428231365049628e-18	7.999761955534741e-18
343	Early gametocyte	PF3D7_1433500	8.781937	1.3126594	1.606834270258945e-18	1.1200973892263395e-17
344	Early gametocyte	PF3D7_1331700	8.746229	0.9935555	2.206007607055292e-18	1.5335113822452232e-17
345	Early gametocyte	PF3D7_0826500	8.712367	0.8372955	2.9759322449149334e-18	2.0601660603073172e-17
346	Early gametocyte	PF3D7_0220100	8.693955	1.6259266	3.5003520029530675e-18	2.413223448189759e-17
347	Early gametocyte	PF3D7_1352700	8.675885	1.2598755	4.103462124858108e-18	2.8174112728676943e-17
348	Early gametocyte	PF3D7_0606000	8.666793	1.1851757	4.4446182758437375e-18	3.0474780227403985e-17
349	Early gametocyte	PF3D7_1316900	8.665517	1.195076	4.4946881548680945e-18	3.077604345059068e-17
350	Early gametocyte	PF3D7_0914700	8.658704	1.2964349	4.771598480475487e-18	3.262759233447748e-17
351	Early gametocyte	PF3D7_0418300	8.604869	0.6799363	7.64040932450235e-18	5.203149850702483e-17
352	Early gametocyte	PF3D7_0910300	8.562815	0.85818636	1.1014456154314466e-17	7.480589369215739e-17
353	Early gametocyte	PF3D7_0727800	8.531209	1.1505147	1.44825883894936e-17	9.809461690535543e-17
354	Early gametocyte	PF3D7_1136300	8.509345	0.8055242	1.7491885238371857e-17	1.1831775203691153e-16
355	Early gametocyte	PF3D7_1454200	8.504753	1.0934474	1.819822355790871e-17	1.2292985738511953e-16
356	Early gametocyte	PF3D7_0520100	8.440561	1.1134483	3.1581629175429e-17	2.1190935405277827e-16
357	Early gametocyte	PF3D7_0725100	8.378102	1.4284347	5.3788031364725623e-17	3.5899219337707167e-16
358	Early gametocyte	PF3D7_1216900	8.3699665	0.73595923	5.763439644977695e-17	3.8415276996205913e-16
359	Early gametocyte	PF3D7_1462300	8.366059	1.4154903	5.957740126192301e-17	3.965768924848695e-16
360	Early gametocyte	PF3D7_0824800	8.346838	0.8951528	7.01148211243185e-17	4.6610104267941e-16
361	Early gametocyte	PF3D7_0306800	8.313295	1.2387365	9.308060684983248e-17	6.155093093271532e-16
362	Early gametocyte	PF3D7_0910100	8.299463	1.3439103	1.0458272638897205e-16	6.888460679084655e-16
363	Early gametocyte	PF3D7_1476500	8.2942	1.6760123	1.0931884984541514e-16	7.190973884326849e-16
364	Early gametocyte	PF3D7_0820300	8.284447	1.0154697	1.186595581358108e-16	7.784997676910253e-16
365	Early gametocyte	PF3D7_0208300	8.239145	1.4318849	1.7344472878988227e-16	1.1320144262632239e-15
366	Early gametocyte	PF3D7_1211600	8.233562	0.62040126	1.8172610035492855e-16	1.1829874159291653e-15
367	Early gametocyte	PF3D7_1231800	8.226408	1.5648329	1.9291180031774315e-16	1.2541765878170373e-15
368	Early gametocyte	PF3D7_0410800	8.216358	0.88212466	2.0977585837605337e-16	1.3602907405547955e-15
369	Early gametocyte	PF3D7_1138700	8.213635	1.020516	2.1459058257236684e-16	1.3897163018460764e-15
370	Early gametocyte	PF3D7_0910500	8.211141	1.0614194	2.190979545098735e-16	1.4152543548070208e-15
371	Early gametocyte	PF3D7_0627300	8.177894	0.53337896	2.8884857727410185e-16	1.8610154163526535e-15
372	Early gametocyte	PF3D7_0204100	8.172562	0.53886384	3.019098993771931e-16	1.9426740833001694e-15
373	Early gametocyte	PF3D7_0213900	8.165691	1.0119315	3.196001950727919e-16	2.0538711639825128e-15
374	Early gametocyte	PF3D7_1308900	8.162205	0.72189957	3.2896424260477103e-16	2.111344672165404e-15
375	Early gametocyte	PF3D7_1014300	8.156952	0.4858519	3.4358431025477463e-16	2.199553129041727e-15
376	Early gametocyte	PF3D7_1473700	8.144579	1.697188	3.806046198271436e-16	2.4334453336464123e-15
377	Early gametocyte	PF3D7_1112100	8.1161175	0.8528198	4.813345717802936e-16	3.0696546578974506e-15
378	Early gametocyte	PF3D7_1405900	8.106159	0.7533204	5.224484449625946e-16	3.323407788678406e-15
379	Early gametocyte	PF3D7_1221000	8.083964	1.348254	6.269444241187089e-16	3.963015194775567e-15
380	Early gametocyte	PF3D7_1445200	8.05997	0.8486682	7.631326125814201e-16	4.811762038374557e-15
381	Early gametocyte	PF3D7_0827900	8.0564375	0.49121654	7.854990717020456e-16	4.946574455298076e-15
382	Early gametocyte	PF3D7_0320900	8.021266	0.77312535	1.0466097603955247e-15	6.55797052113001e-15
383	Early gametocyte	PF3D7_0606700	7.9963365	0.6973508	1.2817567608957547e-15	7.996650359194849e-15
384	Early gametocyte	PF3D7_1321700	7.996257	0.54894567	1.2825868776951293e-15	7.996650359194849e-15
385	Early gametocyte	PF3D7_0807600	7.992702	1.058922	1.3201291340195723e-15	8.220506356878702e-15
386	Early gametocyte	PF3D7_1244100	7.9557867	1.1667132	1.7799671689450777e-15	1.105650398630612e-14
387	Early gametocyte	PF3D7_0615600	7.941488	0.8019608	1.9977034772644985e-15	1.2378362657272243e-14
388	Early gametocyte	PF3D7_0919400	7.9292626	0.72319853	2.204511705265107e-15	1.3609402519957654e-14
389	Early gametocyte	PF3D7_0801800	7.9251266	0.6139303	2.279140164316328e-15	1.4052831062289496e-14
390	Early gametocyte	PF3D7_1361200	7.8938966	0.6605281	2.928945349049643e-15	1.799311714428416e-14
391	Early gametocyte	PF3D7_1446200	7.8856363	1.7350303	3.129366164565424e-15	1.9200842029283453e-14
392	Early gametocyte	PF3D7_1453700	7.8744025	0.3836025	3.423756595138621e-15	2.09558955500009e-14
393	Early gametocyte	PF3D7_0615400	7.8692636	0.58595735	3.567343204684309e-15	2.1808155352388e-14
394	Early gametocyte	PF3D7_0529800	7.83931	0.81717056	4.530288821019898e-15	2.7661216049512004e-14
395	Early gametocyte	PF3D7_0810600	7.8285317	0.8539287	4.9360069509612555e-15	3.010184554905776e-14
396	Early gametocyte	PF3D7_0217600	7.7921863	0.8145027	6.5859652167658865e-15	3.987329242816404e-14
397	Early gametocyte	PF3D7_1316600	7.7877994	0.9575666	6.818625393728953e-15	4.1182528100030826e-14
398	Early gametocyte	PF3D7_1431700	7.774731	0.45910722	7.560785964739019e-15	4.550070114751216e-14
399	Early gametocyte	PF3D7_1429200	7.768066	1.1219292	7.969365481731602e-15	4.790209024288731e-14
400	Early gametocyte	PF3D7_1147600	7.7607055	1.0224769	8.445820089529323e-15	5.0705228504004394e-14
401	Early gametocyte	PF3D7_1104900	7.742943	0.77835214	9.714165752530317e-15	5.797312474667022e-14
402	Early gametocyte	PF3D7_1007900	7.7355256	0.98938686	1.0297670419393016e-14	6.138243210799709e-14
403	Early gametocyte	PF3D7_1473500	7.730057	1.0047811	1.0749864259694058e-14	6.400186087711089e-14
404	Early gametocyte	PF3D7_1022600	7.714573	0.8168729	1.2138807799669351e-14	7.218563548168303e-14
405	Early gametocyte	PF3D7_0504700	7.6802897	0.41450047	1.5872945394965827e-14	9.405704006769007e-14
406	Early gametocyte	PF3D7_0622900	7.67637	0.661218	1.636598328024929e-14	9.686423358911696e-14
407	Early gametocyte	PF3D7_1211900	7.6687365	1.540105	1.7369898740714344e-14	1.0268494909263285e-13
408	Early gametocyte	PF3D7_0307200	7.621373	0.723586	2.5099111376871416e-14	1.4785497652642916e-13
409	Early gametocyte	PF3D7_1134300	7.6156535	0.7498239	2.6236040561356238e-14	1.5437126327953924e-13
410	Early gametocyte	PF3D7_1308400	7.614731	0.6119221	2.642417501215176e-14	1.551145431415084e-13
411	Early gametocyte	PF3D7_1224300	7.612634	1.831642	2.685648678959883e-14	1.5746811588434175e-13
412	Early gametocyte	PF3D7_0801900	7.60369	0.43883073	2.878034506426065e-14	1.6855140242418228e-13
413	Early gametocyte	PF3D7_0816600	7.597686	1.1870768	3.01472953855191e-14	1.7614583881248005e-13
414	Early gametocyte	PF3D7_0602000	7.595111	0.6223797	3.075288208019755e-14	1.7926680041871255e-13
415	Early gametocyte	PF3D7_1253000	7.565214	2.638806	3.872261551040883e-14	2.249407491281735e-13
416	Early gametocyte	PF3D7_0925800	7.5525446	0.62365586	4.2683586084483316e-14	2.476634896624529e-13
417	Early gametocyte	PF3D7_1333200	7.547759	1.5558513	4.4281083597578016e-14	2.566359798801894e-13
418	Early gametocyte	PF3D7_0319400	7.540342	0.62404776	4.687408212162584e-14	2.710380393645623e-13
419	Early gametocyte	PF3D7_1126500	7.5227504	0.7435734	5.3635844118015027e-14	3.0942333520496257e-13
420	Early gametocyte	PF3D7_0806700	7.5038595	0.57586783	6.196567158768768e-14	3.570674003428295e-13
421	Early gametocyte	PF3D7_1404900	7.477278	0.40789557	7.58776008179077e-14	4.3523391829151853e-13
422	Early gametocyte	PF3D7_0815200	7.4743843	1.8247987	7.756612113759491e-14	4.444113721342339e-13
423	Early gametocyte	PF3D7_1114200	7.4647455	1.4065647	8.346084778600425e-14	4.770956663302453e-13
424	Early gametocyte	PF3D7_0820000	7.4624667	0.6744784	8.491751075064942e-14	4.84870291760534e-13
425	Early gametocyte	PF3D7_0522000	7.456998	0.71246785	8.851623129088508e-14	5.047073169188513e-13
426	Early gametocyte	PF3D7_1431200	7.456884	0.83821917	8.85927766896808e-14	5.047073169188513e-13
427	Early gametocyte	PF3D7_1207100	7.456109	0.6427243	8.911501361113784e-14	5.071068631681416e-13
428	Early gametocyte	PF3D7_1130600	7.4473586	1.4460857	9.52274234657536e-14	5.412756946484907e-13
429	Early gametocyte	PF3D7_0706000	7.427192	0.40621936	1.1092723392899084e-13	6.290890249600057e-13
430	Early gametocyte	PF3D7_0315500	7.405453	1.411905	1.3070345092145147e-13	7.387394371337443e-13
431	Early gametocyte	PF3D7_1106500	7.388431	1.5930482	1.4857144757472525e-13	8.387852591423466e-13
432	Early gametocyte	PF3D7_1343700	7.3787007	1.2599277	1.5984146001249936e-13	9.013980761828476e-13
433	Early gametocyte	PF3D7_1227500	7.3744054	0.6573463	1.6508000600943435e-13	9.298951180262078e-13
434	Early gametocyte	PF3D7_0716100	7.332272	0.83648777	2.2628327312589314e-13	1.2689561428143661e-12
435	Early gametocyte	PF3D7_0719400	7.327612	0.26898113	2.342898590077062e-13	1.3123892883478543e-12
436	Early gametocyte	PF3D7_1408100	7.295824	1.0155964	2.968370572119687e-13	1.653524073414951e-12
437	Early gametocyte	PF3D7_0914500	7.2797246	0.8294334	3.3450210348849765e-13	1.8612705736239133e-12
438	Early gametocyte	PF3D7_1219600	7.2729115	1.1353785	3.518213034294011e-13	1.955471895805276e-12
439	Early gametocyte	PF3D7_1231600	7.2472873	0.84422773	4.2520202227167344e-13	2.3529095366940785e-12
440	Early gametocyte	PF3D7_0825500	7.244245	0.8616371	4.3485466680684846e-13	2.4036735382197934e-12
441	Early gametocyte	PF3D7_0210200	7.2348795	0.55516285	4.659427273386178e-13	2.569853350013761e-12
442	Early gametocyte	PF3D7_1411400	7.23341	1.1370163	4.710156614686883e-13	2.5949809055009292e-12
443	Early gametocyte	PF3D7_0523000	7.2225404	1.0986199	5.102530963968058e-13	2.8080704943153164e-12
444	Early gametocyte	PF3D7_0413600	7.199696	1.2806323	6.03469344821391e-13	3.317428961290867e-12
445	Early gametocyte	PF3D7_1222700	7.1982718	0.7178609	6.098047862054149e-13	3.3449292043333083e-12
446	Early gametocyte	PF3D7_1237200	7.1702776	0.7347639	7.484575313672253e-13	4.087604298076283e-12
447	Early gametocyte	PF3D7_0207100	7.1639657	0.6591813	7.837601678736692e-13	4.275752481041246e-12
448	Early gametocyte	PF3D7_1333600	7.154646	0.92138916	8.388927747358696e-13	4.5715557398472634e-12
449	Early gametocyte	PF3D7_1140700	7.151148	0.8030267	8.605520365705386e-13	4.684501812958278e-12
450	Early gametocyte	PF3D7_0322700	7.1161695	0.64196754	1.1096777296968895e-12	6.001586773005052e-12
451	Early gametocyte	PF3D7_1227200	7.0901465	0.9655857	1.3397003587104952e-12	7.222294415003195e-12
452	Early gametocyte	PF3D7_1016400	7.087754	1.2641846	1.3630606553120925e-12	7.340344880913511e-12
453	Early gametocyte	PF3D7_1451100	7.064078	0.8904295	1.6168589706772774e-12	8.679160613721128e-12
454	Early gametocyte	PF3D7_1015900	7.048993	1.1873751	1.8021736637460459e-12	9.653265334409183e-12
455	Early gametocyte	PF3D7_0931100	7.0467143	0.64279026	1.8319208512488988e-12	9.802143659294482e-12
456	Early gametocyte	PF3D7_0106100	7.012169	0.8735896	2.346519068325089e-12	1.2502313379961381e-11
457	Early gametocyte	PF3D7_0919000	7.0068593	0.8846763	2.4372705543862327e-12	1.2958327237780192e-11
458	Early gametocyte	PF3D7_1323400	7.00106	0.95439905	2.5403310465151387e-12	1.347771831126795e-11
459	Early gametocyte	PF3D7_1126000	6.9997954	1.6246259	2.563367226487318e-12	1.3585575617465521e-11
460	Early gametocyte	PF3D7_1450300	6.9821806	1.2514669	2.906327406585674e-12	1.5354586582793156e-11
461	Early gametocyte	PF3D7_1310400	6.958277	1.2806342	3.444593536910684e-12	1.8141044031222165e-11
462	Early gametocyte	PF3D7_1454400	6.9178524	0.68485296	4.585412149030498e-12	2.4123882155119573e-11
463	Early gametocyte	PF3D7_1133100	6.909444	0.8979727	4.865566753443199e-12	2.557097333563499e-11
464	Early gametocyte	PF3D7_0933300	6.861591	0.7280287	6.8097830805117115e-12	3.5491486273196557e-11
465	Early gametocyte	PF3D7_0723900	6.854869	0.8653613	7.137803994983979e-12	3.71624878120587e-11
466	Early gametocyte	PF3D7_1234800	6.8503	0.957518	7.36953377629084e-12	3.832921245927848e-11
467	Early gametocyte	PF3D7_0204700	6.8471212	1.2677622	7.535094803449378e-12	3.914973169618264e-11
468	Early gametocyte	PF3D7_0823200	6.8469048	0.7433958	7.546501186082661e-12	3.9168448245035036e-11
469	Early gametocyte	PF3D7_0526500	6.8460045	0.81154406	7.594109425804599e-12	3.937482976044761e-11
470	Early gametocyte	PF3D7_1430300	6.844512	0.8116738	7.673704158509093e-12	3.9746461477355143e-11
471	Early gametocyte	PF3D7_1229300	6.8396697	0.5476948	7.937600680839875e-12	4.10709462032323e-11
472	Early gametocyte	PF3D7_1205500	6.794494	0.29341397	1.0869332089263258e-11	5.583743884955199e-11
473	Early gametocyte	PF3D7_1329000	6.7918167	1.0364376	1.1073031622419308e-11	5.682571136290644e-11
474	Early gametocyte	PF3D7_0709300	6.7630134	0.6210568	1.351506326043537e-11	6.872553445200113e-11
475	Early gametocyte	PF3D7_1030100	6.754138	0.6850702	1.4368704740332249e-11	7.299243835195098e-11
476	Early gametocyte	PF3D7_1105400	6.738301	0.55874914	1.602495724779127e-11	8.124167719865089e-11
477	Early gametocyte	PF3D7_1206800	6.722475	1.6431662	1.7866330786650472e-11	9.030323687633305e-11
478	Early gametocyte	PF3D7_0829000	6.717986	0.7172387	1.842533952407071e-11	9.294148650383005e-11
479	Early gametocyte	PF3D7_0208400	6.7147846	0.4738603	1.8834449824028842e-11	9.471954275230536e-11
480	Early gametocyte	PF3D7_0913200	6.7140894	0.66859657	1.8924428230965543e-11	9.507678207328935e-11
481	Early gametocyte	PF3D7_1362400	6.6754193	0.56438476	2.465259495821623e-11	1.2311579511968881e-10
482	Early gametocyte	PF3D7_0817200	6.6736875	1.3822929	2.4945421225121112e-11	1.244543430704601e-10
483	Early gametocyte	PF3D7_0819500	6.672446	0.8830917	2.5157502008956776e-11	1.2538778806648863e-10
484	Early gametocyte	PF3D7_0411400	6.6673527	1.2813075	2.6045841133447694e-11	1.296865839769583e-10
485	Early gametocyte	PF3D7_0107500	6.653498	0.9172502	2.8620728536196012e-11	1.4222518467640375e-10
486	Early gametocyte	PF3D7_0105800	6.6433578	0.8069037	3.066160580274508e-11	1.5206580980630193e-10
487	Early gametocyte	PF3D7_0915400	6.639336	1.1798451	3.1509943559651186e-11	1.5611886152605064e-10
488	Early gametocyte	PF3D7_0210500	6.6390057	1.0218284	3.1580649398300973e-11	1.5631487113419387e-10
489	Early gametocyte	PF3D7_0316400	6.627532	0.9266306	3.413451922518474e-11	1.6829189783025757e-10
490	Early gametocyte	PF3D7_0103500	6.6241026	1.019263	3.493637527237823e-11	1.7190751714908463e-10
491	Early gametocyte	PF3D7_0515300	6.593044	0.6077418	4.3089946532755106e-11	2.1078795482251255e-10
492	Early gametocyte	PF3D7_0322400	6.587609	0.9030876	4.469657644251587e-11	2.1843438867087355e-10
493	Early gametocyte	PF3D7_1031600	6.5793486	0.83255935	4.725135680156952e-11	2.3024714542434705e-10
494	Early gametocyte	PF3D7_0621900	6.562999	1.0106746	5.2736255889253965e-11	2.56227752476443e-10
495	Early gametocyte	PF3D7_1009200	6.558464	1.481535	5.43647570422001e-11	2.638846379059984e-10
496	Early gametocyte	PF3D7_1305000	6.522198	0.7518836	6.928430086972154e-11	3.337215989108756e-10
497	Early gametocyte	PF3D7_1229500	6.507979	1.2525557	7.616848758576927e-11	3.665288966375609e-10
498	Early gametocyte	PF3D7_0714200	6.492803	1.1000385	8.42539051994439e-11	4.0427375735756113e-10
499	Early gametocyte	PF3D7_0411900	6.4833574	0.5002973	8.970355566309519e-11	4.300116006428603e-10
500	Early gametocyte	PF3D7_1134500	6.4688993	1.1078432	9.871948537814192e-11	4.723289772286886e-10
501	Early gametocyte	PF3D7_1405100	6.45934	0.6299512	1.0516069729498855e-10	5.026681330700453e-10
502	Early gametocyte	PF3D7_1241400	6.4419646	0.7189926	1.1793677303681882e-10	5.632013928371015e-10
503	Early gametocyte	PF3D7_1022000	6.438524	0.79722965	1.2064107931490204e-10	5.755680390508492e-10
504	Early gametocyte	PF3D7_0615900	6.433123	0.4623177	1.2500825106506548e-10	5.95271738231085e-10
505	Early gametocyte	PF3D7_1218200	6.432052	0.5698967	1.2589249311987995e-10	5.989141449940071e-10
506	Early gametocyte	PF3D7_0522100	6.429295	0.7934328	1.2819716958654146e-10	6.087243085665578e-10
507	Early gametocyte	PF3D7_1445600	6.4268794	1.02464	1.302499896400484e-10	6.178872381884715e-10
508	Early gametocyte	PF3D7_0623800	6.406337	1.0777557	1.490574638970563e-10	7.057730295276656e-10
509	Early gametocyte	PF3D7_1134700	6.3916507	0.8477908	1.641046665927825e-10	7.748272075533164e-10
510	Early gametocyte	PF3D7_0623100	6.3915024	0.75643367	1.6426373766953052e-10	7.748493415069302e-10
511	Early gametocyte	PF3D7_0108700	6.3691483	0.70475674	1.90080970489854e-10	8.94110956784046e-10
512	Early gametocyte	PF3D7_0610800	6.366926	1.0201211	1.9285369263596212e-10	9.063040106178782e-10
513	Early gametocyte	PF3D7_0803100	6.349836	0.64946663	2.1554463186797525e-10	1.0101013140479625e-09
514	Early gametocyte	PF3D7_1037300	6.338602	0.64028364	2.318595010736413e-10	1.0845319998961843e-09
515	Early gametocyte	PF3D7_0212100	6.331891	0.8562731	2.421744768268174e-10	1.128573536855893e-09
516	Early gametocyte	PF3D7_0321600	6.304991	0.45084918	2.882110944277698e-10	1.3406223196783842e-09
517	Early gametocyte	PF3D7_1202000	6.3008437	0.83492553	2.9603020300249375e-10	1.3744455031170363e-09
518	Early gametocyte	PF3D7_1019700	6.2945313	0.5295691	3.0832979702835964e-10	1.4275897152078756e-09
519	Early gametocyte	PF3D7_0214800	6.2876954	1.0511221	3.222135905879865e-10	1.4904977061392665e-09
520	Early gametocyte	PF3D7_0315600	6.2858725	1.6257576	3.2601786407610474e-10	1.506706869058904e-09
521	Early gametocyte	PF3D7_0111800	6.278535	1.0951937	3.417784980823384e-10	1.5751940145778296e-09
522	Early gametocyte	PF3D7_1238500	6.2719836	0.53429615	3.5647737354013296e-10	1.639926615763453e-09
523	Early gametocyte	PF3D7_1434600	6.2509966	1.0580299	4.078420591234021e-10	1.8693692189409635e-09
524	Early gametocyte	PF3D7_1143800	6.2459493	1.659505	4.21234293797594e-10	1.9289917158486533e-09
525	Early gametocyte	PF3D7_1218900	6.2427363	0.6015045	4.2998196124081206e-10	1.9672556640543627e-09
526	Early gametocyte	PF3D7_1210600	6.2415285	0.54237384	4.333157348182015e-10	1.9789005214308948e-09
527	Early gametocyte	PF3D7_0321500	6.229269	1.0698571	4.686168966507873e-10	2.1304240980890414e-09
528	Early gametocyte	PF3D7_0922500	6.2235723	1.3965585	4.859613746838388e-10	2.20727614437845e-09
529	Early gametocyte	PF3D7_0515000	6.215984	0.6587514	5.100401761250058e-10	2.3124585763065984e-09
530	Early gametocyte	PF3D7_1315400	6.2019243	0.6371383	5.577692648559644e-10	2.522021567848726e-09
531	Early gametocyte	PF3D7_1443400	6.2003746	1.2115067	5.632888475036527e-10	2.544686521710921e-09
532	Early gametocyte	PF3D7_1225800	6.1946893	0.75308806	5.84001112043411e-10	2.6358827170376614e-09
533	Early gametocyte	PF3D7_1453800	6.1881495	1.4540874	6.087462798349043e-10	2.745101148689474e-09
534	Early gametocyte	PF3D7_0517400	6.175024	0.4717462	6.615343979443757e-10	2.978653840441199e-09
535	Early gametocyte	PF3D7_1452000	6.1749783	1.9753008	6.617252504666142e-10	2.978653840441199e-09
536	Early gametocyte	PF3D7_1352400	6.166217	0.85411894	6.9943216982043e-10	3.142748487313105e-09
537	Early gametocyte	PF3D7_1225100	6.1620355	0.93274283	7.181585894248781e-10	3.221124182594695e-09
538	Early gametocyte	PF3D7_0604000	6.1578536	0.9460391	7.37373787908719e-10	3.3014086008152192e-09
539	Early gametocyte	PF3D7_1121100	6.1572614	0.7330106	7.401366240440364e-10	3.3108250588921737e-09
540	Early gametocyte	PF3D7_1106600	6.1562133	2.0872476	7.450494763713005e-10	3.329833768394975e-09
541	Early gametocyte	PF3D7_1330800	6.1495137	0.42895666	7.772088162432821e-10	3.470472463278499e-09
542	Early gametocyte	PF3D7_1438400	6.140604	0.60976344	8.22083493723961e-10	3.6643313099472116e-09
543	Early gametocyte	PF3D7_0104200	6.1321044	1.3363409	8.672423464695051e-10	3.858767142668835e-09
544	Early gametocyte	PF3D7_0628900	6.104862	0.72035664	1.0288943671365125e-09	4.5538102545486386e-09
545	Early gametocyte	PF3D7_1326700	6.102572	0.7339977	1.043750349615593e-09	4.61549163411512e-09
546	Early gametocyte	PF3D7_1436300	6.097707	0.6834526	1.0760075001419844e-09	4.7539451084618134e-09
547	Early gametocyte	PF3D7_1215400	6.09021	0.436138	1.12762679864112e-09	4.9688840231604756e-09
548	Early gametocyte	PF3D7_1230000	6.082747	0.45410118	1.1814055883554007e-09	5.201293550838383e-09
549	Early gametocyte	PF3D7_1242800	6.077643	0.74056625	1.2196201876812694e-09	5.364832359309633e-09
550	Early gametocyte	PF3D7_0510500	6.0697017	0.73651963	1.2814820519518673e-09	5.632012625872524e-09
551	Early gametocyte	PF3D7_0306900	6.060256	0.45147485	1.3590488852016911e-09	5.962470589883993e-09
552	Early gametocyte	PF3D7_1304500	6.053716	0.51630485	1.4154180806780695e-09	6.204352268055223e-09
553	Early gametocyte	PF3D7_0303500	6.046823	0.38279358	1.4772975311334583e-09	6.469944423000722e-09
554	Early gametocyte	PF3D7_1408600	6.044658	0.53651565	1.497269133061054e-09	6.551694663324699e-09
555	Early gametocyte	PF3D7_1319400	6.030542	0.37908062	1.6341099291069044e-09	7.125627918494834e-09
556	Early gametocyte	PF3D7_0822200	6.0240016	0.59171194	1.7015649552349877e-09	7.4068989681911565e-09
557	Early gametocyte	PF3D7_0808000	6.01532	1.076382	1.795318559743883e-09	7.796919867011686e-09
558	Early gametocyte	PF3D7_0303800	6.014283	0.9732374	1.8068458113046402e-09	7.831225498219335e-09
559	Early gametocyte	PF3D7_1453900	6.013132	1.6269529	1.8197242386582622e-09	7.880238096484744e-09
560	Early gametocyte	PF3D7_1408000	6.0091443	1.638328	1.8650481641544836e-09	8.062598394393929e-09
561	Early gametocyte	PF3D7_1136400	6.0050654	0.75010955	1.9125454573132243e-09	8.260813812611939e-09
562	Early gametocyte	PF3D7_1468900	6.001796	1.1238524	1.951472111598468e-09	8.421701227955899e-09
563	Early gametocyte	PF3D7_1367400	5.9989815	1.1651562	1.985590607326296e-09	8.561580118703332e-09
564	Early gametocyte	PF3D7_0409800	5.9988217	0.6852667	1.9875417550475658e-09	8.562636968741401e-09
565	Early gametocyte	PF3D7_1310100	5.9986396	0.8411478	1.989773925479901e-09	8.564901656932783e-09
566	Early gametocyte	PF3D7_1203400	5.992567	0.8007758	2.0655450406376545e-09	8.868238288246697e-09
567	Early gametocyte	PF3D7_1017800	5.986152	0.8564315	2.148632739219448e-09	9.217083519779837e-09
568	Early gametocyte	PF3D7_1313100	5.981663	1.7047739	2.2087066431358374e-09	9.46669397258648e-09
569	Early gametocyte	PF3D7_0106700	5.974223	0.71363336	2.311891919540706e-09	9.900499611070651e-09
570	Early gametocyte	PF3D7_1106300	5.967877	0.9553712	2.4036059428230705e-09	1.0284482716989762e-08
571	Early gametocyte	PF3D7_1477700	5.9523587	0.71966904	2.6430511173134802e-09	1.1272935570850248e-08
572	Early gametocyte	PF3D7_0410900	5.952325	0.87429196	2.6436033406835513e-09	1.1272935570850248e-08
573	Early gametocyte	PF3D7_1132200	5.950912	0.6671014	2.6665271413008664e-09	1.1361035417817528e-08
574	Early gametocyte	PF3D7_0607400	5.9304147	0.6909753	3.021704534801369e-09	1.2819894387293382e-08
575	Early gametocyte	PF3D7_0935200	5.919944	0.5530425	3.22051215710747e-09	1.3651639939573804e-08
576	Early gametocyte	PF3D7_0517300	5.9116607	1.0044299	3.386752638260789e-09	1.4320228720666302e-08
577	Early gametocyte	PF3D7_0711000	5.9073997	0.95778704	3.475498651924429e-09	1.4670755032807997e-08
578	Early gametocyte	PF3D7_1207000	5.873743	0.75289935	4.260638018565013e-09	1.7849868293136727e-08
579	Early gametocyte	PF3D7_1351200	5.873287	1.050396	4.2723728444788e-09	1.7884102841066804e-08
580	Early gametocyte	PF3D7_0516600	5.8417954	0.8455731	5.164123369183016e-09	2.1527188695954783e-08
581	Early gametocyte	PF3D7_1021100	5.836805	1.0703518	5.321133666456383e-09	2.2163294499539076e-08
582	Early gametocyte	PF3D7_0903900	5.828647	0.5603446	5.587852872727989e-09	2.3235653329098405e-08
583	Early gametocyte	PF3D7_0514100	5.826904	0.50956535	5.646511201886157e-09	2.346013222041939e-08
584	Early gametocyte	PF3D7_0310300	5.821048	0.51402056	5.847992135353702e-09	2.4277148492423683e-08
585	Early gametocyte	PF3D7_1141300	5.818678	0.46154422	5.931497952529318e-09	2.4603461341937725e-08
586	Early gametocyte	PF3D7_1308200	5.814975	1.0337795	6.064302868690817e-09	2.5133555819949802e-08
587	Early gametocyte	PF3D7_0803000	5.7984314	0.8248654	6.693812603123627e-09	2.769682230426833e-08
588	Early gametocyte	PF3D7_1239200	5.795446	0.52644414	6.813979126179698e-09	2.8147622415058357e-08
589	Early gametocyte	PF3D7_1304600	5.7735476	0.8614999	7.761964398867888e-09	3.190606004743483e-08
590	Early gametocyte	PF3D7_0407700	5.742352	0.45519218	9.337049331605715e-09	3.822402169276434e-08
591	Early gametocyte	PF3D7_1119400	5.7351627	0.90822846	9.741883732031689e-09	3.98163798461458e-08
592	Early gametocyte	PF3D7_0911900	5.7326446	0.34642842	9.887666389069766e-09	4.0346502119301756e-08
593	Early gametocyte	PF3D7_1205400	5.7291126	0.7985507	1.0095736496398532e-08	4.11286537949872e-08
594	Early gametocyte	PF3D7_1457700	5.717719	0.7509021	1.0796348242538095e-08	4.3911565501862806e-08
595	Early gametocyte	PF3D7_1469600	5.6874347	0.6561492	1.2896180484541443e-08	5.236725716174232e-08
596	Early gametocyte	PF3D7_0521300	5.6834245	0.37524286	1.3202420362287592e-08	5.352306771066832e-08
597	Early gametocyte	PF3D7_1309700	5.6831965	0.79298013	1.322003086121056e-08	5.352306771066832e-08
598	Early gametocyte	PF3D7_0505700	5.683151	1.0306329	1.3223555698610473e-08	5.352306771066832e-08
599	Early gametocyte	PF3D7_1307700	5.683014	0.77472556	1.323413569016525e-08	5.352306771066832e-08
600	Early gametocyte	PF3D7_1217500	5.6656733	0.49507725	1.4644855021538637e-08	5.908563292050033e-08
601	Early gametocyte	PF3D7_0814000	5.6646934	0.5855188	1.472878390075025e-08	5.937651919507269e-08
602	Early gametocyte	PF3D7_0830800	5.6627903	1.0650827	1.4893098661358946e-08	5.999074011345148e-08
603	Early gametocyte	PF3D7_1235900	5.6597486	0.5678377	1.5159511207897098e-08	6.101490517436691e-08
604	Early gametocyte	PF3D7_1317800	5.65731	0.5163077	1.537637687947745e-08	6.183816951770619e-08
605	Early gametocyte	PF3D7_1412700	5.649813	0.9965484	1.606223371161026e-08	6.454471657211521e-08
606	Early gametocyte	PF3D7_1416500	5.6409035	1.5901781	1.6916030360639686e-08	6.786695154280623e-08
607	Early gametocyte	PF3D7_1329500	5.631128	0.7174203	1.7903516382014788e-08	7.171408517265141e-08
608	Early gametocyte	PF3D7_1219100	5.630501	0.4508844	1.7968690982515365e-08	7.191775122906269e-08
609	Early gametocyte	PF3D7_1451000	5.610004	0.8602997	2.023220529716874e-08	8.059161776705549e-08
610	Early gametocyte	PF3D7_0616400	5.607315	1.2453964	2.0548945404693678e-08	8.178838777649292e-08
611	Early gametocyte	PF3D7_0417300	5.583138	0.56611603	2.3621744378997126e-08	9.379551822641343e-08
612	Early gametocyte	PF3D7_0105600	5.578159	0.6857058	2.4307771885817337e-08	9.629100796757476e-08
613	Early gametocyte	PF3D7_1012700	5.568303	1.0544499	2.572317551891894e-08	1.0181752202638341e-07
614	Early gametocyte	PF3D7_1213900	5.567665	0.46786892	2.5817514894855194e-08	1.0211040761014831e-07
615	Early gametocyte	PF3D7_1313400	5.5618205	0.7510329	2.6697502847001804e-08	1.0542467882698825e-07
616	Early gametocyte	PF3D7_1412600	5.5309777	1.0586182	3.184504713657627e-08	1.249975197200026e-07
617	Early gametocyte	PF3D7_0518500	5.4918065	0.52085495	3.9784272342629534e-08	1.5551188698415703e-07
618	Early gametocyte	PF3D7_0812500	5.452225	0.51789445	4.974337173225838e-08	1.9383694310885466e-07
619	Early gametocyte	PF3D7_1237600	5.442757	0.57760525	5.246212132654306e-08	2.0364067048563002e-07
620	Early gametocyte	PF3D7_0323100	5.4407635	0.49641687	5.3052748044935486e-08	2.0561524512550672e-07
621	Early gametocyte	PF3D7_0110600	5.42798	0.36916542	5.699550843610777e-08	2.2021590210994989e-07
622	Early gametocyte	PF3D7_1445100	5.4215536	1.0961671	5.908322693648008e-08	2.2793137278569832e-07
623	Early gametocyte	PF3D7_0303700	5.4195027	0.6716502	5.976498117490622e-08	2.302075522001952e-07
624	Early gametocyte	PF3D7_1134600	5.419104	0.7181289	5.989842679327203e-08	2.3054463502717203e-07
625	Early gametocyte	PF3D7_0721300	5.4189105	0.78292054	5.996334736288815e-08	2.3061765548991234e-07
626	Early gametocyte	PF3D7_0309300	5.410137	1.1743362	6.297642673278867e-08	2.4146576453160147e-07
627	Early gametocyte	PF3D7_1136600	5.395941	0.8712603	6.816537075327432e-08	2.6076371631911876e-07
628	Early gametocyte	PF3D7_0608100	5.3949385	0.83232194	6.85471050241309e-08	2.6202431082719954e-07
629	Early gametocyte	PF3D7_1368100	5.3740425	0.9035587	7.699072743983002e-08	2.9362952965084106e-07
630	Early gametocyte	PF3D7_1211400	5.369166	0.41335395	7.910159859060205e-08	3.014509668384447e-07
631	Early gametocyte	PF3D7_0606100	5.361498	0.617899	8.253460136049328e-08	3.1405698576824545e-07
632	Early gametocyte	PF3D7_0416900	5.344909	0.49898994	9.046249250558273e-08	3.4370268727140026e-07
633	Early gametocyte	PF3D7_0414000	5.338654	0.29763412	9.363919775793147e-08	3.555031267375628e-07
634	Early gametocyte	PF3D7_0930100	5.3349967	1.118566	9.554636768200195e-08	3.6246955358727723e-07
635	Early gametocyte	PF3D7_1138000	5.3279896	0.59444755	9.93058647557557e-08	3.7616312091255687e-07
636	Early gametocyte	PF3D7_0629500	5.324799	1.2045631	1.0106457086733232e-07	3.8253626031911084e-07
637	Early gametocyte	PF3D7_1403700	5.322589	0.97544193	1.0230074349835783e-07	3.866321021221822e-07
638	Early gametocyte	PF3D7_1228400	5.3164134	0.9501268	1.0583243982941038e-07	3.9967871745960177e-07
639	Early gametocyte	PF3D7_1241800	5.315844	0.8972315	1.0616412357553466e-07	4.006298768613597e-07
640	Early gametocyte	PF3D7_1218500	5.315206	1.5347824	1.0653680379879033e-07	4.017341985470538e-07
641	Early gametocyte	PF3D7_1414400	5.302878	1.0216373	1.1399110514170527e-07	4.2759443700016346e-07
642	Early gametocyte	PF3D7_1344200	5.299802	1.2490827	1.1592850393259283e-07	4.3453708830297495e-07
643	Early gametocyte	PF3D7_1436400	5.296452	1.0642722	1.1807435027479942e-07	4.422501224098644e-07
644	Early gametocyte	PF3D7_0704000	5.290459	0.7547513	1.220097871516448e-07	4.566496060507869e-07
645	Early gametocyte	PF3D7_0215400	5.285366	0.719398	1.2545365141979282e-07	4.6901494172901655e-07
646	Early gametocyte	PF3D7_1213800	5.2672615	1.0829912	1.384738084013247e-07	5.16344758072993e-07
647	Early gametocyte	PF3D7_1460100	5.2660313	1.0078623	1.394046806795187e-07	5.194299126432846e-07
648	Early gametocyte	PF3D7_1433200	5.256916	0.7531423	1.4649100912911804e-07	5.450247404144132e-07
649	Early gametocyte	PF3D7_0507800	5.2518573	0.5784175	1.5057297294746248e-07	5.593824953540445e-07
650	Early gametocyte	PF3D7_1358000	5.2456136	0.71146715	1.5576290931169008e-07	5.782352380439145e-07
651	Early gametocyte	PF3D7_1012900	5.2424808	1.2914616	1.584321191652145e-07	5.872753368465374e-07
652	Early gametocyte	PF3D7_0603400	5.229663	0.7290604	1.6981956950834277e-07	6.285578313881802e-07
653	Early gametocyte	PF3D7_0608700	5.229526	0.6009376	1.6994520052063872e-07	6.28559293598442e-07
654	Early gametocyte	PF3D7_1020600	5.2282043	0.64132726	1.7116427555190226e-07	6.326019874779069e-07
655	Early gametocyte	PF3D7_1129800	5.225071	0.85552746	1.7408820000328972e-07	6.429350079591693e-07
656	Early gametocyte	PF3D7_1359600	5.2221203	0.8120915	1.7688612402909888e-07	6.5278783566327e-07
657	Early gametocyte	PF3D7_1132800	5.210202	1.4045215	1.8863467760622618e-07	6.925804293384412e-07
658	Early gametocyte	PF3D7_1364200	5.209747	0.7012845	1.8909860737108823e-07	6.937762502891023e-07
659	Early gametocyte	PF3D7_1217200	5.2022495	0.50611013	1.9689041700305476e-07	7.213087612688553e-07
660	Early gametocyte	PF3D7_0409500	5.196792	0.6333953	2.0275680798345553e-07	7.417175067558041e-07
661	Early gametocyte	PF3D7_1235400	5.1958466	0.89189917	2.0379034814602593e-07	7.449553950072136e-07
662	Early gametocyte	PF3D7_1321300	5.1928616	0.6744334	2.0708636072440234e-07	7.56453016357915e-07
663	Early gametocyte	PF3D7_1345600	5.188008	1.0670171	2.125557947927936e-07	7.753034404542377e-07
664	Early gametocyte	PF3D7_0907600	5.186754	0.9177097	2.1399061084523807e-07	7.799701349544298e-07
665	Early gametocyte	PF3D7_0406100	5.1774116	0.34609646	2.2498540385100302e-07	8.182621318320176e-07
666	Early gametocyte	PF3D7_1474900	5.1728086	1.5837682	2.306011295328813e-07	8.380789783675099e-07
667	Early gametocyte	PF3D7_1225700	5.165836	1.1692934	2.3936689719121464e-07	8.686785661624774e-07
668	Early gametocyte	PF3D7_0415300	5.164537	0.40069276	2.4103492351820475e-07	8.740999141169579e-07
669	Early gametocyte	PF3D7_0502000	5.1569486	1.0904055	2.5100644977310106e-07	9.096038782752305e-07
670	Early gametocyte	PF3D7_1447000	5.1425133	0.3265758	2.7108757384163323e-07	9.809578465112886e-07
671	Early gametocyte	PF3D7_0519800	5.135734	0.812313	2.810451212561595e-07	1.016257538605666e-06
672	Early gametocyte	PF3D7_1470600	5.1338882	0.6375567	2.838168569486228e-07	1.0248034568526172e-06
673	Early gametocyte	PF3D7_1225000	5.1305614	0.7479672	2.888796399914672e-07	1.0423342294156534e-06
674	Early gametocyte	PF3D7_1033600	5.128362	0.7647925	2.922736848859346e-07	1.0530664927799754e-06
675	Early gametocyte	PF3D7_1020700	5.12622	0.7625706	2.956168063696831e-07	1.0643477411545477e-06
676	Early gametocyte	PF3D7_0524800	5.1215487	0.6978008	3.0303621639332597e-07	1.0887178024896944e-06
677	Early gametocyte	PF3D7_1116100	5.108173	0.5126079	3.252891720654944e-07	1.1661616818547975e-06
678	Early gametocyte	PF3D7_1038000.1	5.102385	0.51491463	3.353998944281123e-07	1.2015503712595973e-06
679	Early gametocyte	PF3D7_0619800	5.0921874	0.9688262	3.53955734532106e-07	1.2662179840460727e-06
680	Early gametocyte	PF3D7_1352800	5.091333	1.0148277	3.555549182028238e-07	1.271032859301975e-06
681	Early gametocyte	PF3D7_1235600	5.087425	0.8085146	3.629578247343852e-07	1.2956510116229582e-06
682	Early gametocyte	PF3D7_0905200	5.084417	1.5410682	3.687567799188033e-07	1.3135488136355387e-06
683	Early gametocyte	PF3D7_0212800	5.079905	0.40849495	3.776231899284655e-07	1.3441778654262188e-06
684	Early gametocyte	PF3D7_0416100	5.0720096	0.28078675	3.936367935294007e-07	1.3991948064618006e-06
685	Early gametocyte	PF3D7_1239700	5.0695257	1.8276699	3.988083584381187e-07	1.4165740629872032e-06
686	Early gametocyte	PF3D7_1303400	5.0610375	0.68682367	4.16981330434206e-07	1.476943752610642e-06
687	Early gametocyte	PF3D7_1359400	5.060092	0.60722375	4.1905475221913697e-07	1.4821957726482372e-06
688	Early gametocyte	PF3D7_1368800	5.056822	0.67411214	4.2630123663080686e-07	1.5067647229929717e-06
689	Early gametocyte	PF3D7_1414200	5.04667	0.511355	4.4957663450178375e-07	1.5856817488154973e-06
690	Early gametocyte	PF3D7_1350500	5.0401187	0.9133519	4.6524299501663717e-07	1.639785528081813e-06
691	Early gametocyte	PF3D7_1458600	5.036792	0.95060307	4.7339908465495717e-07	1.6673614076373544e-06
692	Early gametocyte	PF3D7_0322900	5.0351853	0.64543676	4.773866772658692e-07	1.678196218995796e-06
693	Early gametocyte	PF3D7_0322000	5.0350943	0.57476777	4.7761389217734e-07	1.678196218995796e-06
694	Early gametocyte	PF3D7_1032900	5.0350146	0.74825907	4.778127907840192e-07	1.678196218995796e-06
695	Early gametocyte	PF3D7_1117900	5.0328727	0.61671287	4.831846231156097e-07	1.6946915607388157e-06
696	Early gametocyte	PF3D7_0516700	5.030457	0.98988837	4.893120995396168e-07	1.7137874581921401e-06
697	Early gametocyte	PF3D7_1237900	5.0289416	0.8205013	4.931944064386099e-07	1.7249775093486987e-06
698	Early gametocyte	PF3D7_0623600	5.0222197	1.3786371	5.107777852373191e-07	1.785232384475003e-06
699	Early gametocyte	PF3D7_1463400	5.0198383	0.94321966	5.171502774058024e-07	1.8062472110645249e-06
700	Early gametocyte	PF3D7_0904100	5.0112247	0.64413244	5.408474149046811e-07	1.8863885861060417e-06
701	Early gametocyte	PF3D7_0803500	5.0072484	1.1873666	5.521369791832804e-07	1.924427429528392e-06
702	Early gametocyte	PF3D7_1355900	4.9986234	0.7971739	5.77410831969883e-07	2.011120725646664e-06
703	Early gametocyte	PF3D7_1441100	4.9967093	0.9653352	5.831691738725427e-07	2.028960831240325e-06
704	Early gametocyte	PF3D7_0619200	4.996652	1.2750932	5.833413985813487e-07	2.028960831240325e-06
705	Early gametocyte	PF3D7_0412000	4.9897137	1.0345955	6.046891113001765e-07	2.1017552975177187e-06
706	Early gametocyte	PF3D7_1126800	4.9847345	0.3620127	6.20469565027639e-07	2.1551119355527476e-06
707	Early gametocyte	PF3D7_0304300	4.9793453	1.0027611	6.379972074459594e-07	2.2144591868404355e-06
708	Early gametocyte	PF3D7_1458500	4.95927	0.66019315	7.075864264077338e-07	2.4454584710062184e-06
709	Early gametocyte	PF3D7_0218200	4.9591675	0.6008296	7.079599837362095e-07	2.4454584710062184e-06
710	Early gametocyte	PF3D7_1110500	4.958256	0.44791368	7.112888551710034e-07	2.4552673755868405e-06
711	Early gametocyte	PF3D7_1324600	4.9316177	0.4553362	8.155147919904883e-07	2.807317380658615e-06
712	Early gametocyte	PF3D7_0804000	4.9282565	0.4985228	8.296668897011676e-07	2.8540768467513093e-06
713	Early gametocyte	PF3D7_0932800	4.9203153	0.5322384	8.640500615778021e-07	2.968286967186166e-06
714	Early gametocyte	PF3D7_1209300	4.9160995	0.62436956	8.828556608491817e-07	3.0308157057469513e-06
715	Early gametocyte	PF3D7_1227800	4.9103227	0.82615715	9.09265509702705e-07	3.119346270128419e-06
716	Early gametocyte	PF3D7_1003700	4.9090924	0.48222402	9.149887433495925e-07	3.1368364090653033e-06
717	Early gametocyte	PF3D7_1433700	4.90008	0.6541839	9.57976220815577e-07	3.27972895789453e-06
718	Early gametocyte	PF3D7_0419600	4.8928905	0.49648353	9.936560924392244e-07	3.3972479073245687e-06
719	Early gametocyte	PF3D7_1038800	4.887718	2.1744413	1.0201151972044928e-06	3.482964744741054e-06
720	Early gametocyte	PF3D7_1223600	4.8627887	0.8475801	1.1574333702035582e-06	3.9410841825316545e-06
721	Early gametocyte	PF3D7_1415600	4.8591084	0.8542437	1.1791541560185034e-06	4.0123218366487244e-06
722	Early gametocyte	PF3D7_1319300	4.856773	0.960436	1.1931426687345064e-06	4.0571700910423355e-06
723	Early gametocyte	PF3D7_0918900	4.852398	0.7228392	1.2197763515962886e-06	4.144927223196867e-06
724	Early gametocyte	PF3D7_0727900	4.8413234	0.89238054	1.2897737474780017e-06	4.373901647697358e-06
725	Early gametocyte	PF3D7_1338200	4.836595	0.4797996	1.320822317948657e-06	4.472951054315032e-06
726	Early gametocyte	PF3D7_1369200	4.833712	0.5261498	1.3401021164932135e-06	4.532326497762425e-06
727	Early gametocyte	PF3D7_1244900	4.826261	0.7999709	1.3912023716868382e-06	4.69565884565988e-06
728	Early gametocyte	PF3D7_0303200	4.826124	0.3144667	1.392157275421954e-06	4.695724035848647e-06
729	Early gametocyte	PF3D7_1250600	4.821749	0.62908256	1.4230491726934327e-06	4.7902641165314145e-06
730	Early gametocyte	PF3D7_0826000	4.8189006	0.90150195	1.4435142211781292e-06	4.855896699794256e-06
731	Early gametocyte	PF3D7_1108700	4.8171005	0.3853245	1.4565937618726153e-06	4.896613590648799e-06
732	Early gametocyte	PF3D7_1122400	4.7948146	0.66743326	1.6282538201160104e-06	5.462704494092418e-06
733	Early gametocyte	PF3D7_1444500	4.7858024	0.5915399	1.7030570293340623e-06	5.698428820151772e-06
734	Early gametocyte	PF3D7_0405100	4.767903	0.8641514	1.8615348310311004e-06	6.213886224282834e-06
735	Early gametocyte	PF3D7_1442700	4.7567143	0.3304463	1.9676928245477826e-06	6.562026768375628e-06
736	Early gametocyte	PF3D7_1426000	4.7546067	0.78874195	1.9883326493110528e-06	6.626455223699983e-06
737	Early gametocyte	PF3D7_0630900	4.734212	1.0801781	2.1990778367604436e-06	7.304547758240017e-06
738	Early gametocyte	PF3D7_0703200	4.729062	0.58333516	2.255594021001805e-06	7.487319041936547e-06
739	Early gametocyte	PF3D7_1248600	4.7228527	0.66927814	2.325594318738616e-06	7.709483411987525e-06
740	Early gametocyte	PF3D7_1419000	4.7191153	0.7811233	2.3687233646613052e-06	7.842099318756656e-06
741	Early gametocyte	PF3D7_1022400	4.718933	0.61965895	2.3708467448215906e-06	7.843955050929179e-06
742	Early gametocyte	PF3D7_0528100	4.7184205	0.7181862	2.376828553809248e-06	7.858565554393029e-06
743	Early gametocyte	PF3D7_0906000	4.7177596	0.8526912	2.3845598173695463e-06	7.87893727674638e-06
744	Early gametocyte	PF3D7_1457300	4.7159023	0.7852066	2.406416821326029e-06	7.9407008719496e-06
745	Early gametocyte	PF3D7_1422700	4.706024	0.5367577	2.525945109064359e-06	8.313258034356734e-06
746	Early gametocyte	PF3D7_1107800	4.7037	0.47293124	2.5548866200612007e-06	8.402998654054498e-06
747	Early gametocyte	PF3D7_0212200	4.6959753	0.83589673	2.653379003940088e-06	8.715516505742999e-06
748	Early gametocyte	PF3D7_0307700	4.6849117	0.2978632	2.800803967627389e-06	9.187735368314944e-06
749	Early gametocyte	PF3D7_1433800	4.68424	0.5600002	2.8100106404049222e-06	9.21191600535095e-06
750	Early gametocyte	PF3D7_1221900	4.6682544	1.7565944	3.037695566822083e-06	9.932373973863215e-06
751	Early gametocyte	PF3D7_1342100	4.6612816	0.9353936	3.1424647706770456e-06	1.026156843463116e-05
752	Early gametocyte	PF3D7_1401800	4.6520643	0.85712415	3.2862882801429152e-06	1.0703953573471635e-05
753	Early gametocyte	PF3D7_1229800	4.6409097	0.79935974	3.468785253681052e-06	1.1275798697037047e-05
754	Early gametocyte	PF3D7_0508900	4.63576	0.23377596	3.5562858453705608e-06	1.154527726902642e-05
755	Early gametocyte	PF3D7_0604600	4.6318517	0.9156577	3.6240938832713293e-06	1.175780685206128e-05
756	Early gametocyte	PF3D7_0813700	4.629653	0.546917	3.662791428570915e-06	1.1875678410851048e-05
757	Early gametocyte	PF3D7_0718500	4.623204	0.22653118	3.7785752361840375e-06	1.223527039381141e-05
758	Early gametocyte	PF3D7_1405700	4.6212215	0.61557984	3.8148690882097976e-06	1.2344827823162459e-05
759	Early gametocyte	PF3D7_1360700	4.6135426	0.7013402	3.958635161141042e-06	1.2801797599076603e-05
760	Early gametocyte	PF3D7_1367300	4.603106	1.0194672	4.162365748149387e-06	1.3451972755931599e-05
761	Early gametocyte	PF3D7_1361100	4.5953126	0.87526923	4.321009631586155e-06	1.3937755360495444e-05
762	Early gametocyte	PF3D7_0317500	4.5874057	0.5885535	4.487885657679904e-06	1.4448170696533314e-05
763	Early gametocyte	PF3D7_1461600	4.5865397	0.7321076	4.506530907533888e-06	1.4498896554431143e-05
764	Early gametocyte	PF3D7_1211200	4.5787234	0.3976077	4.678220548713972e-06	1.5041632885326986e-05
765	Early gametocyte	PF3D7_1115600	4.575032	1.2624336	4.761472002208716e-06	1.5299505748454252e-05
766	Early gametocyte	PF3D7_0704800	4.572571	0.615533	4.817759315607478e-06	1.547046321499292e-05
767	Early gametocyte	PF3D7_0912000	4.564937	0.9702642	4.9964371917432876e-06	1.5993060118214007e-05
768	Early gametocyte	PF3D7_1317000	4.56038	1.3768849	5.106117621518147e-06	1.6323314867770433e-05
769	Early gametocyte	PF3D7_1250800	4.557896	0.808996	5.1668603030298724e-06	1.6506983998031146e-05
770	Early gametocyte	PF3D7_1402300	4.55531	1.4273585	5.230845805349068e-06	1.6700772962498074e-05
771	Early gametocyte	PF3D7_1123100	4.546024	0.181076	5.4668832844551185e-06	1.742972769760332e-05
772	Early gametocyte	PF3D7_1426800	4.545887	0.5101874	5.470433706904454e-06	1.742972769760332e-05
773	Early gametocyte	PF3D7_1249300	4.54542	0.66808397	5.482580979821086e-06	1.742972769760332e-05
774	Early gametocyte	PF3D7_1403900	4.538322	1.4453156	5.670367868971546e-06	1.8000997048936235e-05
775	Early gametocyte	PF3D7_0112000	4.523009	1.4237841	6.096669843861719e-06	1.9329871096867955e-05
776	Early gametocyte	PF3D7_0827300	4.5156713	0.48038113	6.311648918857498e-06	1.999884212357688e-05
777	Early gametocyte	PF3D7_0621300	4.5149193	0.5779264	6.334086222597696e-06	2.0057273660074346e-05
778	Early gametocyte	PF3D7_0720400	4.5100203	1.4491401	6.482147878154242e-06	2.0513177932191765e-05
779	Early gametocyte	PF3D7_1107700	4.5067387	0.6982645	6.583160184803725e-06	2.0819710754587206e-05
780	Early gametocyte	PF3D7_1309300	4.505998	0.50456977	6.60616549608303e-06	2.087931021715411e-05
781	Early gametocyte	PF3D7_1227700	4.4963136	0.5798555	6.914173326488066e-06	2.1811587633968322e-05
782	Early gametocyte	PF3D7_1433900	4.4963136	0.50462	6.914173326488066e-06	2.1811587633968322e-05
783	Early gametocyte	PF3D7_0820900	4.4811373	0.4463759	7.424631237507452e-06	2.3363149956771098e-05
784	Early gametocyte	PF3D7_1404500	4.477104	0.71607083	7.56623951343157e-06	2.3778933073207923e-05
785	Early gametocyte	PF3D7_1354300	4.473891	0.49265134	7.680890438442684e-06	2.410906135743829e-05
786	Early gametocyte	PF3D7_1309200	4.471988	0.47652578	7.749567684722135e-06	2.4309425131012747e-05
787	Early gametocyte	PF3D7_1104400	4.4692426	0.8526083	7.849712559650364e-06	2.46081869686978e-05
788	Early gametocyte	PF3D7_1420400	4.4679093	1.1223435	7.898775592933568e-06	2.473110087394484e-05
789	Early gametocyte	PF3D7_1477500	4.4510922	1.8277647	8.543456347916203e-06	2.6699631015063152e-05
790	Early gametocyte	PF3D7_1350900	4.4059052	0.9188097	1.0534293667098173e-05	3.275812881980529e-05
791	Early gametocyte	PF3D7_1105600	4.3994565	1.3285961	1.0852226996753843e-05	3.3677507827960804e-05
792	Early gametocyte	PF3D7_0520000	4.3993654	0.25317365	1.085678574728842e-05	3.3677507827960804e-05
793	Early gametocyte	PF3D7_1448300	4.381318	0.6611442	1.179635552241995e-05	3.654685701668255e-05
794	Early gametocyte	PF3D7_0730300	4.375838	1.1853938	1.2096701130063627e-05	3.7454252295983554e-05
795	Early gametocyte	PF3D7_1200800	4.3749833	1.1950663	1.2144185294499619e-05	3.757809247416374e-05
796	Early gametocyte	PF3D7_1128100	4.3708587	0.37036344	1.2375887780269774e-05	3.8271460732701163e-05
797	Early gametocyte	PF3D7_1470100	4.367566	0.6550319	1.256388789539026e-05	3.882891215946041e-05
798	Early gametocyte	PF3D7_1025300	4.360787	0.85500765	1.2959563313688904e-05	4.002710662855668e-05
799	Early gametocyte	PF3D7_0209100	4.358212	1.0285883	1.3112946437804465e-05	4.0475939834772826e-05
800	Early gametocyte	PF3D7_1006200	4.3562975	0.6609285	1.3228086367749606e-05	4.0756148238020425e-05
801	Early gametocyte	PF3D7_1425600	4.3558645	0.54015505	1.3254263349716238e-05	4.0811747087255096e-05
802	Early gametocyte	PF3D7_1004300	4.3543606	0.5008131	1.3345578434283419e-05	4.1042560148081176e-05
803	Early gametocyte	PF3D7_1348300	4.353096	0.8856075	1.342283034873701e-05	4.1254859473552395e-05
804	Early gametocyte	PF3D7_1403100	4.347912	0.35887417	1.3743974698187229e-05	4.221603978592515e-05
805	Early gametocyte	PF3D7_1345200	4.336108	0.94332945	1.4502757884467196e-05	4.451947512057544e-05
806	Early gametocyte	PF3D7_0912100	4.3277907	0.91205937	1.506123752131073e-05	4.614917650760596e-05
807	Early gametocyte	PF3D7_1439100	4.323245	0.7903415	1.5375095361603418e-05	4.7053416841394855e-05
808	Early gametocyte	PF3D7_1312100	4.315281	0.7840115	1.5940023089596597e-05	4.8693229389339815e-05
809	Early gametocyte	PF3D7_1027100	4.3150983	0.55013555	1.5953182987001797e-05	4.870378674681388e-05
810	Early gametocyte	PF3D7_0110700	4.3098116	0.48176697	1.6339356359540866e-05	4.976679604756844e-05
811	Early gametocyte	PF3D7_1318800	4.304958	0.9763422	1.6701735097831606e-05	5.083445024622003e-05
812	Early gametocyte	PF3D7_0106900	4.3037047	0.58775115	1.6796543943432475e-05	5.109203275884097e-05
813	Early gametocyte	PF3D7_0504000	4.3034997	2.0523136	1.681210686714123e-05	5.1108397556742476e-05
814	Early gametocyte	PF3D7_0312800	4.2996826	0.48587355	1.710427024634363e-05	5.19650922314762e-05
815	Early gametocyte	PF3D7_0933600	4.29557	0.60839486	1.7424522863288122e-05	5.290603765931221e-05
816	Early gametocyte	PF3D7_1334200	4.29541	0.661163	1.7437057000835058e-05	5.291208530059925e-05
817	Early gametocyte	PF3D7_0903500	4.2903285	0.8712195	1.7840885104059552e-05	5.407210286067324e-05
818	Early gametocyte	PF3D7_1410200	4.2874804	1.1433682	1.8071127268988673e-05	5.473686648343642e-05
819	Early gametocyte	PF3D7_1427800	4.2847342	0.8906835	1.829575846879933e-05	5.538384303673332e-05
820	Early gametocyte	PF3D7_1334300	4.2829113	1.3788222	1.8446357731512398e-05	5.5705336615198995e-05
821	Early gametocyte	PF3D7_1476600	4.282695	0.75844896	1.8464319634711766e-05	5.5726049456775916e-05
822	Early gametocyte	PF3D7_1410600	4.278753	1.1601989	1.8794344240563264e-05	5.6653942188220436e-05
823	Early gametocyte	PF3D7_0626800	4.2765427	1.406088	1.8981837490084352e-05	5.718477932937177e-05
824	Early gametocyte	PF3D7_0110800	4.275722	0.46844798	1.905187484531698e-05	5.7361343640459453e-05
825	Early gametocyte	PF3D7_0105200	4.263098	0.57481986	2.0161204205245035e-05	6.059226581205079e-05
826	Early gametocyte	PF3D7_1225500	4.2613435	0.534145	2.032017300651134e-05	6.0996978660095946e-05
827	Early gametocyte	PF3D7_0530200	4.2593155	0.56357497	2.050540316646156e-05	6.151620949938469e-05
828	Early gametocyte	PF3D7_1466400	4.25232	0.7361491	2.1156757866502643e-05	6.34323582628296e-05
829	Early gametocyte	PF3D7_1307100	4.2361407	0.81090665	2.2739427739605952e-05	6.793404037207278e-05
830	Early gametocyte	PF3D7_1459600	4.227482	0.5937281	2.363214876838059e-05	7.051709552229618e-05
831	Early gametocyte	PF3D7_1411500	4.206859	0.4139764	2.5894437355487678e-05	7.717587950545882e-05
832	Early gametocyte	PF3D7_1404100	4.20376	0.89476264	2.6251713809605465e-05	7.805530308673569e-05
833	Early gametocyte	PF3D7_0934100	4.190065	0.8762857	2.7887453103736255e-05	8.282078528263447e-05
834	Early gametocyte	PF3D7_1357700	4.189632	0.7788325	2.794071316163197e-05	8.292988726092896e-05
835	Early gametocyte	PF3D7_1210400	4.1707187	1.0039282	3.0364050907842492e-05	8.990983569702742e-05
836	Early gametocyte	PF3D7_1111200	4.1697617	0.8488959	3.0491840069245822e-05	9.023499133699575e-05
837	Early gametocyte	PF3D7_1427600	4.168121	1.4196228	3.071209710306988e-05	9.08332441722497e-05
838	Early gametocyte	PF3D7_0908200	4.152113	0.75304234	3.29419613437552e-05	9.731353972001608e-05
839	Early gametocyte	PF3D7_0422300	4.1477494	0.34988973	3.357599353727056e-05	9.91281832726829e-05
840	Early gametocyte	PF3D7_1118200	4.1459036	0.37459856	3.384764781231145e-05	9.987145465607946e-05
841	Early gametocyte	PF3D7_1365300	4.140913	0.9937217	3.459261159722451e-05	0.00010200958731284948
842	Early gametocyte	PF3D7_1474700	4.139865	0.5060722	3.4751054594021625e-05	0.00010241664298731329
843	Early gametocyte	PF3D7_0523100	4.133963	0.61828434	3.565610099409098e-05	0.00010496068673861737
844	Early gametocyte	PF3D7_1468700	4.132892	0.7134904	3.58227183942402e-05	0.00010538934561588017
845	Early gametocyte	PF3D7_1017600	4.1319346	0.4198896	3.5972235818390606e-05	0.00010576722411980226
846	Early gametocyte	PF3D7_0802500	4.118513	0.8679204	3.813247166091852e-05	0.00011192214927845031
847	Early gametocyte	PF3D7_1456700	4.098506	0.28909704	4.1582537913795866e-05	0.00012169257013955769
848	Early gametocyte	PF3D7_0906600	4.096296	0.4654724	4.1981365905792594e-05	0.00012271664267977464
849	Early gametocyte	PF3D7_1326300	4.0958743	0.8233754	4.205784198760332e-05	0.00012286863151093192
850	Early gametocyte	PF3D7_1310800	4.094723	1.2487494	4.226727443827006e-05	0.0001234086389794517
851	Early gametocyte	PF3D7_1440000	4.0943475	0.50569975	4.233591704734157e-05	0.0001235371905003531
852	Early gametocyte	PF3D7_1251300	4.092513	0.69686353	4.267232917207189e-05	0.00012444649628973203
853	Early gametocyte	PF3D7_0914200	4.0913734	0.90659505	4.28825559211697e-05	0.0001249869617702385
854	Early gametocyte	PF3D7_1013900	4.0811763	0.7141875	4.480833477157779e-05	0.00013044839455832305
855	Early gametocyte	PF3D7_1451500	4.075468	1.6653392	4.5921860719693316e-05	0.00013361264866790768
856	Early gametocyte	PF3D7_1020000	4.073805	0.3183821	4.625126739905007e-05	0.00013449311186317052
857	Early gametocyte	PF3D7_1202500	4.068222	0.7219305	4.7373265963268866e-05	0.00013767598255335636
858	Early gametocyte	PF3D7_0710600	4.053	0.4522678	5.056500149524901e-05	0.00014678180595989286
859	Early gametocyte	PF3D7_0514200	4.0520997	0.5207906	5.0759978880390346e-05	0.00014726262080964114
860	Early gametocyte	PF3D7_1470700	4.0342007	0.6419252	5.4788507035515324e-05	0.00015876646467162322
861	Early gametocyte	PF3D7_0512500	4.032594	0.67340755	5.5164522535979976e-05	0.00015967170623303547
862	Early gametocyte	PF3D7_0317200	4.028846	0.9956927	5.605142173518481e-05	0.00016186541178877593
863	Early gametocyte	PF3D7_0530400	4.0214624	0.53857166	5.7837912424254344e-05	0.00016664091989513925
864	Early gametocyte	PF3D7_1215100	4.0193663	0.21337268	5.835493612678764e-05	0.000167841503965815
865	Early gametocyte	PF3D7_1211300	4.017771	0.66966975	5.8751252670092416e-05	0.00016888461463413163
866	Early gametocyte	PF3D7_0716700	4.00877	0.53645575	6.103581465582328e-05	0.0001753440221347117
867	Early gametocyte	PF3D7_1344300	4.0086446	0.40454096	6.106821093673561e-05	0.0001753440221347117
868	Early gametocyte	PF3D7_0627800	4.0064	1.0156953	6.165116278536172e-05	0.0001769166300856092
869	Early gametocyte	PF3D7_0629400	4.005557	0.6737994	6.187149775829608e-05	0.00017724488998224202
870	Early gametocyte	PF3D7_0507600	4.0045657	0.46549004	6.213149369177425e-05	0.00017788817275471476
871	Early gametocyte	PF3D7_0902200	3.9968069	0.7454168	6.420266659656361e-05	0.0001837133316124018
872	Early gametocyte	PF3D7_1029300	3.9926367	0.73880726	6.534263870719015e-05	0.0001867623597217468
873	Early gametocyte	PF3D7_0313100	3.9893212	0.43246165	6.626265321731169e-05	0.00018928415281598595
874	Early gametocyte	PF3D7_1245100	3.9854589	0.31073865	6.734988035751762e-05	0.00019228046047461942
875	Early gametocyte	PF3D7_1367700	3.9837725	0.4319212	6.782981456539409e-05	0.00019343059051347327
876	Early gametocyte	PF3D7_1363000	3.983066	0.5270579	6.803182833820536e-05	0.00019389650563853076
877	Early gametocyte	PF3D7_1458800	3.9820406	0.9806031	6.832608736612677e-05	0.0001946246495406301
878	Early gametocyte	PF3D7_0920400	3.9812658	0.89295226	6.854921466402475e-05	0.0001951494659096655
879	Early gametocyte	PF3D7_0814300	3.9721851	0.81251216	7.121631816605949e-05	0.00020228336212532686
880	Early gametocyte	PF3D7_0113400	3.963173	1.1283982	7.396018982829229e-05	0.0002098395662793663
881	Early gametocyte	PF3D7_1414300	3.962831	0.2923962	7.406619851051661e-05	0.00021002161035270218
882	Early gametocyte	PF3D7_0527400	3.9574988	0.52802587	7.573865415976607e-05	0.00021464274716423824
883	Early gametocyte	PF3D7_0318800	3.9488626	1.6360027	7.852343909766022e-05	0.00022240922168801163
884	Early gametocyte	PF3D7_0933500	3.9484181	0.26066467	7.86693064065948e-05	0.00022269669986164654
885	Early gametocyte	PF3D7_0810800	3.9481332	1.2512972	7.876294579043291e-05	0.00022283609071148974
886	Early gametocyte	PF3D7_1002200	3.9479737	2.995605	7.881542986162542e-05	0.00022285895350732278
887	Early gametocyte	PF3D7_1145100	3.9454217	0.5685701	7.965968469497787e-05	0.00022511934543023305
888	Early gametocyte	PF3D7_1031300	3.9261777	0.67988664	8.630635641981124e-05	0.00024362857304332543
889	Early gametocyte	PF3D7_0418100	3.9259841	0.54054546	8.637584574746921e-05	0.00024368767274117367
890	Early gametocyte	PF3D7_0630300	3.9163337	0.40762308	8.990575869426169e-05	0.0002533615962304882
891	Early gametocyte	PF3D7_0216100	3.9077315	0.77420485	9.316672156676731e-05	0.0002621097396544872
892	Early gametocyte	PF3D7_1357800	3.9003942	0.7508233	9.60362215304677e-05	0.000270031258185668
893	Early gametocyte	PF3D7_0614000	3.8863115	1.1084273	0.00010177883743721613	0.00028601790878913087
894	Early gametocyte	PF3D7_0721600	3.8734596	0.52780396	0.00010730118128974325	0.0003008629211693974
895	Early gametocyte	PF3D7_1329600	3.870691	0.39877775	0.00010852728664345782	0.00030413090545143204
896	Early gametocyte	PF3D7_1349200	3.8666234	0.48340154	0.00011035259965639251	0.0003090734920063806
897	Early gametocyte	PF3D7_1230800	3.865336	0.48871934	0.00011093636837105887	0.0003105352107386194
898	Early gametocyte	PF3D7_1450100	3.848895	0.7402995	0.0001186518296066907	0.00033176241381391677
899	Early gametocyte	PF3D7_0919800	3.8478127	0.26238674	0.00011917713494432675	0.0003330456794463118
900	Early gametocyte	PF3D7_1406100	3.8441782	0.47781438	0.00012095714498430124	0.0003374563149951128
901	Early gametocyte	PF3D7_1251500	3.8387547	0.75971335	0.0001236598769850511	0.00034461350504606965
902	Early gametocyte	PF3D7_1445400	3.8336277	0.30089372	0.00012626724617148882	0.0003514893558151428
903	Early gametocyte	PF3D7_0418600	3.8304145	1.4602984	0.0001279275166595416	0.00035591363975290426
904	Early gametocyte	PF3D7_1104100	3.8253787	0.5564478	0.00013057124054956741	0.00036286658710868154
905	Early gametocyte	PF3D7_1226000	3.8242278	1.5696747	0.00013118253393363277	0.0003643636623203669
906	Early gametocyte	PF3D7_1407900	3.8235328	2.2064881	0.00013155303610251984	0.00036519064612751493
907	Early gametocyte	PF3D7_1443900	3.8232138	0.5704481	0.00013172343265211228	0.000365461530393008
908	Early gametocyte	PF3D7_1037400	3.8218808	0.6732585	0.00013243769951005335	0.00036724022864141316
909	Early gametocyte	PF3D7_0531000	3.8166625	0.6431641	0.00013526897417626764	0.00037447048063468685
910	Early gametocyte	PF3D7_0510200	3.8142586	0.44200638	0.0001365924380044151	0.0003779258248865267
911	Early gametocyte	PF3D7_1009300	3.8108404	0.55596435	0.00013849515505955274	0.0003829791643217053
912	Early gametocyte	PF3D7_0102900	3.8089263	1.0934582	0.00013957155379640314	0.00038553089075627265
913	Early gametocyte	PF3D7_1004400	3.7919497	0.611435	0.00014946911726478068	0.0004124164373567533
914	Early gametocyte	PF3D7_0924700	3.7913232	0.57892275	0.00014984681548172506	0.0004132314103861418
915	Early gametocyte	PF3D7_0914600	3.7892952	0.42140558	0.000151075353220072	0.0004163905534385181
916	Early gametocyte	PF3D7_1112300	3.7847376	0.7550858	0.0001538707945819374	0.0004233977620651008
917	Early gametocyte	PF3D7_0703000	3.7805562	0.5105915	0.00015647837584576924	0.0004303369689698169
918	Early gametocyte	PF3D7_1011600	3.7761354	0.74791074	0.00015928036033652001	0.00043780291814293206
919	Early gametocyte	PF3D7_1451900	3.774586	0.7123012	0.0001602736254658087	0.00044029191363595724
920	Early gametocyte	PF3D7_1458000	3.7707806	0.534858	0.0001627377585195063	0.00044681663567253945
921	Early gametocyte	PF3D7_1302700	3.7662687	0.514951	0.00016570548792424676	0.00045446767425781116
922	Early gametocyte	PF3D7_0812400	3.7557638	0.2521531	0.0001728136573327033	0.0004737038482538711
923	Early gametocyte	PF3D7_1315900	3.7519696	0.9730109	0.0001754506870852941	0.0004806697589962288
924	Early gametocyte	PF3D7_0615800	3.7503974	0.75838965	0.00017655456198785392	0.0004831664921576002
925	Early gametocyte	PF3D7_0714000	3.7481186	0.63728166	0.0001781659773632623	0.0004870452289685259
926	Early gametocyte	PF3D7_0519700	3.7450309	0.67272127	0.00018037151895587786	0.0004925378964306589
927	Early gametocyte	PF3D7_1006800	3.7432764	0.77483875	0.00018163626509759716	0.0004951832778516241
928	Early gametocyte	PF3D7_0931800	3.7394936	1.087629	0.00018439127839396273	0.0005016497117711095
929	Early gametocyte	PF3D7_0322100	3.7378302	1.4098356	0.00018561521454254316	0.0005046602176538592
930	Early gametocyte	PF3D7_1360900.1	3.7344692	0.5916923	0.00018811157735646825	0.0005108939430476807
931	Early gametocyte	PF3D7_1233900	3.728237	0.50936556	0.00019282414433525422	0.0005231266921181843
932	Early gametocyte	PF3D7_1008800	3.7181306	0.49980232	0.00020070244012469532	0.0005439122823897656
933	Early gametocyte	PF3D7_0716300	3.7160456	0.8093335	0.00020236503031258396	0.0005481220114079109
934	Early gametocyte	PF3D7_0508500	3.710326	0.60532004	0.00020699246858449892	0.0005600513206607008
935	Early gametocyte	PF3D7_1359300	3.7007327	0.4217446	0.00021497787281746884	0.0005810306643354206
936	Early gametocyte	PF3D7_0508300	3.6960156	1.4338496	0.00021900942893229576	0.0005913431595055421
937	Early gametocyte	PF3D7_1346300	3.695993	0.9236688	0.00021902907621454526	0.0005913431595055421
938	Early gametocyte	PF3D7_0923200	3.6768973	1.1227571	0.00023608808408991067	0.0006360311830634791
939	Early gametocyte	PF3D7_1349300	3.6767035	0.29095078	0.00023626733715115258	0.0006361726207948685
940	Early gametocyte	PF3D7_1305900	3.6667683	0.6523138	0.00024563514243499003	0.0006603335725127022
941	Early gametocyte	PF3D7_0616200	3.6640565	0.2335205	0.00024825183360089264	0.0006670106813934048
942	Early gametocyte	PF3D7_1109900	3.6610715	0.5507764	0.0002511626155037381	0.0006741097150873057
943	Early gametocyte	PF3D7_1140900	3.660764	0.6403595	0.0002514643940388219	0.0006745589490544346
944	Early gametocyte	PF3D7_1206600	3.6584623	1.1507789	0.0002537329573351393	0.0006799176256620736
945	Early gametocyte	PF3D7_1320400	3.652629	1.1136818	0.00025956924957531627	0.0006948149672632066
946	Early gametocyte	PF3D7_0527900	3.6517859	0.7980496	0.0002604231137328492	0.0006967290020390034
947	Early gametocyte	PF3D7_1122900	3.65092	0.47194177	0.0002613027961046732	0.0006987100339101518
948	Early gametocyte	PF3D7_1015300	3.6496437	0.8797346	0.0002626042494837366	0.0007018161491793792
949	Early gametocyte	PF3D7_1007700	3.6489375	0.76052064	0.00026332730764440577	0.0007033740058899801
950	Early gametocyte	PF3D7_1337400	3.6456218	0.37663856	0.00026674602431532834	0.0007121267532120387
951	Early gametocyte	PF3D7_1019600	3.6444712	0.6024466	0.0002679422842208057	0.00071494009808837
952	Early gametocyte	PF3D7_0609900	3.6350143	0.77132356	0.0002779651426987566	0.0007397174184544323
953	Early gametocyte	PF3D7_1324900	3.6132982	0.83706564	0.0003023267076885712	0.0008024208069217022
954	Early gametocyte	PF3D7_0914900	3.605562	0.4912381	0.0003114782188876993	0.0008249652668059962
955	Early gametocyte	PF3D7_1347900	3.6048896	0.6834488	0.00031228554437618794	0.000826667271742662
956	Early gametocyte	PF3D7_1122800	3.603887	0.8290352	0.00031349333173765013	0.0008294270068483216
957	Early gametocyte	PF3D7_1407100	3.6019273	0.66516006	0.0003158666444404059	0.0008348260602666652
958	Early gametocyte	PF3D7_1438500	3.5984638	0.88479775	0.000320102520949179	0.0008455760803389101
959	Early gametocyte	PF3D7_1332400	3.592163	0.33628395	0.00032794456191606255	0.0008649257783797782
960	Early gametocyte	PF3D7_1367100	3.591582	0.606139	0.0003286767720604299	0.0008664016381151773
961	Early gametocyte	PF3D7_1229000	3.5878904	0.49870032	0.00033336431136736896	0.000878296839240328
962	Early gametocyte	PF3D7_1307000	3.5873208	0.8022285	0.0003340932444912385	0.0008794478230012328
963	Early gametocyte	PF3D7_1244800	3.5872753	0.8538839	0.0003341516235232817	0.0008794478230012328
964	Early gametocyte	PF3D7_1416400	3.5767019	0.14704338	0.0003479565615057495	0.0009138639362623531
965	Early gametocyte	PF3D7_0822100	3.574936	0.3363873	0.00035031369601565396	0.0009195734520410917
966	Early gametocyte	PF3D7_1405400	3.5718255	0.8052232	0.0003545016498934528	0.0009300803872531309
967	Early gametocyte	PF3D7_1419100	3.570709	0.6020628	0.0003560164053067257	0.0009335665299030597
968	Early gametocyte	PF3D7_1125200	3.5700707	0.4739407	0.00035688469532044024	0.0009347040482725666
969	Early gametocyte	PF3D7_1471800	3.5699797	0.47810227	0.0003570088982941841	0.0009347040482725666
970	Early gametocyte	PF3D7_1365400	3.5630524	0.7911429	0.00036656749073905	0.0009592295286857623
971	Early gametocyte	PF3D7_1121700	3.562198	0.43137372	0.0003677630332611526	0.0009618565210722902
972	Early gametocyte	PF3D7_0921600	3.5589736	0.48864874	0.00037230712238666536	0.0009732340871138924
973	Early gametocyte	PF3D7_1034900	3.5577202	0.6038101	0.00037408750012122747	0.0009773790541949196
974	Early gametocyte	PF3D7_1015600	3.5534134	0.6163522	0.0003802663743636422	0.0009924893046963704
975	Early gametocyte	PF3D7_0808300	3.5492775	0.3970214	0.000386289728793602	0.001007162674709137
976	Early gametocyte	PF3D7_1118500	3.5438998	0.46044344	0.00039425513525036124	0.0010263311845547527
977	Early gametocyte	PF3D7_1407300	3.5433414	0.4447364	0.0003950907876606151	0.0010279733868681323
978	Early gametocyte	PF3D7_1439500	3.5428288	1.4578936	0.0003958596810928756	0.0010289071669627875
979	Early gametocyte	PF3D7_1350100	3.5401285	0.61308014	0.0003999323103515645	0.001038954588848086
980	Early gametocyte	PF3D7_0410000	3.5375762	0.587688	0.00040381749924128845	0.0010468364222463147
981	Early gametocyte	PF3D7_1437700	3.537451	0.6853627	0.00040400919503708136	0.0010468364222463147
982	Early gametocyte	PF3D7_0914000	3.532415	0.61607295	0.00041178258956890284	0.0010658776776927919
983	Early gametocyte	PF3D7_1461900	3.5319593	1.2582681	0.00041249291441968107	0.001067165947150711
984	Early gametocyte	PF3D7_0906500	3.529168	0.5831733	0.00041686868659345975	0.0010775614314179759
985	Early gametocyte	PF3D7_1115700	3.5271397	1.7819184	0.00042007496676554234	0.0010845454003067165
986	Early gametocyte	PF3D7_1459500	3.5210214	1.5402677	0.00042988793163687306	0.0011081702767773323
987	Early gametocyte	PF3D7_1344700	3.519358	0.4693862	0.00043259265817992103	0.001114570098257199
988	Early gametocyte	PF3D7_1148000	3.5112798	0.44305027	0.0004459546392076409	0.001146740890414642
989	Early gametocyte	PF3D7_0809400	3.4951694	0.33282867	0.00047376111654353015	0.00121502659373121
990	Early gametocyte	PF3D7_1315800	3.48291	0.593801	0.0004959954511982945	0.0012681615738992563
991	Early gametocyte	PF3D7_0729500	3.4816566	0.50679785	0.0004983224831710852	0.0012734625982870043
992	Early gametocyte	PF3D7_0516000	3.480164	0.6186174	0.0005011070459507196	0.0012799268517184029
993	Early gametocyte	PF3D7_0810300	3.4713225	0.24642554	0.0005179015825826139	0.0013208069324096234
994	Early gametocyte	PF3D7_0830600	3.4658992	1.1450864	0.0005284614564078585	0.0013465407381735852
995	Early gametocyte	PF3D7_0418200	3.465865	0.81559724	0.0005285286420007896	0.0013465407381735852
996	Early gametocyte	PF3D7_0625600	3.460282	0.96480685	0.0005396097424718009	0.0013740747323520894
997	Early gametocyte	PF3D7_0413900	3.44326	0.39301518	0.0005747463245323128	0.0014598440297710921
998	Early gametocyte	PF3D7_0925400	3.4376545	0.79197454	0.0005867760461286894	0.0014886409137225736
999	Early gametocyte	PF3D7_1455500	3.437267	0.5535972	0.0005876159674753063	0.0014895174448275568
1000	Early gametocyte	PF3D7_0805500	3.4358883	0.58223665	0.0005906141871922128	0.0014963617392820376
1001	Early gametocyte	PF3D7_0905900	3.4244266	0.6627349	0.0006160985947082807	0.0015577827943782673
1002	Early gametocyte	PF3D7_0912800	3.420997	0.9429247	0.0006239202663276989	0.0015767652652058008
1003	Early gametocyte	PF3D7_1336800	3.4195614	0.3145614	0.0006272218046130062	0.0015843111410934465
1004	Early gametocyte	PF3D7_1470300	3.4186954	0.31729904	0.000629221059575217	0.0015885616187163048
1005	Early gametocyte	PF3D7_1231300	3.4057066	0.4646482	0.0006599302090524512	0.0016635809740001269
1006	Early gametocyte	PF3D7_0808100	3.4048865	0.763503	0.0006619157759850466	0.0016677486343719624
1007	Early gametocyte	PF3D7_0605100	3.4026875	0.55762345	0.0006672656342118154	0.001680384454645811
1008	Early gametocyte	PF3D7_1444400	3.3901432	0.78441226	0.0006985614792262663	0.0017565531383951054
1009	Early gametocyte	PF3D7_1353800	3.386087	0.98001444	0.0007089690827848246	0.001780938852100618
1010	Early gametocyte	PF3D7_0311200	3.3851755	0.5249454	0.0007113276116562081	0.0017859696262643866
1011	Early gametocyte	PF3D7_0721200	3.3847198	0.75194186	0.0007125096080298689	0.001788042861350956
1012	Early gametocyte	PF3D7_0308900	3.3839905	0.42794752	0.0007144045987024651	0.0017919023892492116
1013	Early gametocyte	PF3D7_1016300	3.3833754	0.63262266	0.000716007138311227	0.0017950248887033209
1014	Early gametocyte	PF3D7_1123300	3.3801966	0.62927413	0.0007243402651361177	0.0018150063740964215
1015	Early gametocyte	PF3D7_0404300	3.3800597	0.31663436	0.000724700692107836	0.0018150063740964215
1016	Early gametocyte	PF3D7_1439900	3.377519	1.046345	0.0007314290172045793	0.0018309437592767
1017	Early gametocyte	PF3D7_1223100	3.3772457	0.38480055	0.00073215659006608	0.0018318514085451923
1018	Early gametocyte	PF3D7_1464100	3.3761744	0.73252714	0.0007350127282047255	0.0018379267585877453
1019	Early gametocyte	PF3D7_0623700	3.374944	0.5858884	0.0007383070229725169	0.0018444813082623506
1020	Early gametocyte	PF3D7_1328200	3.3685296	0.56830543	0.000755703254157681	0.0018860639645039289
1021	Early gametocyte	PF3D7_1358100	3.36322	0.26402935	0.0007703893606568156	0.0019208068560042512
1022	Early gametocyte	PF3D7_1452700	3.3618414	0.47865483	0.0007742458044949117	0.0019294636011717783
1023	Early gametocyte	PF3D7_1357400	3.356851	0.34487316	0.0007883558450682967	0.0019617045049071797
1024	Early gametocyte	PF3D7_1223700	3.3566802	1.1724181	0.0007888432662114588	0.0019619446744872705
1025	Early gametocyte	PF3D7_0629200	3.351291	1.0053377	0.0008043575152106924	0.0019985496875457747
1026	Early gametocyte	PF3D7_0303100	3.349468	0.52082306	0.0008096692291119816	0.002010088247511619
1027	Early gametocyte	PF3D7_0728900	3.3494225	0.36144635	0.0008098024380291879	0.002010088247511619
1028	Early gametocyte	PF3D7_0920900	3.3447852	0.3677129	0.0008234632458151037	0.002041977287917987
1029	Early gametocyte	PF3D7_1320600	3.3430989	0.44813305	0.0008284835963610841	0.002053411935869768
1030	Early gametocyte	PF3D7_1448000	3.3419368	0.4845004	0.0008319600791685048	0.0020610106798355015
1031	Early gametocyte	PF3D7_1126200	3.341219	0.473046	0.0008341140737984999	0.002065327348986024
1032	Early gametocyte	PF3D7_0320300	3.3374135	0.55896044	0.0008456203324000652	0.0020917537941428917
1033	Early gametocyte	PF3D7_1363500	3.3312383	0.398821	0.0008646058818682731	0.002137663507929489
1034	Early gametocyte	PF3D7_0309500	3.3246071	0.8306177	0.0008854321447931015	0.0021869999678723307
1035	Early gametocyte	PF3D7_1423200	3.315515	0.6301375	0.0009147442590678588	0.002256069501848444
1036	Early gametocyte	PF3D7_0211800	3.3109577	0.39479047	0.0009297730281497675	0.002292009247683538
1037	Early gametocyte	PF3D7_1360400	3.3107069	0.5018652	0.0009306062110404104	0.0022929369529758564
1038	Early gametocyte	PF3D7_0624000	3.309841	0.96830463	0.0009334898046704752	0.0022985341795988597
1039	Early gametocyte	PF3D7_1347200	3.3086674	0.3099368	0.0009374110459988569	0.002306306882288364
1040	Early gametocyte	PF3D7_1125300	3.3084054	0.18896951	0.000938288744680746	0.0023073352325098796
1041	Early gametocyte	PF3D7_0705000	3.307961	0.51237774	0.0009397787565270248	0.002309867570523574
1042	Early gametocyte	PF3D7_0806300	3.3035061	0.8013504	0.0009548387067522385	0.002343440327232022
1043	Early gametocyte	PF3D7_0619500	3.2920897	1.7329538	0.000994458613681763	0.002439485719486202
1044	Early gametocyte	PF3D7_0216400	3.29062	0.54294163	0.0009996685378198123	0.0024510680954165304
1045	Early gametocyte	PF3D7_1429400	3.2860055	0.48493248	0.0010161899253212068	0.002488030994526997
1046	Early gametocyte	PF3D7_0722300	3.2859943	0.35217106	0.0010162310298426666	0.002488030994526997
1047	Early gametocyte	PF3D7_0214200	3.2759793	0.61121166	0.0010529630666122802	0.002573356617071485
1048	Early gametocyte	PF3D7_1427300	3.2759337	0.4327607	0.0010531329929198705	0.002573356617071485
1049	Early gametocyte	PF3D7_1218400	3.2726066	0.30436543	0.0010656063654182635	0.0026013026984602456
1050	Early gametocyte	PF3D7_1302100	3.2661922	0.32322347	0.0010900426832707866	0.0026583694010379384
1051	Early gametocyte	PF3D7_1337200	3.2653263	1.1053712	0.001093380786293374	0.0026652152338059467
1052	Early gametocyte	PF3D7_1218600	3.259299	0.78454375	0.0011168789383616904	0.0027165534856762835
1053	Early gametocyte	PF3D7_1457400	3.2550607	0.36883834	0.0011336818382385147	0.0027527572066372063
1054	Early gametocyte	PF3D7_1226500	3.237993	0.6541866	0.001203737804137738	0.002911595199502317
1055	Early gametocyte	PF3D7_1442300	3.237822	0.7422705	0.0012044590957307649	0.002911936513233482
1056	Early gametocyte	PF3D7_1426100	3.2319772	0.7202557	0.0012293689162124295	0.002965018063656984
1057	Early gametocyte	PF3D7_1355300	3.2241042	0.73033255	0.001263674270448592	0.00304336908031741
1058	Early gametocyte	PF3D7_0622200	3.2228622	0.49527475	0.0012691656910978157	0.003055128347059922
1059	Early gametocyte	PF3D7_0303400	3.2218597	0.9657968	0.0012736151954208699	0.0030643694467005493
1060	Early gametocyte	PF3D7_1333000	3.2179859	0.8127528	0.0012909421066604773	0.0031045704040866965
1061	Early gametocyte	PF3D7_0934500	3.2177124	0.9488855	0.0012921733666610498	0.0031060431644022073
1062	Early gametocyte	PF3D7_1469400	3.216596	1.1516939	0.0012972122693365807	0.003116662699760794
1063	Early gametocyte	PF3D7_0928200	3.2162995	0.59724104	0.0012985521617223952	0.00311838913860512
1064	Early gametocyte	PF3D7_1342400	3.2110243	0.68938065	0.0013226274730887759	0.0031731679194228327
1065	Early gametocyte	PF3D7_0805700	3.203197	0.6399246	0.0013591102136333896	0.0032575807842530956
1066	Early gametocyte	PF3D7_1224000	3.2007813	0.45563602	0.0013705543978413642	0.003283442731630457
1067	Early gametocyte	PF3D7_0217200	3.1999838	0.3624901	0.001374352613269963	0.0032909712624055077
1068	Early gametocyte	PF3D7_1239500	3.1945379	0.62286097	0.0014005495950852446	0.003352102249753382
1069	Early gametocyte	PF3D7_0104400	3.1856053	0.24634778	0.0014445158333435586	0.0034540376215108724
1070	Early gametocyte	PF3D7_0727700	3.181572	0.63244534	0.001464781855355643	0.00349749768412463
1071	Early gametocyte	PF3D7_1016800	3.18123	0.5220151	0.0014665113027742655	0.003499962067819324
1072	Early gametocyte	PF3D7_1124600	3.1797717	0.7294376	0.0014739114415109012	0.0035159512951251017
1073	Early gametocyte	PF3D7_1354900	3.172115	0.6028184	0.0015133298437517283	0.003604842185946808
1074	Early gametocyte	PF3D7_0525000	3.1701555	0.4767109	0.0015235739941824357	0.0036275227119552393
1075	Early gametocyte	PF3D7_1207600	3.1691527	0.5707704	0.0015288398517226912	0.003637608131718348
1076	Early gametocyte	PF3D7_1126700	3.169073	0.22050379	0.0015292594456915152	0.003637608131718348
1077	Early gametocyte	PF3D7_1146000	3.1625445	0.9504914	0.0015639681173455183	0.003716645824316835
1078	Early gametocyte	PF3D7_0803600.1	3.1615875	0.4512178	0.0015691168311674525	0.0037260823184331717
1079	Early gametocyte	PF3D7_0317000	3.1615305	0.71374637	0.0015694237938170402	0.0037260823184331717
1080	Early gametocyte	PF3D7_1459400	3.1584656	1.2310362	0.0015860201226179757	0.0037631023632473865
1081	Early gametocyte	PF3D7_0824400	3.1563122	0.95008004	0.0015977772168425752	0.0037880226033693365
1082	Early gametocyte	PF3D7_1466900	3.1547284	0.56822914	0.001606475110938236	0.003806845411614262
1083	Early gametocyte	PF3D7_1314300	3.1497154	0.9626048	0.0016342961638254971	0.003865472406333728
1084	Early gametocyte	PF3D7_1351900	3.1473	0.51052016	0.0016478585309256427	0.0038920479843368477
1085	Early gametocyte	PF3D7_1354600	3.1466618	0.9582427	0.001651458293988474	0.0038987155115372298
1086	Early gametocyte	PF3D7_1475600	3.1445427	0.97465134	0.0016634666420797526	0.003925218183638119
1087	Early gametocyte	PF3D7_1425900	3.138128	0.7997288	0.0017003058036998953	0.004010260727805345
1088	Early gametocyte	PF3D7_1443600	3.1350973	0.3399637	0.0017179708973289818	0.004050021575243852
1089	Early gametocyte	PF3D7_1416900	3.126951	0.95286524	0.0017662940748191195	0.004156132190115875
1090	Early gametocyte	PF3D7_0727500	3.1255496	0.5935524	0.001774731906438104	0.004174029727466187
1091	Early gametocyte	PF3D7_1002900	3.124376	1.0450449	0.0017818262225966664	0.004188752136399377
1092	Early gametocyte	PF3D7_1218300	3.119135	1.1898221	0.001813828865021841	0.004259993951120552
1093	Early gametocyte	PF3D7_0622300	3.115489	0.5252145	0.0018364022027203177	0.00430897739852888
1094	Early gametocyte	PF3D7_1244000	3.1134267	0.8329979	0.001849284257599508	0.004335150718772504
1095	Early gametocyte	PF3D7_0823800	3.1078894	0.8759144	0.0018842854935952845	0.004413079277813688
1096	Early gametocyte	PF3D7_0423600	3.1041296	0.17891496	0.001908397521067669	0.0044674660252978695
1097	Early gametocyte	PF3D7_0912900	3.1030471	0.39297274	0.0019153912053721533	0.004481384062041204
1098	Early gametocyte	PF3D7_0317100	3.1024547	1.6996369	0.0019192292871992745	0.004484456141737969
1099	Early gametocyte	PF3D7_1005600	3.0973732	0.34097594	0.0019524394384051818	0.004557810949467725
1100	Early gametocyte	PF3D7_1105800	3.0880077	0.716134	0.002015033182649934	0.0046930169576427
1101	Early gametocyte	PF3D7_0526800	3.0860023	0.5366625	0.0020286723568682776	0.004720401742754699
1102	Early gametocyte	PF3D7_0621000	3.0784712	0.4808295	0.0020806567098911907	0.004834637049511059
1103	Early gametocyte	PF3D7_1325100	3.072649	0.6799856	0.0021216786524000508	0.004927674760016592
1104	Early gametocyte	PF3D7_1417700	3.0685587	0.6081331	0.0021509405045185156	0.00499101728718374
1105	Early gametocyte	PF3D7_1459000	3.0618136	0.62953514	0.002200003239301878	0.00510250289189285
1106	Early gametocyte	PF3D7_0804600	3.0559688	0.89676195	0.0022433460305312744	0.005200625278169268
1107	Early gametocyte	PF3D7_1357000	3.052847	0.91728425	0.002266815215257973	0.005252606447543752
1108	Early gametocyte	PF3D7_1411200	3.0486996	0.4034695	0.002298341178119705	0.005320744636984686
1109	Early gametocyte	PF3D7_0420100	3.0464892	0.6220415	0.002315307057631668	0.005357550079416018
1110	Early gametocyte	PF3D7_0626100	3.0429118	0.7599276	0.0023430105161941135	0.005416660424126327
1111	Early gametocyte	PF3D7_1307600	3.040086	0.81929207	0.0023651051364451917	0.005462707169727757
1112	Early gametocyte	PF3D7_0529000	3.0373745	0.47073784	0.002386488064619486	0.005507026940839172
1113	Early gametocyte	PF3D7_0215700	3.037101	0.75899744	0.0023886541203824193	0.005509492201378384
1114	Early gametocyte	PF3D7_1037500	3.0299115	0.73012877	0.0024462530372812924	0.005635427602858814
1115	Early gametocyte	PF3D7_1320000	3.029866	0.55101347	0.0024466221850227847	0.005635427602858814
1116	Early gametocyte	PF3D7_1456800	3.0295243	1.3695714	0.002449392418410411	0.005639220434863235
1117	Early gametocyte	PF3D7_0816000	3.0129237	0.9016515	0.002587439027863221	0.005946133919801055
1118	Early gametocyte	PF3D7_0814200	3.0082068	0.19532503	0.0026279422793638392	0.006036449565275564
1119	Early gametocyte	PF3D7_1451400	2.9874134	0.80347246	0.002813489010710217	0.006447900157422183
1120	Early gametocyte	PF3D7_1027000	2.9869578	0.39333606	0.002817686560799009	0.006454572728731276
1121	Early gametocyte	PF3D7_1419200	2.9861374	0.8033656	0.002825256564880098	0.00646896108537099
1122	Early gametocyte	PF3D7_1037000	2.9784923	0.7146888	0.0028967029919347697	0.006629462133284684
1123	Early gametocyte	PF3D7_0106400	2.9699926	0.34637186	0.002978068423487543	0.006806432339473579
1124	Early gametocyte	PF3D7_1314000	2.9684203	0.6024487	0.0029933465367917252	0.006835125690699577
1125	Early gametocyte	PF3D7_0818700	2.9633958	0.27201036	0.003042650684995886	0.006941392630906523
1126	Early gametocyte	PF3D7_0717300	2.9571636	0.2512358	0.0031048344592315893	0.007071968951994078
1127	Early gametocyte	PF3D7_0809600	2.9570951	0.20498608	0.003105522926916706	0.007071968951994078
1128	Early gametocyte	PF3D7_0423500	2.9457812	0.62902695	0.0032214010014382298	0.007319244737989351
1129	Early gametocyte	PF3D7_1119900	2.942443	0.631806	0.0032563377271520107	0.0073952755894008786
1130	Early gametocyte	PF3D7_1402500	2.9348547	0.11338063	0.0033370378301339604	0.007571696595588765
1131	Early gametocyte	PF3D7_1241300	2.9318354	1.4226351	0.003369651655379506	0.0076318960552119765
1132	Early gametocyte	PF3D7_0820700	2.927039	0.49295992	0.00342206176816144	0.007747103299234221
1133	Early gametocyte	PF3D7_0515700	2.925774	0.34812653	0.0034360031818736333	0.007775157786214502
1134	Early gametocyte	PF3D7_0629600	2.9197242	0.7367719	0.0035034138189431754	0.00792055583661072
1135	Early gametocyte	PF3D7_0519400	2.9194849	0.34143156	0.0035061043478346217	0.0079230696631166
1136	Early gametocyte	PF3D7_1434800	2.9191318	0.6972175	0.003510079517448059	0.00792839304359867
1137	Early gametocyte	PF3D7_0109600	2.918995	0.68086153	0.0035116193934887118	0.00792839304359867
1138	Early gametocyte	PF3D7_0301600	2.9180834	0.8832239	0.003521900952666751	0.007944458823116595
1139	Early gametocyte	PF3D7_1453000	2.9145286	0.70434487	0.0035622612754794714	0.008028284392290735
1140	Early gametocyte	PF3D7_1349800	2.9116573	0.8277048	0.0035951666705947446	0.00809880678622757
1141	Early gametocyte	PF3D7_0411200	2.903659	0.313255	0.003688294718165434	0.008301144031601934
1142	Early gametocyte	PF3D7_1463500	2.886865	1.1296108	0.0038910117643716604	0.008738955959269006
1143	Early gametocyte	PF3D7_0831600	2.8867054	2.4803476	0.0038929847607597694	0.008738955959269006
1144	Early gametocyte	PF3D7_1340600	2.8866827	0.48246098	0.003893266691557182	0.008738955959269006
1145	Early gametocyte	PF3D7_1418900	2.873899	0.4912596	0.00405438525886115	0.00908030326382156
1146	Early gametocyte	PF3D7_1142700	2.8677351	1.0243295	0.004134214979714741	0.009246713450618666
1147	Early gametocyte	PF3D7_0813400	2.8674047	0.50695556	0.004138534212427511	0.009252250874019456
1148	Early gametocyte	PF3D7_0420600	2.8657413	0.40260592	0.004160341575383875	0.009292725574922861
1149	Early gametocyte	PF3D7_1204200	2.8613434	0.3731256	0.004218499753357553	0.009401709707860372
1150	Early gametocyte	PF3D7_0929000	2.860318	1.1033497	0.004232165529876335	0.009427979935396949
1151	Early gametocyte	PF3D7_1467600	2.8564668	0.31035474	0.00428384741710847	0.009538877633747741
1152	Early gametocyte	PF3D7_0519600	2.8539603	0.8359798	0.004317793304715889	0.00961020159484215
1153	Early gametocyte	PF3D7_1325900	2.8455517	0.18357733	0.004433455130063787	0.009861004905680265
1154	Early gametocyte	PF3D7_1013200	2.8454833	0.49637556	0.0044344068683244385	0.009861004905680265
1155	Early gametocyte	PF3D7_1409000	2.8402538	0.74708295	0.004507766066174762	0.010010830923066871
1156	Early gametocyte	PF3D7_0111500	2.8357987	0.8670903	0.004571122549905272	0.010147042935857832
1157	Early gametocyte	PF3D7_1328500	2.8215797	0.8372702	0.004778777042753709	0.010579921472245641
1158	Early gametocyte	PF3D7_1009800	2.8212152	0.2674521	0.00478421201798116	0.010587284002754604
1159	Early gametocyte	PF3D7_1336900	2.816954	1.0827812	0.004848149324179537	0.010724046477768662
1160	Early gametocyte	PF3D7_1221800	2.8163614	0.54596055	0.004857099957506501	0.010734383393538145
1161	Early gametocyte	PF3D7_1434700	2.816202	1.2850786	0.0048595122963964715	0.010734987770956817
1162	Early gametocyte	PF3D7_1320300	2.8126698	1.1169443	0.004913206862932056	0.010844056835996478
1163	Early gametocyte	PF3D7_1353300	2.8106987	0.19947433	0.004943404658287684	0.010905911199976213
1164	Early gametocyte	PF3D7_1209400	2.8094113	1.1958727	0.0049632197570403476	0.010944815448411908
1165	Early gametocyte	PF3D7_1432100	2.8077934	0.9192089	0.004988221981299425	0.010995119070769352
1166	Early gametocyte	PF3D7_1251800	2.806654	0.2563867	0.005005897465420327	0.011024396392691803
1167	Early gametocyte	PF3D7_0920700	2.8015268	0.60683584	0.005086140016855928	0.011186387705784357
1168	Early gametocyte	PF3D7_1465100	2.7979379	0.8138567	0.005142999671163644	0.0113064894216252
1169	Early gametocyte	PF3D7_0411800	2.7922525	0.36511225	0.005234249137421137	0.011491993184915434
1170	Early gametocyte	PF3D7_0608300	2.783696	0.23957409	0.005374339366026021	0.011794407205109138
1171	Early gametocyte	PF3D7_1020500	2.7802436	0.6974094	0.005431812563425586	0.011915326597829116
1172	Early gametocyte	PF3D7_1253100	2.7742734	1.7842035	0.005532515974945099	0.012125632173908057
1173	Early gametocyte	PF3D7_0811400	2.7707186	0.5911384	0.005593274059591982	0.01224275730706156
1174	Early gametocyte	PF3D7_0518300	2.7705135	0.9014575	0.005596797632781834	0.012245129607206636
1175	Early gametocyte	PF3D7_0713600	2.7674031	0.76833165	0.005650484583349265	0.01235720353979519
1176	Early gametocyte	PF3D7_0302600	2.7666283	0.7054899	0.005663929222774012	0.012381211136368801
1177	Early gametocyte	PF3D7_1325700	2.7630963	0.32720703	0.005725587315955326	0.012510545380400426
1178	Early gametocyte	PF3D7_0524900	2.761376	0.46514454	0.00575583946129651	0.012554784118316899
1179	Early gametocyte	PF3D7_0524400	2.759439	0.5851063	0.005790070591638441	0.012618482110044871
1180	Early gametocyte	PF3D7_1230700	2.7565222	0.6904785	0.005841965044456646	0.012726051457520792
1181	Early gametocyte	PF3D7_1146600	2.7499595	0.82203174	0.005960263706116453	0.012966867594711086
1182	Early gametocyte	PF3D7_0915300	2.7467465	0.8396692	0.006018964213695642	0.013088900081689092
1183	Early gametocyte	PF3D7_0109950	2.7431462	0.5714162	0.006085360505031892	0.013227554947923372
1184	Early gametocyte	PF3D7_1120500	2.7423713	0.32937497	0.006099734284835588	0.01325305903705187
1185	Early gametocyte	PF3D7_1345800	2.7407649	0.3603383	0.0061296362238458645	0.013306507010156744
1186	Early gametocyte	PF3D7_0935500	2.7394545	0.48120198	0.006154122003285816	0.013353886007129922
1187	Early gametocyte	PF3D7_1025700	2.739295	0.49736288	0.006157108887162515	0.013354593562951022
1188	Early gametocyte	PF3D7_1037100	2.738133	0.5956142	0.0061789099025118975	0.01339609019468994
1189	Early gametocyte	PF3D7_1368700	2.7372441	0.5167083	0.006195628140576095	0.013426536112932392
1190	Early gametocyte	PF3D7_1122500	2.7360592	0.44909832	0.00621798247883767	0.013469164463222386
1191	Early gametocyte	PF3D7_0715600	2.7336667	0.71749043	0.006263342535804399	0.013561568674375442
1192	Early gametocyte	PF3D7_1356600	2.732288	1.0536538	0.00628961362563444	0.013612579037110504
1193	Early gametocyte	PF3D7_1233300	2.7320032	0.56350976	0.006295053884462915	0.013618480795741109
1194	Early gametocyte	PF3D7_0827100	2.729246	0.44452518	0.006347934938319412	0.013726964866620048
1195	Early gametocyte	PF3D7_1106700	2.723777	0.43380636	0.006454007385050002	0.013950328624274744
1196	Early gametocyte	PF3D7_0614200	2.7233896	0.46266618	0.006461580982092675	0.013960686590238114
1197	Early gametocyte	PF3D7_0312100	2.71816	0.46245047	0.00656460996828887	0.014171087067028748
1198	Early gametocyte	PF3D7_1332600	2.7158015	0.42176074	0.0066115555335241605	0.014266292873068685
1199	Early gametocyte	PF3D7_1437000	2.7115176	0.52438873	0.006697601418176448	0.014439545325527318
1200	Early gametocyte	PF3D7_1225600	2.701833	0.15942058	0.006895841001844447	0.014854174243887245
1201	Early gametocyte	PF3D7_1423800	2.6976628	0.404786	0.00698281238353699	0.015035064501489556
1202	Early gametocyte	PF3D7_1477400	2.6948829	1.3024346	0.00704133932517183	0.01514808490057326
1203	Early gametocyte	PF3D7_1202700	2.6932764	0.7484068	0.0070753606916142695	0.015208237820647546
1204	Early gametocyte	PF3D7_0903700	2.6929572	0.36586314	0.007082134246289599	0.01521628072865047
1205	Early gametocyte	PF3D7_0609400	2.6902456	0.41551867	0.007139944948946851	0.015327366851481714
1206	Early gametocyte	PF3D7_1215900	2.6893568	0.6199964	0.007158983275631191	0.015355101307860233
1207	Early gametocyte	PF3D7_1339300	2.6851754	0.85893357	0.007249174048691063	0.015524132390565683
1208	Early gametocyte	PF3D7_0407500	2.6715486	1.0636804	0.007550211442377668	0.01611846500607976
1209	Early gametocyte	PF3D7_0918800	2.668837	0.7359209	0.007611437206309498	0.016242263324178302
1210	Early gametocyte	PF3D7_1220300	2.6685977	0.36313328	0.007616860789407229	0.016246929155135946
1211	Early gametocyte	PF3D7_1332800	2.6630263	1.1131676	0.007744136286628745	0.016504382175197313
1212	Early gametocyte	PF3D7_0305200	2.6611805	0.3158876	0.007786719512510735	0.016581054405299694
1213	Early gametocyte	PF3D7_0419400	2.6508694	0.8162065	0.00802848980409412	0.017066916699173394
1214	Early gametocyte	PF3D7_1022800	2.6500149	1.4855555	0.008048824472681808	0.017102900096693477
1215	Early gametocyte	PF3D7_0304800	2.6470752	0.4261036	0.008119128344710218	0.017238854152196878
1216	Early gametocyte	PF3D7_0520600	2.6440902	0.5629385	0.008191084238832242	0.017375761536221057
1217	Early gametocyte	PF3D7_0824200	2.6417317	0.57473123	0.008248337906004015	0.017487729039971017
1218	Early gametocyte	PF3D7_0525500	2.6392934	0.54856116	0.008307903895603158	0.017593826857397573
1219	Early gametocyte	PF3D7_1011400	2.6307368	0.8439149	0.008519998395675821	0.018035374081778553
1220	Early gametocyte	PF3D7_0622000	2.6257236	0.96353006	0.008646498651363285	0.018280023896879667
1221	Early gametocyte	PF3D7_0318300	2.6253362	0.27762848	0.008656343194430774	0.01829313115488339
1222	Early gametocyte	PF3D7_0528200	2.6244931	0.39139107	0.008677804191207653	0.018315348711384023
1223	Early gametocyte	PF3D7_0628600	2.6203687	0.37788275	0.008783475877207047	0.018515021179211326
1224	Early gametocyte	PF3D7_0820500	2.6198902	0.45207474	0.008795810265749427	0.0185332374994947
1225	Early gametocyte	PF3D7_1230300	2.6180444	0.8984322	0.008843530856249131	0.018625967842011912
1226	Early gametocyte	PF3D7_0908900	2.6055114	0.516871	0.00917372216917831	0.01931330183183974
1227	Early gametocyte	PF3D7_1002800	2.5963168	0.2467791	0.009422915109308008	0.01979640474408409
1228	Early gametocyte	PF3D7_1108600	2.595223	0.24514261	0.009452957168646055	0.01985121005415672
1229	Early gametocyte	PF3D7_0931000	2.593867	0.7364109	0.009490315367908028	0.019921326989347718
1230	Early gametocyte	PF3D7_0831700	2.5906427	0.9742798	0.009579688226135606	0.020100524752079685
1231	Early gametocyte	PF3D7_0924100	2.5896516	0.9742868	0.009607313685523566	0.020150065770013697
1232	Early gametocyte	PF3D7_1357100	2.5856864	1.8664826	0.009718527125972763	0.020366299643113695
1233	Early gametocyte	PF3D7_1103600	2.5798986	1.3793685	0.009882933486543432	0.02068492208880796
1234	Early gametocyte	PF3D7_1405600	2.572242	0.3643842	0.010104221135134418	0.02111285840018303
1235	Early gametocyte	PF3D7_1402000	2.571228	0.91114503	0.01013385703578044	0.021165971062248035
1236	Early gametocyte	PF3D7_1133600	2.569462	0.32403	0.010185654931050569	0.02126530869340383
1237	Early gametocyte	PF3D7_1032700	2.557271	0.32969677	0.010549702704889974	0.021970521940183726
1238	Early gametocyte	PF3D7_0621800	2.5556302	1.0384352	0.010599569468062175	0.022046928785828455
1239	Early gametocyte	PF3D7_1362200	2.5548553	0.690806	0.01062319045010437	0.022086906739467206
1240	Early gametocyte	PF3D7_1017900	2.5521665	0.3757494	0.010705532733802597	0.022239680790958293
1241	Early gametocyte	PF3D7_1130400	2.5517564	0.3966981	0.010718143183364478	0.02225666555122313
1242	Early gametocyte	PF3D7_0831100	2.5486116	1.1792231	0.010815262883318192	0.0224397703230153
1243	Early gametocyte	PF3D7_0920500	2.5456038	0.74127537	0.01090889117553701	0.02262467967356209
1244	Early gametocyte	PF3D7_1432000	2.545319	0.54848474	0.010917794719687906	0.0226296159512058
1245	Early gametocyte	PF3D7_1302800	2.5439403	0.20478743	0.010960979207418835	0.022704562378058245
1246	Early gametocyte	PF3D7_0820200	2.5421858	0.5213447	0.011016160771633123	0.022801532322342354
1247	Early gametocyte	PF3D7_0728600	2.542163	0.122856416	0.011016879035999244	0.022801532322342354
1248	Early gametocyte	PF3D7_0309000	2.5395424	0.45262814	0.011099757489638288	0.022944679917831372
1249	Early gametocyte	PF3D7_1456300	2.536284	0.61097956	0.01120358729887713	0.023136751758163054
1250	Early gametocyte	PF3D7_1420200	2.5361927	0.4644056	0.011206503989658176	0.023136751758163054
1251	Early gametocyte	PF3D7_0506700	2.5302339	0.6084154	0.011398651846364637	0.0235237802701086
1252	Early gametocyte	PF3D7_1018600	2.5298579	0.20027982	0.011410873411360687	0.023539323325778582
1253	Early gametocyte	PF3D7_0829100	2.5208113	0.52700114	0.011708459872624801	0.024103675184866235
1254	Early gametocyte	PF3D7_1211800	2.5197518	0.08233425	0.011743762262385765	0.024166438210296907
1255	Early gametocyte	PF3D7_0717900	2.5182478	0.22607464	0.011794030980045557	0.024259935036413383
1256	Early gametocyte	PF3D7_0629800	2.5180085	0.3083946	0.011802045847102347	0.024266476078085488
1257	Early gametocyte	PF3D7_0908800	2.5095544	0.7538451	0.01208835633062743	0.024824656474394056
1258	Early gametocyte	PF3D7_0827800	2.5086887	0.15090932	0.012118026690754161	0.024875409390959155
1259	Early gametocyte	PF3D7_1449400	2.5063984	1.0348032	0.012196808278608827	0.025026893193106175
1260	Early gametocyte	PF3D7_0711500	2.5046895	0.31673944	0.012255895885947837	0.02513785919557507
1261	Early gametocyte	PF3D7_0602200	2.5039375	0.5440753	0.01228197467957978	0.02518105838105021
1262	Early gametocyte	PF3D7_1109400	2.5012712	0.18229264	0.012374832433929188	0.025361079618575172
1263	Early gametocyte	PF3D7_0715000	2.4959164	2.2099411	0.012563222353561752	0.02572615789168765
1264	Early gametocyte	PF3D7_0627500	2.4942415	0.6268404	0.012622663357405911	0.025837335803760304
1265	Early gametocyte	PF3D7_1471200	2.493877	0.6603495	0.01263563584534962	0.025842810231381314
1266	Early gametocyte	PF3D7_1324100	2.490231	0.78594923	0.012766011249553792	0.026088196441983093
1267	Early gametocyte	PF3D7_1133900	2.4818451	0.51989496	0.013070402257341567	0.02666680850796639
1268	Early gametocyte	PF3D7_1344900	2.4786322	0.2921827	0.013188720462080826	0.026886347684477525
1269	Early gametocyte	PF3D7_1013500	2.4746559	0.25540215	0.013336460299143494	0.027165460325243994
1270	Early gametocyte	PF3D7_1331200	2.472229	0.3539359	0.013427345309905697	0.02733949132268426
1271	Early gametocyte	PF3D7_1343100	2.4659853	0.57847375	0.013663691790055414	0.027786899957166985
1272	Early gametocyte	PF3D7_0321000	2.4637294	0.41685584	0.013749986441505227	0.027946855109653
1273	Early gametocyte	PF3D7_0523800	2.4627383	0.66432977	0.013788055751066302	0.027994438436327575
1274	Early gametocyte	PF3D7_1355500	2.45564	0.46165186	0.014063397253705343	0.028530392407577654
1275	Early gametocyte	PF3D7_1105300	2.4545007	1.4433233	0.014108042413152284	0.028609399948125783
1276	Early gametocyte	PF3D7_0602100	2.4527917	0.38811696	0.01417524467024956	0.028734068255243356
1277	Early gametocyte	PF3D7_1338100	2.4498863	0.45265162	0.014290136909308748	0.028943582384108397
1278	Early gametocyte	PF3D7_1239900	2.4469922	0.38278458	0.014405394462096191	0.029165258090060826
1279	Early gametocyte	PF3D7_0915700	2.4454086	0.5333417	0.014468814941056984	0.029281847656921375
1280	Early gametocyte	PF3D7_0816700	2.440008	0.64679796	0.014686938589834027	0.02968737204284212
1281	Early gametocyte	PF3D7_1225200	2.4397688	0.3529077	0.014696668994128047	0.029695081192241814
1282	Early gametocyte	PF3D7_1141400	2.4341857	0.38490337	0.01492533060718284	0.03014496350802844
1283	Early gametocyte	PF3D7_1368300	2.4313033	0.8180805	0.01504461717316961	0.0303736659662664
1284	Early gametocyte	PF3D7_1323500	2.4310527	0.89709705	0.015055029495557877	0.030382466038683147
1285	Early gametocyte	PF3D7_0727400	2.429093	0.86727965	0.015136653959646041	0.03052264613236781
1286	Early gametocyte	PF3D7_0717200	2.4203768	0.24823473	0.015504432984762423	0.03123916063850767
1287	Early gametocyte	PF3D7_0517000	2.4193854	0.30488023	0.015546752842001348	0.03131185895425552
1288	Early gametocyte	PF3D7_1113800	2.4188044	0.64359426	0.015571608263524665	0.03134933889876867
1289	Early gametocyte	PF3D7_1128600	2.406545	0.20029154	0.016104222189212616	0.03238264870499123
1290	Early gametocyte	PF3D7_1453400	2.406283	0.20566463	0.016115779760603105	0.03239291094051541
1291	Early gametocyte	PF3D7_0806400	2.402865	0.6283278	0.016267199785257133	0.032684177630987014
1292	Early gametocyte	PF3D7_1238300	2.4006202	0.39830187	0.016367310989239194	0.032872162406959386
1293	Early gametocyte	PF3D7_1216300	2.3975098	0.4309494	0.016506938419442764	0.033139329570873295
1294	Early gametocyte	PF3D7_0215500	2.3972363	0.45849866	0.01651926324370783	0.03315081256304263
1295	Early gametocyte	PF3D7_0709100	2.3957553	0.1288165	0.01658616326920696	0.03325847121380333
1296	Early gametocyte	PF3D7_0727600	2.391927	1.0736881	0.016760177483632132	0.03359398194502782
1297	Early gametocyte	PF3D7_0710000	2.390947	0.199698	0.016804973644808912	0.0336703244404375
1298	Early gametocyte	PF3D7_1353400	2.3884177	0.6218633	0.016921096428460097	0.033889458489401926
1299	Early gametocyte	PF3D7_0807700	2.3875747	0.70849985	0.016959960215520913	0.033953745640885304
1300	Early gametocyte	PF3D7_0913000	2.3857973	0.8820614	0.01704214599871836	0.03409108440317555
1301	Early gametocyte	PF3D7_1142400	2.3843389	0.5525196	0.017109841279985924	0.03421286589013918
1302	Early gametocyte	PF3D7_1372100	2.3837008	0.4626367	0.017139532075232243	0.034252370497729306
1303	Early gametocyte	PF3D7_1359900	2.383621	0.20286655	0.017143246600975496	0.034252370497729306
1304	Early gametocyte	PF3D7_0729300	2.3798952	0.39643833	0.017317556961114308	0.034586875602002666
1305	Early gametocyte	PF3D7_1018300	2.3789155	0.38017157	0.017363657423513035	0.03465137042091925
1306	Early gametocyte	PF3D7_0520700	2.3767962	0.39965987	0.01746373131229708	0.034797888837611445
1307	Early gametocyte	PF3D7_1231900	2.3767734	0.4183182	0.017464810117940474	0.034797888837611445
1308	Early gametocyte	PF3D7_1220100	2.3731618	0.6479519	0.017636541116323567	0.035126111056677775
1309	Early gametocyte	PF3D7_1361000	2.370393	0.82378334	0.017769183871960796	0.03537625301601398
1310	Early gametocyte	PF3D7_0109800	2.3702335	0.42319834	0.017776852404520045	0.035377487001699494
1311	Early gametocyte	PF3D7_1011700	2.3649697	0.25991935	0.01803154619348018	0.035870126969907656
1312	Early gametocyte	PF3D7_0616000	2.3644683	0.8423597	0.018055968627051704	0.035904479611399566
1313	Early gametocyte	PF3D7_1235700	2.3637164	0.47580764	0.018092656598097653	0.03596318553103055
1314	Early gametocyte	PF3D7_1448400	2.3624403	0.16856569	0.01815506438244	0.03607294858886237
1315	Early gametocyte	PF3D7_0902600.1	2.3582475	1.4063042	0.01836144768572073	0.03645415582857292
1316	Early gametocyte	PF3D7_1436500	2.3564472	0.8162948	0.018450686208687866	0.036616842262318865
1317	Early gametocyte	PF3D7_1450200	2.3561738	0.67549205	0.018464274583259326	0.0366293257444184
1318	Early gametocyte	PF3D7_1205900	2.3554902	0.20979002	0.018498283844475782	0.03668229419811298
1319	Early gametocyte	PF3D7_0917400	2.3426268	0.671505	0.01914852364353771	0.03791181071673205
1320	Early gametocyte	PF3D7_1023200	2.341271	0.6411643	0.019218211212359827	0.038034779997962925
1321	Early gametocyte	PF3D7_1360500	2.3402684	0.14509791	0.019269887350681993	0.03810699945353543
1322	Early gametocyte	PF3D7_1413800	2.3390834	0.7400538	0.019331115680917978	0.03821302465637154
1323	Early gametocyte	PF3D7_1123400	2.335745	0.22032666	0.019504529791794886	0.038540643710637215
1324	Early gametocyte	PF3D7_0807500	2.3336258	0.6167652	0.01961531904759304	0.03872906620765912
1325	Early gametocyte	PF3D7_0932400	2.3314953	0.88032985	0.01972725764476219	0.038934764498254594
1326	Early gametocyte	PF3D7_1128500	2.3312447	0.5037617	0.019740463495912613	0.03894551347719551
1327	Early gametocyte	PF3D7_0619600	2.3306863	1.4209862	0.019769904275823966	0.038988270947096455
1328	Early gametocyte	PF3D7_1436600	2.3275986	0.71142775	0.019933423185766398	0.03929530674366125
1329	Early gametocyte	PF3D7_1125100	2.324568	0.30488962	0.020095072077804157	0.03958287549391643
1330	Early gametocyte	PF3D7_1409800	2.321674	0.58065045	0.020250495120642364	0.03986982500630224
1331	Early gametocyte	PF3D7_1414100	2.3193612	1.3439817	0.020375464229145268	0.04007227859172417
1332	Early gametocyte	PF3D7_0308600	2.315214	0.820063	0.02060123199174293	0.04048456670577829
1333	Early gametocyte	PF3D7_0711100	2.3129122	0.82955796	0.020727459407739464	0.04071668053520327
1334	Early gametocyte	PF3D7_0419300	2.3104856	0.7932789	0.02086129040519854	0.040931515458831697
1335	Early gametocyte	PF3D7_1450500	2.306999	0.60461444	0.021054872627481156	0.04127906473333122
1336	Early gametocyte	PF3D7_0111400	2.3053925	0.27690288	0.02114459779493831	0.04143878810339531
1337	Early gametocyte	PF3D7_1038100	2.3007326	0.28261518	0.021406751490443576	0.041903465573532105
1338	Early gametocyte	PF3D7_1113500	2.2997072	0.8960128	0.021464816581855065	0.04200074636426143
1339	Early gametocyte	PF3D7_1473100	2.29924	0.3887476	0.021491313892053967	0.04203620593305489
1340	Early gametocyte	PF3D7_0418700	2.296403	0.37104037	0.02165284907718209	0.04231917816136172
1341	Early gametocyte	PF3D7_1342200	2.2923014	0.5877639	0.021888262120947008	0.04274598738717239
1342	Early gametocyte	PF3D7_1323800	2.2783556	0.2996916	0.022705402718286492	0.04427288898332552
1343	Early gametocyte	PF3D7_1442200	2.2772162	0.37159514	0.022773319060824505	0.04437084175709557
1344	Early gametocyte	PF3D7_1343000	2.2765212	0.64955354	0.0228148346482337	0.04443448005412686
1345	Early gametocyte	PF3D7_0913600	2.2761793	0.24418452	0.022835276260189462	0.04444378270104962
1346	Early gametocyte	PF3D7_1440500	2.2761452	0.52355254	0.02283732129627555	0.04444378270104962
1347	Early gametocyte	PF3D7_0728000	2.2738209	0.45658103	0.022976757548181098	0.04469780857919416
1348	Early gametocyte	PF3D7_1211500	2.2690241	0.37152424	0.023266855069741625	0.045209580176164624
1349	Early gametocyte	PF3D7_0928900	2.2644782	1.3788931	0.02354472275978625	0.04571410581484223
1350	Early gametocyte	PF3D7_0218600	2.2639198	0.21364787	0.023579044614209392	0.04574943123678637
1351	Early gametocyte	PF3D7_0319500	2.2638857	0.3812171	0.023581147361937903	0.04574943123678637
1352	Early gametocyte	PF3D7_1313200	2.259932	1.0381341	0.023825465706674587	0.0461877220478176
1353	Early gametocyte	PF3D7_0831200	2.2567306	0.32424855	0.02402492034039321	0.046556399686653864
1354	Early gametocyte	PF3D7_1204300	2.255705	0.2826637	0.024089108002845423	0.04666276845475923
1355	Early gametocyte	PF3D7_0829400	2.2490969	1.0123022	0.024506339434112578	0.047416082351507724
1356	Early gametocyte	PF3D7_1333100	2.2489374	0.6582571	0.024516487458556023	0.04741743759325344
1357	Early gametocyte	PF3D7_0905100	2.247798	0.37279147	0.024589079297325626	0.04753951810218694
1358	Early gametocyte	PF3D7_1244400	2.2428303	0.56988764	0.024907759847249356	0.048081556412824814
1359	Early gametocyte	PF3D7_0921300	2.238626	1.1348522	0.0251802571516095	0.048570219309734076
1360	Early gametocyte	PF3D7_0814900	2.2357435	0.48971924	0.025368579202169214	0.048895890559019696
1361	Early gametocyte	PF3D7_1353100	2.2290668	1.587848	0.025809458574632963	0.04966935298546122
1362	Early gametocyte	PF3D7_1326400	2.2263324	1.2035753	0.025991927140093293	0.050001334732130406
1363	Early gametocyte	PF3D7_1435800	2.225945	1.1934634	0.026017866833397005	0.05003205886468182
1364	Early gametocyte	PF3D7_1308700	2.2194507	0.36618474	0.026456082430404544	0.05079689277666427
1365	Early gametocyte	PF3D7_1147000	2.2191544	1.5142792	0.026476222376949198	0.050816122412966735
1366	Early gametocyte	PF3D7_0628700	2.2181633	0.4718994	0.026543710079922147	0.05090671795610595
1367	Early gametocyte	PF3D7_1327000	2.2178555	0.24872525	0.02656468473210248	0.05092748383133015
1368	Early gametocyte	PF3D7_1421500	2.2170124	1.6313217	0.02662224422218323	0.051018344311240034
1369	Early gametocyte	PF3D7_1027200	2.216215	0.9525789	0.026676791503422635	0.0511033650975871
1370	Early gametocyte	PF3D7_1430800	2.2137082	0.17187966	0.02684885468347645	0.05139374586436625
1371	Early gametocyte	PF3D7_1137300	2.2110193	0.31288648	0.027034496048392434	0.05170965536085427
1372	Early gametocyte	PF3D7_0503900	2.2101078	2.1191695	0.02709767628309753	0.051810757053282475
1373	Early gametocyte	PF3D7_1108400	2.2071683	0.41810143	0.027302301551951687	0.05218212166384063
1374	Early gametocyte	PF3D7_0315300	2.201631	0.28286943	0.02769138158989105	0.052885481050100144
1375	Early gametocyte	PF3D7_0618700	2.2001498	0.44115025	0.027796263589906854	0.053045417094198674
1376	Early gametocyte	PF3D7_1436900	2.1989763	1.2077419	0.027879605437604895	0.0531842416158643
1377	Early gametocyte	PF3D7_0920100	2.1960483	0.9074901	0.028088495460577238	0.05356237033306883
1378	Early gametocyte	PF3D7_1014500	2.1956835	0.67492616	0.028114599314239982	0.05359178653937352
1379	Early gametocyte	PF3D7_0318500	2.1914566	0.17201017	0.028418770479459596	0.05413047781267844
1380	Early gametocyte	PF3D7_1411600	2.1884146	0.7313087	0.02863942580300614	0.05450939632358279
1381	Early gametocyte	PF3D7_1358200	2.1871383	0.37723517	0.028732423692512044	0.054644954343583914
1382	Early gametocyte	PF3D7_0727100	2.1868877	0.47023717	0.028750721658925435	0.05465904242657074
1383	Early gametocyte	PF3D7_1222100	2.184381	0.38571003	0.028934253857772475	0.05498713370396065
1384	Early gametocyte	PF3D7_1420000	2.1728053	0.7499307	0.02979497960947802	0.05653724108127417
1385	Early gametocyte	PF3D7_1343900	2.169296	0.62121004	0.030060218742258015	0.05701898634444179
1386	Early gametocyte	PF3D7_1116600	2.1540058	0.6868409	0.03123971804089537	0.059166847112171274
1387	Early gametocyte	PF3D7_0315100	2.1461897	1.0487027	0.031857840823824896	0.06029204490753287
1388	Early gametocyte	PF3D7_0518600	2.1437628	0.12204646	0.03205188614814781	0.06063641785810549
1389	Early gametocyte	PF3D7_1416100	2.1429996	0.9428489	0.03211313294844419	0.060727278227873
1390	Early gametocyte	PF3D7_1208600	2.1428628	0.8824379	0.032124113109185656	0.060727278227873
1391	Early gametocyte	PF3D7_0811500	2.139422	1.1117541	0.032401508494964135	0.06122860359044616
1392	Early gametocyte	PF3D7_1449300.1	2.1385334	0.6333764	0.03247348622748122	0.061318053228685436
1393	Early gametocyte	PF3D7_1350300	2.138385	0.250943	0.03248549582288794	0.061318053228685436
1394	Early gametocyte	PF3D7_0915500	2.1345	0.945726	0.032801878293974664	0.06189196509678903
1395	Early gametocyte	PF3D7_1331100	2.1289854	0.31960693	0.033255465002103905	0.06272423105808324
1396	Early gametocyte	PF3D7_1405500	2.127903	0.35056347	0.033345122794501914	0.06284610263071916
1397	Early gametocyte	PF3D7_1018700	2.1269574	0.21394517	0.033423624596892874	0.06297040985428129
1398	Early gametocyte	PF3D7_0216300	2.1215568	0.6004808	0.03387497229345964	0.0637728754466894
1399	Early gametocyte	PF3D7_1139100	2.1197793	0.9990723	0.03402465239352067	0.06403064505552315
1400	Early gametocyte	PF3D7_1251400	2.11864	0.7182248	0.0341208982512918	0.0641877017703274
1401	Early gametocyte	PF3D7_1227400	2.114641	0.43613845	0.03446056520773759	0.06477578268553387
1402	Early gametocyte	PF3D7_0208200	2.1145725	0.42143306	0.03446639650325195	0.06477578268553387
1403	Early gametocyte	PF3D7_1313900	2.1115305	0.29709208	0.03472674398277122	0.06520521064329546
1404	Early gametocyte	PF3D7_0720600	2.110186	0.7001408	0.03484233799666477	0.0653977914754153
1405	Early gametocyte	PF3D7_0520900	2.1081123	1.2239939	0.035021271218367	0.06565997767836533
1406	Early gametocyte	PF3D7_0907100	2.1057768	0.23219012	0.035223755782943254	0.06599030618685785
1407	Early gametocyte	PF3D7_0716600	2.1039424	0.2732329	0.03538347998823061	0.06624009177953355
1408	Early gametocyte	PF3D7_1450000	2.0999317	0.64212847	0.03573484455131246	0.06682309418891104
1409	Early gametocyte	PF3D7_1431300	2.095511	0.3408704	0.03612558795016846	0.0675034720483602
1410	Early gametocyte	PF3D7_0605800	2.0921156	0.25894487	0.03642816269843229	0.06801821003847905
1411	Early gametocyte	PF3D7_1323200	2.0909536	0.24095099	0.036532223447922806	0.06818714372819805
1412	Early gametocyte	PF3D7_0525200	2.0891078	0.17603047	0.036698016960212514	0.06844568826581443
1413	Early gametocyte	PF3D7_1131800	2.084049	0.32156977	0.037155703166380664	0.06924785525141647
1414	Early gametocyte	PF3D7_1401300	2.083844	0.64325446	0.03717436005951505	0.0692569091086511
1415	Early gametocyte	PF3D7_0205000	2.0783296	0.17695618	0.03767902191629304	0.07009303595176974
1416	Early gametocyte	PF3D7_0315800	2.0737607	0.7960282	0.03810154464169671	0.0707433833521558
1417	Early gametocyte	PF3D7_1230600	2.0733848	0.4581576	0.038136494565517626	0.07076046810511386
1418	Early gametocyte	PF3D7_1439400	2.0728834	0.59635216	0.03818313686578864	0.07077638759423682
1419	Early gametocyte	PF3D7_1345700	2.0728378	0.6158012	0.038187379479018395	0.07077638759423682
1420	Early gametocyte	PF3D7_1460700	2.0717325	0.3056002	0.038290385629755626	0.07094110205822941
1421	Early gametocyte	PF3D7_1306600	2.0688956	0.40289983	0.03855588548056522	0.0714020794115834
1422	Early gametocyte	PF3D7_0614100	2.0685081	0.31764308	0.03859225959118114	0.07142129457527217
1423	Early gametocyte	PF3D7_0113000	2.0637002	1.239902	0.03904615907390816	0.07218146312778823
1424	Early gametocyte	PF3D7_1113400	2.0625834	0.507875	0.0391522133564417	0.07233224544257402
1425	Early gametocyte	PF3D7_1355200	2.062538	0.8624141	0.03915654729377837	0.07233224544257402
1426	Early gametocyte	PF3D7_1003200	2.061125	0.7439453	0.039291101569255596	0.07252741404049057
1427	Early gametocyte	PF3D7_0722400	2.060829	1.4492593	0.03931936429649823	0.07255290051622229
1428	Early gametocyte	PF3D7_0821100	2.0572057	0.68740463	0.03966643810360257	0.07313954917045602
1429	Early gametocyte	PF3D7_1250000	2.0568752	0.4366795	0.039698218461995206	0.07317126641966726
1430	Early gametocyte	PF3D7_1028300	2.056112	0.2502841	0.03977172468891639	0.07327984075391754
1431	Early gametocyte	PF3D7_1114700	2.0549498	0.20282812	0.03988385143181305	0.07345946801330998
1432	Early gametocyte	PF3D7_1110100	2.0532863	0.386465	0.04004481320963636	0.07372887655875454
1433	Early gametocyte	PF3D7_1467100	2.0511785	1.0277613	0.04024956283847959	0.07405152341874231
1434	Early gametocyte	PF3D7_0214400	2.047954	0.10170525	0.04056449198527094	0.07450815146392263
1435	Early gametocyte	PF3D7_1237400	2.047749	0.76501215	0.0405845932786239	0.07450815146392263
1436	Early gametocyte	PF3D7_1147700	2.047202	0.3852802	0.04063823801451158	0.07457525286831211
1437	Early gametocyte	PF3D7_1009600	2.045288	0.31607696	0.04082646816895797	0.07483858427319214
1438	Early gametocyte	PF3D7_1221700	2.0424623	0.71398133	0.04110568183077778	0.07532289781258622
1439	Early gametocyte	PF3D7_1433100	2.0402634	0.32738575	0.041324090945030825	0.07569547899748529
1440	Early gametocyte	PF3D7_0725000	2.038053	0.255454	0.04154462145100636	0.07604392963625124
1441	Early gametocyte	PF3D7_0830400	2.0360706	0.51220703	0.04174326376440745	0.07635183703846975
1442	Early gametocyte	PF3D7_0924200	2.0355124	0.6445161	0.041799348145406305	0.07642656770192868
1443	Early gametocyte	PF3D7_0403200	2.029132	0.2545819	0.0424448550925257	0.07749389876660112
1444	Early gametocyte	PF3D7_0917000	2.026785	0.44699398	0.04268442129184716	0.07790015583341345
1445	Early gametocyte	PF3D7_0510400	2.0183764	1.5044823	0.04355207899401889	0.07937969855214261
1446	Early gametocyte	PF3D7_1366000	2.0173738	1.2897093	0.0436565268117797	0.07953252561463606
1447	Early gametocyte	PF3D7_1459700	2.012087	1.0105536	0.0442107565553214	0.08033808368977483
1448	Early gametocyte	PF3D7_1020400	2.005342	0.30809462	0.04492648851327876	0.08152062395088434
1449	Early gametocyte	PF3D7_1416300	2.0041344	0.89185673	0.0450556692012203	0.08172548020271943
1450	Early gametocyte	PF3D7_1134100	2.0034735	0.751189	0.04512648544701441	0.08182436071479962
1451	Early gametocyte	PF3D7_1303300	2.002733	0.30238593	0.04520595997287767	0.08193886352613688
1452	Early gametocyte	PF3D7_1012800	1.9989275	0.7337518	0.04561620004268736	0.08259296825910818
1453	Early gametocyte	PF3D7_0607500	1.9980388	0.75653476	0.04571245514686605	0.08273740078691695
1454	Early gametocyte	PF3D7_1233200.1	1.993151	2.2980843	0.04624492217045393	0.08358057773622912
1455	Early gametocyte	PF3D7_0908000	1.9920115	0.5884281	0.04636978812839794	0.08377608589504293
1456	Early gametocyte	PF3D7_1239000	1.9914418	0.3245386	0.046432327472224894	0.08385888865890492
1457	Early gametocyte	PF3D7_0501800	1.9891176	0.32567117	0.04668822432160167	0.08426040915861877
1458	Early gametocyte	PF3D7_1015800	1.982384	0.41614503	0.04743628117535114	0.08549125679330517
1459	Early gametocyte	PF3D7_1117800	1.9822472	0.35804033	0.04745157393589888	0.08549125679330517
1460	Early gametocyte	PF3D7_0928700	1.9730526	0.25381944	0.048489567418897254	0.08722908203420979
1461	Early gametocyte	PF3D7_1321100	1.9722322	1.6342552	0.04858309604795609	0.08736601901278811
1462	Early gametocyte	PF3D7_1227100	1.9715487	0.6712632	0.04866115224960881	0.08747504410486627
1463	Early gametocyte	PF3D7_0807900	1.969908	0.43345675	0.04884891685092892	0.08774647006241333
1464	Early gametocyte	PF3D7_0805600	1.9697713	0.7416688	0.04886459131788111	0.08774647006241333
1465	Early gametocyte	PF3D7_0602400	1.965567	1.0549195	0.049348646218126783	0.0885523258379615
1466	Early gametocyte	PF3D7_1355600	1.9640973	0.35998067	0.04951881495240447	0.08879418801218937
1467	Early gametocyte	PF3D7_1422600	1.9562356	0.44215733	0.050437398762450195	0.09040903728169197
1468	Early gametocyte	PF3D7_0312500	1.9489437	1.2087656	0.05130214112407959	0.09189344978649375
1469	Early gametocyte	PF3D7_0704200	1.9473943	1.014446	0.05148748899594257	0.09218898858892914
1470	Early gametocyte	PF3D7_1352200	1.942233	0.50939494	0.052108908126680745	0.09317228709932693
1471	Early gametocyte	PF3D7_1408400	1.9344966	0.253926	0.0530520903014282	0.0947911859105974
1472	Early gametocyte	PF3D7_1028400	1.9337674	0.6149829	0.05314172210375558	0.09491754563656558
1473	Early gametocyte	PF3D7_1201500	1.928572	0.37799084	0.053784017354855246	0.09597746740355985
1474	Early gametocyte	PF3D7_1366600	1.9285036	0.19563733	0.0537925116170978	0.09597746740355985
1475	Early gametocyte	PF3D7_0302100	1.9182608	0.16033924	0.055077950854744054	0.09802703380849659
1476	Early gametocyte	PF3D7_1440200	1.9180329	1.1015059	0.05510683662501212	0.09804367707229204
1477	Early gametocyte	PF3D7_1314100	1.9168366	0.8957596	0.055258694186334174	0.09827901705216556
1478	Early gametocyte	PF3D7_1311500	1.9156061	0.302547	0.055415254258717656	0.09852255087655115
1479	Early gametocyte	PF3D7_0802300	1.9098865	0.48819348	0.05614782876943904	0.09971902073383389
1480	Early gametocyte	PF3D7_1108900	1.9042125	0.3910929	0.05688251626629045	0.10095238654190657
1481	Early gametocyte	PF3D7_1370300	1.902868	0.7510252	0.05705776609673518	0.10119184736378582
1482	Early gametocyte	PF3D7_1115300	1.9026402	2.7405906	0.05708751392681452	0.10120884224609045
1483	Early gametocyte	PF3D7_0206000	1.9002247	0.35704547	0.057403634827736826	0.1017333485877158
1484	Early gametocyte	PF3D7_0323600	1.8962141	0.49005115	0.05793172913504002	0.10256061676499678
1485	Early gametocyte	PF3D7_1227900	1.8952343	0.30064923	0.0580613641184565	0.10273901037440196
1486	Early gametocyte	PF3D7_0730100	1.8945394	0.5777375	0.05815346056708956	0.10284433353989518
1487	Early gametocyte	PF3D7_1011000	1.8933772	0.24558628	0.05830772906004944	0.10305524315425856
1488	Early gametocyte	PF3D7_1412100	1.8933316	0.4879874	0.05831378572586059	0.10305524315425856
1489	Early gametocyte	PF3D7_1217300	1.8924999	0.2526944	0.058424411714186726	0.10314179472159803
1490	Early gametocyte	PF3D7_1348500	1.8907338	0.6635343	0.05865988059940072	0.1035210762054825
1491	Early gametocyte	PF3D7_1038700	1.8897198	0.3053947	0.05879544112559242	0.10372383796462156
1492	Early gametocyte	PF3D7_1406300	1.8780756	1.247039	0.060370828402482896	0.10636999691721136
1493	Early gametocyte	PF3D7_0827000	1.8780072	0.26004064	0.06038017956109487	0.10636999691721136
1494	Early gametocyte	PF3D7_0812200	1.8718547	1.342173	0.06122671376793896	0.1076346327149862
1495	Early gametocyte	PF3D7_0611400	1.869986	0.36696205	0.06148574684194149	0.10801433790679187
1496	Early gametocyte	PF3D7_1341600	1.8692797	0.5793537	0.061583910035658315	0.10814893088487372
1497	Early gametocyte	PF3D7_1035300	1.8681859	2.262371	0.0617361606064457	0.10837838058193457
1498	Early gametocyte	PF3D7_0211500	1.858228	0.28681317	0.06313665568873647	0.11072078088810915
1499	Early gametocyte	PF3D7_0625400	1.8579773	1.1136968	0.06317224446652084	0.11074449702321625
1500	Early gametocyte	PF3D7_0910800	1.8544452	0.705835	0.06367548788036051	0.11147097093530847
1501	Early gametocyte	PF3D7_1328300	1.8520412	0.6472431	0.06401990863015529	0.11195676704346667
1502	Early gametocyte	PF3D7_1467200	1.8509132	0.63820887	0.06418203831879414	0.11216213451324088
1503	Early gametocyte	PF3D7_1367000	1.8505942	0.5120793	0.06422795462798422	0.1121814561491659
1504	Early gametocyte	PF3D7_0811900	1.8460823	0.41056913	0.06488025137243793	0.1132639936133099
1505	Early gametocyte	PF3D7_0521700	1.844191	0.61117446	0.06515530992456889	0.11370462465626262
1506	Early gametocyte	PF3D7_1406600	1.8374687	0.3143073	0.06614072229616103	0.11526398791820562
1507	Early gametocyte	PF3D7_0923400	1.830382	0.22504789	0.0671928443665255	0.11693511992912328
1508	Early gametocyte	PF3D7_1230900	1.8297439	0.30305135	0.06728824136026171	0.11706054883436864
1509	Early gametocyte	PF3D7_1105700	1.8276247	0.5480748	0.06760589590944856	0.11753169087964058
1510	Early gametocyte	PF3D7_1306300	1.8239446	0.60082215	0.0681604527870821	0.1184137461191987
1511	Early gametocyte	PF3D7_1245900	1.8217229	0.851618	0.0684970541073183	0.11891619320810465
1512	Early gametocyte	PF3D7_0306400	1.8159577	0.66831386	0.06937686806004648	0.12032785749528768
1513	Early gametocyte	PF3D7_0504600	1.8149095	0.60704005	0.06953782706420628	0.12046785354227157
1514	Early gametocyte	PF3D7_1447900	1.8117192	0.39098287	0.07002958993493325	0.12107423764499825
1515	Early gametocyte	PF3D7_1411300	1.810352	0.6154919	0.07024121738478291	0.1213565129274442
1516	Early gametocyte	PF3D7_0107800	1.8092355	0.41579986	0.07041443547743818	0.12161392004861053
1517	Early gametocyte	PF3D7_0323700	1.8056806	0.25712955	0.07096824046804404	0.12244400100003885
1518	Early gametocyte	PF3D7_1358500	1.8041652	1.2261696	0.07120540079928991	0.1228109644713526
1519	Early gametocyte	PF3D7_0822600	1.8020118	0.8853743	0.07154353529575351	0.12332794907673618
1520	Early gametocyte	PF3D7_1329400	1.8019435	1.0787745	0.07155429123559588	0.12332794907673618
1521	Early gametocyte	PF3D7_0506800	1.8011801	0.24933913	0.07167448926711645	0.12349270910801835
1522	Early gametocyte	PF3D7_1356400	1.798252	0.40819085	0.07213708263332408	0.12420446577586744
1523	Early gametocyte	PF3D7_1147500	1.796429	1.0135878	0.07242631146241521	0.12465969040804593
1524	Early gametocyte	PF3D7_1125400	1.7925097	0.27845016	0.0730513688744837	0.12569243070998753
1525	Early gametocyte	PF3D7_0705600	1.7817997	1.1397616	0.07478191103240689	0.12844419037010016
1526	Early gametocyte	PF3D7_0729900	1.7773106	0.1587447	0.07551715697154668	0.1294911550530211
1527	Early gametocyte	PF3D7_0318600	1.7770941	0.42494816	0.07555276159281332	0.12950796121391053
1528	Early gametocyte	PF3D7_1464200	1.7732316	0.528458	0.07619032921479786	0.13055625207547644
1529	Early gametocyte	PF3D7_1414700	1.7661221	0.10671604	0.07737537570750577	0.13254164186893225
1530	Early gametocyte	PF3D7_1424400	1.7659625	0.1233971	0.07740213455457458	0.13254224269171266
1531	Early gametocyte	PF3D7_1111400	1.7652105	0.35692057	0.07752838497138685	0.13271315285518098
1532	Early gametocyte	PF3D7_1352100	1.7624305	0.48623213	0.07799658609906591	0.13337814842630727
1533	Early gametocyte	PF3D7_1410500	1.7593998	1.1765604	0.07850962234563982	0.1341640430891271
1534	Early gametocyte	PF3D7_1317900	1.7531333	0.32750413	0.079579121824394	0.13580673663265333
1535	Early gametocyte	PF3D7_0912500	1.7527003	0.1985863	0.07965344983817708	0.13588737754514302
1536	Early gametocyte	PF3D7_1410700	1.7513446	0.53167474	0.07988657903606196	0.13623878361603636
1537	Early gametocyte	PF3D7_0905300	1.7497836	0.16836609	0.08015565785225157	0.13651212988138806
1538	Early gametocyte	PF3D7_0530300	1.7494076	0.1455189	0.0802205823906209	0.13657635787602657
1539	Early gametocyte	PF3D7_0623000	1.7463086	0.68320704	0.08075734687269848	0.13722775324091482
1540	Early gametocyte	PF3D7_1428400	1.7462516	0.14866996	0.08076724109855796	0.13722775324091482
1541	Early gametocyte	PF3D7_0933200	1.7431525	0.39306325	0.08130697201950982	0.1380513168355615
1542	Early gametocyte	PF3D7_1331500	1.740908	0.5610001	0.08169970499021649	0.138624347310986
1543	Early gametocyte	PF3D7_0309200	1.7389256	0.05367309	0.08204786457878233	0.13916804066269298
1544	Early gametocyte	PF3D7_0307900	1.7346073	0.1609225	0.08281037749960313	0.1403665264000365
1545	Early gametocyte	PF3D7_0807200	1.7332401	0.6129808	0.08305299997896042	0.14068275629240712
1546	Early gametocyte	PF3D7_1243400	1.7311893	1.7116854	0.08341801329659815	0.14125337676640556
1547	Early gametocyte	PF3D7_0608310	1.7268597	0.97293544	0.08419286408640043	0.1424693138400687
1548	Early gametocyte	PF3D7_0905800	1.7225984	0.4713367	0.0849611581623318	0.1437209480339546
1549	Early gametocyte	PF3D7_1352500	1.7187703	0.24512294	0.08565621631687734	0.1447503534324604
1550	Early gametocyte	PF3D7_0828200	1.7182689	0.19409007	0.08574757518730153	0.14480722741085678
1551	Early gametocyte	PF3D7_0628800	1.717403	0.6871991	0.08590556233761301	0.14502523288680785
1552	Early gametocyte	PF3D7_1364000	1.7101111	0.3771902	0.08724532980612722	0.14718800346116048
1553	Early gametocyte	PF3D7_0521800	1.7038902	0.60185766	0.08840160254382212	0.14908858977400646
1554	Early gametocyte	PF3D7_0626900	1.7004038	0.37907884	0.08905500574615488	0.1500392997112962
1555	Early gametocyte	PF3D7_1427900	1.6954818	0.13583837	0.08998407494234541	0.15150287559061779
1556	Early gametocyte	PF3D7_1135700	1.6932942	0.6587279	0.09039949118463868	0.15215125628963833
1557	Early gametocyte	PF3D7_1104300	1.6906166	0.14152785	0.0909100419288881	0.1529409745002641
1558	Early gametocyte	PF3D7_0311600	1.6905141	0.30396882	0.09092964094616218	0.1529409745002641
1559	Early gametocyte	PF3D7_1107200	1.6895114	0.21585369	0.09112145487398657	0.15321225528058244
1560	Early gametocyte	PF3D7_0826700	1.6889646	0.30561575	0.09122621769842991	0.15332978591832228
1561	Early gametocyte	PF3D7_0802200	1.6886911	0.42858484	0.09127863541163568	0.15332978591832228
1562	Early gametocyte	PF3D7_0706100	1.6883494	0.32106248	0.09134419159977744	0.15338123039119536
1563	Early gametocyte	PF3D7_1111000	1.6858313	0.9537157	0.09182828932369047	0.15414253649351253
1564	Early gametocyte	PF3D7_1465300	1.6775254	0.32659352	0.0934397856378257	0.15679514681251996
1565	Early gametocyte	PF3D7_1330200	1.6770127	0.73228693	0.09353999957572694	0.15691084821877457
1566	Early gametocyte	PF3D7_0927300	1.6756113	0.4739652	0.09381435764266814	0.1572659522406651
1567	Early gametocyte	PF3D7_1208200	1.674244	0.29246762	0.09408264564659581	0.15765155669167308
1568	Early gametocyte	PF3D7_0616800	1.6693903	0.33067814	0.09504003984396668	0.15900198665895623
1569	Early gametocyte	PF3D7_0826300	1.669117	0.33431867	0.0950942089345818	0.159039598348106
1570	Early gametocyte	PF3D7_1030400	1.6678978	1.903715	0.09533601379150235	0.1593908904795304
1571	Early gametocyte	PF3D7_1404800	1.6614149	0.56383437	0.09663015640925747	0.1614469890206602
1572	Early gametocyte	PF3D7_0824900	1.6599792	0.31907845	0.09691862470955499	0.16187506736015192
1573	Early gametocyte	PF3D7_1252300	1.658498	1.6464596	0.0972169721218293	0.16226537515113443
1574	Early gametocyte	PF3D7_0205400	1.6576778	0.63546914	0.09738252636438761	0.1624876661645151
1575	Early gametocyte	PF3D7_1133400	1.6570511	1.7018937	0.09750914317559202	0.16259082710906855
1576	Early gametocyte	PF3D7_1142500	1.6529152	0.24502993	0.09834811735899515	0.16377213039973348
1577	Early gametocyte	PF3D7_0903200	1.6509328	0.41833237	0.09875230921609437	0.16433615383142494
1578	Early gametocyte	PF3D7_0409400	1.6504542	0.24852829	0.09885007118755018	0.16444431796165543
1579	Early gametocyte	PF3D7_1317200	1.647583	0.18239565	0.09943826645576496	0.16531323595279374
1580	Early gametocyte	PF3D7_1326500	1.6461474	0.121571295	0.09973340946620537	0.16574900069896847
1581	Early gametocyte	PF3D7_1248900	1.6452131	0.25134054	0.09992586170269041	0.165958934442688
1582	Early gametocyte	PF3D7_0921500	1.6434814	1.6504953	0.10028338563838289	0.1664976224012715
1583	Early gametocyte	PF3D7_1369700	1.6430027	0.72704965	0.10038235476027248	0.1666068249146189
1584	Early gametocyte	PF3D7_1130500	1.6425812	0.27519703	0.10046960633656944	0.16669651378619574
1585	Early gametocyte	PF3D7_1212500	1.6384339	0.48480323	0.10133119933060142	0.16790402424572087
1586	Early gametocyte	PF3D7_1249700	1.6369414	0.5711629	0.10164271433710548	0.16836461493661134
1587	Early gametocyte	PF3D7_1464900	1.6331131	0.7415996	0.10244520128401778	0.1695656852356392
1588	Early gametocyte	PF3D7_0710400	1.6329992	0.5142031	0.10246916184891287	0.1695656852356392
1589	Early gametocyte	PF3D7_1348900	1.6323156	0.30558032	0.1026130188839918	0.1696918424312207
1590	Early gametocyte	PF3D7_0813200	1.6283734	0.4230639	0.10344573163717947	0.17089997599967208
1591	Early gametocyte	PF3D7_1115800	1.6281911	0.8934078	0.10348436814633433	0.17090754976191247
1592	Early gametocyte	PF3D7_0314500	1.6259694	0.97964627	0.10395617295009559	0.1715738349347352
1593	Early gametocyte	PF3D7_1126100	1.6248983	0.6290062	0.10418421675596347	0.1718936830697504
1594	Early gametocyte	PF3D7_1427500	1.6234058	1.6916134	0.1045026850694134	0.17236246347794476
1595	Early gametocyte	PF3D7_1244200	1.6231438	0.49946147	0.10455867905161059	0.17239816365309907
1596	Early gametocyte	PF3D7_0404100	1.621617	0.3773503	0.10488537875647914	0.1728232816739228
1597	Early gametocyte	PF3D7_0113700	1.6197143	1.8736103	0.10529366805980236	0.1733821915984738
1598	Early gametocyte	PF3D7_0716200	1.6107247	0.14798012	0.10723973414967172	0.17629748630763262
1599	Early gametocyte	PF3D7_1139900	1.6046519	0.5854007	0.10857042494103372	0.17842664138148273
1600	Early gametocyte	PF3D7_0512900	1.6005731	0.5909796	0.1094715203948768	0.17978977776894198
1601	Early gametocyte	PF3D7_0813900	1.5882566	0.34518585	0.11222833954926263	0.18407648241756508
1602	Early gametocyte	PF3D7_0708200	1.5876982	0.31597558	0.11235458710501674	0.18422334945445248
1603	Early gametocyte	PF3D7_1110600	1.5832319	0.40452152	0.11336860292940153	0.18570398763141852
1604	Early gametocyte	PF3D7_1249600	1.5796202	0.3475917	0.11419387149569594	0.1869338033388447
1605	Early gametocyte	PF3D7_1306900	1.5785378	0.4006972	0.11444211055358769	0.18727908473050428
1606	Early gametocyte	PF3D7_0601900	1.5782758	0.88294727	0.11450227434784384	0.18731646510815783
1607	Early gametocyte	PF3D7_0908700	1.5749602	0.5647868	0.11526562868337852	0.1883810453799664
1608	Early gametocyte	PF3D7_1412800	1.5706762	1.0230522	0.11625787581810891	0.18976418157449113
1609	Early gametocyte	PF3D7_0623300	1.5690811	0.93123114	0.11662903965248901	0.19029946359422703
1610	Early gametocyte	PF3D7_1123600	1.5677595	0.3383337	0.11693727996196793	0.19074039913198473
1611	Early gametocyte	PF3D7_1016200	1.5665061	0.31113094	0.11723016739397903	0.19115601369408083
1612	Early gametocyte	PF3D7_1103400	1.5622905	0.21825978	0.1182195622406729	0.19258162378641264
1613	Early gametocyte	PF3D7_1122600	1.5608207	0.108263835	0.11856604914601951	0.1930833876261752
1614	Early gametocyte	PF3D7_0612200	1.5597042	0.046515167	0.118829803600207	0.19345014085937043
1615	Early gametocyte	PF3D7_1431800	1.5493702	0.6772811	0.12129275663488188	0.19694867212891368
1616	Early gametocyte	PF3D7_1344100	1.5452685	0.20152295	0.12228133404122819	0.19848965574156674
1617	Early gametocyte	PF3D7_0608200	1.5403465	1.3551434	0.12347592610638686	0.200234466277207
1618	Early gametocyte	PF3D7_0408100	1.5372132	0.2891147	0.12424110562604325	0.20134520798744304
1619	Early gametocyte	PF3D7_1008400	1.535789	0.17929685	0.12459013515190993	0.20178053834379991
1620	Early gametocyte	PF3D7_0318100	1.5349686	0.90932226	0.12479152298435281	0.20204150124466672
1621	Early gametocyte	PF3D7_1353600	1.5333964	1.1747534	0.12517822574296525	0.2025369165067513
1622	Early gametocyte	PF3D7_0414500	1.5321202	0.17229216	0.1254927576232834	0.20298039010997726
1623	Early gametocyte	PF3D7_1245200	1.5300238	0.32619408	0.12601082519268603	0.20374177090943293
1624	Early gametocyte	PF3D7_0313900	1.5298871	0.18096487	0.12604466998880043	0.20374177090943293
1625	Early gametocyte	PF3D7_0609200	1.5285769	0.4443706	0.12636937511889593	0.20411967462841457
1626	Early gametocyte	PF3D7_1425700	1.5280414	0.2774965	0.12650226804622824	0.2042183606703183
1627	Early gametocyte	PF3D7_1132000	1.5271641	0.124568336	0.12672022137383068	0.20450443442934282
1628	Early gametocyte	PF3D7_0707400	1.5264919	0.29437038	0.12688742229054936	0.20470844502612257
1629	Early gametocyte	PF3D7_0918200.1	1.5188468	0.58032584	0.12880108049590724	0.20739577254057057
1630	Early gametocyte	PF3D7_0403600	1.5171946	0.2517817	0.12921754489512	0.20793294576101548
1631	Early gametocyte	PF3D7_0527200	1.5164769	0.40060797	0.12939881711858642	0.2081579048455722
1632	Early gametocyte	PF3D7_1236100	1.514483	0.10188248	0.12990338732878304	0.20890262768444795
1633	Early gametocyte	PF3D7_0312300	1.5077152	0.25112545	0.1316274383688017	0.21140419621536505
1634	Early gametocyte	PF3D7_0717700	1.5063479	0.19297571	0.13197787513361095	0.2118314535643087
1635	Early gametocyte	PF3D7_1455400	1.5038755	0.59977037	0.1326134167020348	0.21271548048178737
1636	Early gametocyte	PF3D7_0801000	1.5013803	2.11081	0.13325721610965724	0.21367986187040566
1637	Early gametocyte	PF3D7_1364800	1.4992384	0.52535164	0.1338118114028948	0.21436370297833676
1638	Early gametocyte	PF3D7_1326800	1.4946353	0.86122364	0.1350096410045208	0.216075697768396
1639	Early gametocyte	PF3D7_0403900	1.4893829	0.080130704	0.13638657473918422	0.2182098242320579
1640	Early gametocyte	PF3D7_0937200	1.4876511	2.1068435	0.13684294287539098	0.21886779086434544
1641	Early gametocyte	PF3D7_1441000	1.4874915	0.9647638	0.1368850359679578	0.21886779086434544
1642	Early gametocyte	PF3D7_0411300	1.485452	0.71323806	0.13742410697131552	0.21965974295829063
1643	Early gametocyte	PF3D7_1210900	1.484928	0.35868406	0.13756290324446094	0.2197802093519773
1644	Early gametocyte	PF3D7_0205100	1.4848368	0.05763571	0.13758705275630856	0.2197802093519773
1645	Early gametocyte	PF3D7_0731100	1.4839709	0.8463911	0.13781663617657136	0.22007690008597253
1646	Early gametocyte	PF3D7_1409700	1.4818631	0.51150954	0.13837672485314786	0.22090101209858434
1647	Early gametocyte	PF3D7_1470200	1.480644	0.27650687	0.138701467619767	0.2213490193906552
1648	Early gametocyte	PF3D7_0936300	1.4798578	0.7899447	0.13891119230864163	0.22161324672507066
1649	Early gametocyte	PF3D7_1369500	1.4787185	0.38358682	0.13921557447621163	0.222028270828124
1650	Early gametocyte	PF3D7_0508200	1.4769866	0.47457126	0.13967921850889534	0.22269694971287982
1651	Early gametocyte	PF3D7_0914300	1.4766562	0.40291548	0.13976781174975197	0.22276743320800416
1652	Early gametocyte	PF3D7_0113300	1.4757447	1.9333658	0.14001243107993053	0.22300087671703162
1653	Early gametocyte	PF3D7_1477600	1.475494	1.0203981	0.14007975910978876	0.22300087671703162
1654	Early gametocyte	PF3D7_1119600	1.4754485	0.71925795	0.1400920032454275	0.22300087671703162
1655	Early gametocyte	PF3D7_1007800	1.464579	0.31027102	0.1430358124445566	0.22725442945844557
1656	Early gametocyte	PF3D7_1421600	1.4619585	0.33713967	0.14375258776363561	0.22817654585252597
1657	Early gametocyte	PF3D7_1003800	1.4615711	0.34600925	0.14385877913802728	0.22827290941946218
1658	Early gametocyte	PF3D7_0218400	1.4601127	0.3589132	0.1442590979773274	0.22883578152598172
1659	Early gametocyte	PF3D7_0610600	1.4563301	0.3868249	0.1453014045010294	0.23027083965603617
1660	Early gametocyte	PF3D7_0823100	1.4449593	1.3448168	0.1484693381237017	0.23477240329012564
1661	Early gametocyte	PF3D7_1128000.1	1.4440591	1.1705344	0.1487223420493735	0.23509840464434825
1662	Early gametocyte	PF3D7_0317800	1.4437857	0.63379693	0.14879926916111705	0.23514594833742017
1663	Early gametocyte	PF3D7_1230500	1.4426919	0.43227082	0.1491072814371383	0.23555852865376053
1664	Early gametocyte	PF3D7_0906200	1.4395586	0.41395423	0.14999230210873818	0.23688211588538607
1665	Early gametocyte	PF3D7_1402900	1.4378041	0.36556575	0.15048966067291886	0.23759283010927326
1666	Early gametocyte	PF3D7_1311900	1.4366875	0.1631128	0.15080681558903175	0.23801868158533032
1667	Early gametocyte	PF3D7_1029600	1.4364824	1.6239171	0.15086512387033865	0.238035855613087
1668	Early gametocyte	PF3D7_1415500	1.435571	0.7174339	0.15112447968259923	0.2382952445890561
1669	Early gametocyte	PF3D7_1140800	1.430159	0.2790789	0.15267140666680562	0.24050778093556102
1670	Early gametocyte	PF3D7_1305500	1.428712	0.69834006	0.153087040569615	0.2410868706052393
1671	Early gametocyte	PF3D7_0213300	1.4275726	0.20845863	0.15341491659592404	0.24145169846188236
1672	Early gametocyte	PF3D7_1106800	1.4255673	0.12354705	0.15399327499883878	0.24228597091510087
1673	Early gametocyte	PF3D7_0603200	1.4252255	0.9236693	0.1540920239140506	0.24236536133645253
1674	Early gametocyte	PF3D7_0925900	1.4238355	0.2606183	0.15449409867938782	0.24292164200245847
1675	Early gametocyte	PF3D7_1007500	1.4232886	0.19589195	0.15465251033769561	0.2430945660460051
1676	Early gametocyte	PF3D7_0418900	1.4223201	0.13016468	0.15493333364150208	0.24338353726031264
1677	Early gametocyte	PF3D7_0416400	1.4187653	0.1987439	0.15596744049113212	0.24493134662859575
1678	Early gametocyte	PF3D7_1206700	1.4170676	0.2472174	0.15646313672416848	0.24563293187944998
1679	Early gametocyte	PF3D7_1317600	1.4128065	0.3722794	0.15771263025598414	0.2474397284322552
1680	Early gametocyte	PF3D7_1413600	1.411838	0.4668772	0.1579976574851597	0.24780945091188017
1681	Early gametocyte	PF3D7_0716800	1.4110861	0.18950045	0.1582192417001047	0.24807946707054843
1682	Early gametocyte	PF3D7_1318100	1.4076566	0.35050175	0.15923278480658054	0.24959067674710425
1683	Early gametocyte	PF3D7_0726900	1.4053779	0.49968216	0.15990894683670986	0.2505722772942388
1684	Early gametocyte	PF3D7_1324500	1.4036232	0.18312205	0.16043106938631124	0.2513119654338003
1685	Early gametocyte	PF3D7_0920600	1.4006609	0.23826276	0.1613154975429314	0.25230367160111333
1686	Early gametocyte	PF3D7_1200900	1.3964225	0.85702187	0.16258730661350984	0.2538838504259571
1687	Early gametocyte	PF3D7_0408600	1.396263	0.82800263	0.1626353176695311	0.2538838504259571
1688	Early gametocyte	PF3D7_1116000	1.3961148	0.91463125	0.16267990894000361	0.2538838504259571
1689	Early gametocyte	PF3D7_1033300	1.392617	0.8218544	0.1637356313270072	0.2554520154274943
1690	Early gametocyte	PF3D7_1106400	1.3917397	0.5755208	0.16400122979349818	0.25578687766736086
1691	Early gametocyte	PF3D7_0407300	1.3871025	0.35761234	0.16541050243833366	0.2579047256098157
1692	Early gametocyte	PF3D7_0405300	1.3865784	0.9337042	0.1655703528840713	0.2580737891693024
1693	Early gametocyte	PF3D7_1252700	1.3850288	0.43715617	0.16604363402866273	0.25857058615881423
1694	Early gametocyte	PF3D7_1354100	1.3825907	1.1457243	0.16679041505173853	0.2596486004374828
1695	Early gametocyte	PF3D7_0800700	1.3824311	0.8790799	0.16683935772282965	0.2596486004374828
1696	Early gametocyte	PF3D7_0710200	1.3780788	0.05862885	0.16817896253760312	0.26149015271878256
1697	Early gametocyte	PF3D7_1465200	1.3727694	0.35270888	0.16982405435938097	0.26372120322702136
1698	Early gametocyte	PF3D7_1452100	1.3684626	0.65888095	0.17116732311223226	0.2655606784235839
1699	Early gametocyte	PF3D7_1250300	1.3677106	0.2797639	0.1714026757056375	0.2658436431911603
1700	Early gametocyte	PF3D7_0405600	1.3671638	0.39091864	0.1715739933356728	0.26590161163281395
1701	Early gametocyte	PF3D7_0309900	1.367084	0.21401508	0.17159898786186178	0.26590161163281395
1702	Early gametocyte	PF3D7_1306400	1.3664801	0.21464325	0.17178832057632998	0.26611283363351856
1703	Early gametocyte	PF3D7_1428900	1.3625151	0.25034428	0.17303537136026248	0.2678792501101658
1704	Early gametocyte	PF3D7_0307800	1.3585045	0.6608466	0.17430362825085466	0.269676297839408
1705	Early gametocyte	PF3D7_1121300	1.3566703	1.7851623	0.17488601993033848	0.2704939704253833
1706	Early gametocyte	PF3D7_0928600	1.355941	1.8552418	0.17511793266007358	0.27076922489861655
1707	Early gametocyte	PF3D7_0820800	1.3531952	0.6951424	0.17599328837403505	0.27203890186303725
1708	Early gametocyte	PF3D7_0529700	1.3445133	0.3741908	0.17878247638574096	0.2759253533148936
1709	Early gametocyte	PF3D7_0513900	1.3438069	0.55740076	0.17901085658813287	0.2761928955474451
1710	Early gametocyte	PF3D7_1145900	1.3434764	0.15042914	0.1791177540330765	0.27627289720098674
1711	Early gametocyte	PF3D7_0819300	1.3411522	0.5117443	0.17987106405959186	0.2772643951213426
1712	Early gametocyte	PF3D7_1354500	1.340047	0.92125154	0.1802300804184448	0.27773250648454845
1713	Early gametocyte	PF3D7_1410400	1.3397735	1.1799188	0.18031899130771	0.27778422878250353
1714	Early gametocyte	PF3D7_0804400	1.3367884	0.30551237	0.1812917220911484	0.2791113966795932
1715	Early gametocyte	PF3D7_0907200	1.3340768	0.26746002	0.1821787188923677	0.28030502456186185
1716	Early gametocyte	PF3D7_0717400	1.3312055	0.7593095	0.18312139588255072	0.2815828081907237
1717	Early gametocyte	PF3D7_1232000	1.3300092	0.37887305	0.18351524304947142	0.2821019923017755
1718	Early gametocyte	PF3D7_1326000	1.324734	0.38941598	0.1852594073259043	0.28460880482666473
1719	Early gametocyte	PF3D7_1242700	1.32323	0.060861323	0.18575890271161122	0.28528884109840164
1720	Early gametocyte	PF3D7_1441200	1.317989	0.29554924	0.18750734956011894	0.2877099931037105
1721	Early gametocyte	PF3D7_1439700	1.315733	0.3549267	0.1882636708518466	0.28860579230464817
1722	Early gametocyte	PF3D7_0936600	1.3137505	0.29969847	0.1889301727357522	0.28953909525518784
1723	Early gametocyte	PF3D7_0906100	1.3132948	0.38225734	0.189083637207634	0.28959742909524416
1724	Early gametocyte	PF3D7_1145800	1.3063788	0.18120913	0.19142375014712976	0.2926456905234372
1725	Early gametocyte	PF3D7_1474800	1.3032457	0.40846306	0.19249091889831293	0.2940979975496599
1726	Early gametocyte	PF3D7_1208500	1.3009213	0.28166977	0.19328538471883205	0.29513214052443504
1727	Early gametocyte	PF3D7_0816100	1.3002377	0.81214964	0.19351950886986646	0.29539976125847317
1728	Early gametocyte	PF3D7_1327500	1.2960448	0.70039815	0.19496002757447084	0.2973273711322605
1729	Early gametocyte	PF3D7_1345100	1.2950536	1.3792475	0.1953017315268345	0.2976675950601829
1730	Early gametocyte	PF3D7_0319600	1.2946321	0.48285714	0.1954471869148081	0.2977324365107493
1731	Early gametocyte	PF3D7_0917600	1.2945865	0.398238	0.19546291657758896	0.2977324365107493
1732	Early gametocyte	PF3D7_1369000	1.2942219	0.30930886	0.1955887872924842	0.2978337753097628
1733	Early gametocyte	PF3D7_1456200	1.2921255	0.81995964	0.1963136971414493	0.2988469657121426
1734	Early gametocyte	PF3D7_0730200	1.2895733	0.5333872	0.19719885028020978	0.30010340495948234
1735	Early gametocyte	PF3D7_0302800	1.2858135	1.1477308	0.19850818763660327	0.30174077760327217
1736	Early gametocyte	PF3D7_1223300	1.285745	0.36098	0.19853205246726202	0.30174077760327217
1737	Early gametocyte	PF3D7_0213500	1.2855855	0.32742068	0.19858774523000233	0.30174077760327217
1738	Early gametocyte	PF3D7_1361600	1.2854488	0.43571907	0.19863549097453903	0.30174077760327217
1739	Early gametocyte	PF3D7_0521400	1.2848678	0.2330266	0.19883850402005165	0.30195777660412687
1740	Early gametocyte	PF3D7_1122000	1.2773936	1.2998649	0.2014633432346008	0.3053894653260228
1741	Early gametocyte	PF3D7_1341300	1.2768581	-0.012115121	0.2016523689311931	0.30558370762851994
1742	Early gametocyte	PF3D7_1233200.2	1.276163	1.4920062	0.2018978929557771	0.3058634243118157
1743	Early gametocyte	PF3D7_1327700	1.2731665	0.24654235	0.20295895925509966	0.3073780979183299
1744	Early gametocyte	PF3D7_1366500	1.268928	0.60589606	0.20446670991443394	0.3093814944409237
1745	Early gametocyte	PF3D7_1462700	1.2680393	0.1796819	0.20478388179649998	0.309754682585529
1746	Early gametocyte	PF3D7_0709200	1.2678913	1.2307119	0.20483677854181526	0.309754682585529
1747	Early gametocyte	PF3D7_1004500	1.267333	0.35509658	0.20503624788270192	0.3099629301576147
1748	Early gametocyte	PF3D7_1339700	1.2650771	0.35076967	0.2058437051037958	0.3109962540385163
1749	Early gametocyte	PF3D7_1451300	1.2613286	0.23902932	0.20719049330840333	0.31284268529328413
1750	Early gametocyte	PF3D7_0218700	1.2603259	0.13589107	0.2075518099395507	0.3132432002661927
1751	Early gametocyte	PF3D7_1329300	1.2602462	0.19286129	0.2075805706486067	0.3132432002661927
1752	Early gametocyte	PF3D7_0626000	1.2595967	0.30256507	0.2078148726162743	0.3135025084644066
1753	Early gametocyte	PF3D7_1359100	1.2479182	0.43215054	0.21206097896002363	0.31933214923503106
1754	Early gametocyte	PF3D7_1135800	1.2472802	0.29787955	0.21229475421977329	0.3195882937699586
1755	Early gametocyte	PF3D7_1407600	1.2462776	0.5458514	0.2126624913934856	0.3200458903459983
1756	Early gametocyte	PF3D7_1015700.1	1.2451838	1.1009154	0.21306418362444135	0.3205542978450453
1757	Early gametocyte	PF3D7_0806500	1.2406263	0.24538733	0.21474379708219127	0.32279099058266486
1758	Early gametocyte	PF3D7_0902800	1.2378236	1.6023598	0.21578148767421756	0.3242536786338018
1759	Early gametocyte	PF3D7_0311800	1.2341776	0.23594175	0.21713672661827066	0.3261925264582761
1760	Early gametocyte	PF3D7_0920000	1.2331522	0.15194228	0.21751898839357475	0.32666900142051214
1761	Early gametocyte	PF3D7_0933900	1.2319444	0.1697679	0.21796982813482124	0.32724815058590123
1762	Early gametocyte	PF3D7_1346200	1.2302127	0.5143454	0.21861748684968907	0.32810107262977556
1763	Early gametocyte	PF3D7_0104500	1.230076	0.48129886	0.2186686766181708	0.32810107262977556
1764	Early gametocyte	PF3D7_1009000	1.229757	0.807532	0.21878815289475928	0.3281801846449701
1765	Early gametocyte	PF3D7_1237000	1.229586	0.5220175	0.2188521773274985	0.3281801846449701
1766	Early gametocyte	PF3D7_0316600	1.2285378	0.9571992	0.21924515489912932	0.3286712761167055
1767	Early gametocyte	PF3D7_1224400	1.2276833	0.23533107	0.21956589171670504	0.32895558523168433
1768	Early gametocyte	PF3D7_0721100	1.2241398	0.21966924	0.2208994740772554	0.33055887310487325
1769	Early gametocyte	PF3D7_1134800	1.2177366	0.20660645	0.22332406496878	0.33368963443831695
1770	Early gametocyte	PF3D7_0935900	1.2168479	1.08263	0.22366207280355976	0.33409522125031743
1771	Early gametocyte	PF3D7_0607800	1.2111169	0.44757524	0.22585057928314012	0.337263926635549
1772	Early gametocyte	PF3D7_0936200	1.2095219	1.0950847	0.22646241660387234	0.3380769984934073
1773	Early gametocyte	PF3D7_0531300	1.2056024	0.220256	0.2279708083052968	0.34012648242695737
1774	Early gametocyte	PF3D7_0823500	1.2027997	0.59659445	0.22905386446332732	0.34163138902185985
1775	Early gametocyte	PF3D7_0408300	1.2026402	0.21472408	0.22911561176480977	0.34163138902185985
1776	Early gametocyte	PF3D7_1209800	1.2001336	1.0813153	0.2300874826922661	0.34287680392888464
1777	Early gametocyte	PF3D7_1210100	1.196123	0.19927625	0.2316485675867782	0.344895924271148
1778	Early gametocyte	PF3D7_0703400	1.1923062	0.5469402	0.23314123063602177	0.34667725446625924
1779	Early gametocyte	PF3D7_1338300	1.1921808	0.0864366	0.2331903588519807	0.34667725446625924
1780	Early gametocyte	PF3D7_1030500	1.1906996	0.24105376	0.2337715211696384	0.34733548394032415
1781	Early gametocyte	PF3D7_0917500	1.1889564	0.4128748	0.2344568187125632	0.3482505987328661
1782	Early gametocyte	PF3D7_0413500	1.1883184	0.23779154	0.23470800196811858	0.3485205508514755
1783	Early gametocyte	PF3D7_0705200	1.1867802	0.40722978	0.23531431635807099	0.3493175255253352
1784	Early gametocyte	PF3D7_1454700	1.1848661	0.42844614	0.23607038808206726	0.35033627373858534
1785	Early gametocyte	PF3D7_1350400	1.1824962	0.59119964	0.2370088554757115	0.35162502087868636
1786	Early gametocyte	PF3D7_1327800	1.1811746	0.37705076	0.2375333753141572	0.35229905753597957
1787	Early gametocyte	PF3D7_0826600	1.180058	0.44441184	0.2379771427270282	0.35285296287945483
1788	Early gametocyte	PF3D7_1435400	1.1794655	0.21819381	0.2382128487352706	0.3530981357951338
1789	Early gametocyte	PF3D7_1419300	1.1775286	0.66206944	0.2389845760798317	0.353928470742011
1790	Early gametocyte	PF3D7_0216600	1.1766399	0.24238855	0.2393392524140101	0.35424467940605037
1791	Early gametocyte	PF3D7_0506000	1.1759335	0.2515451	0.2396214393261734	0.3545577841916463
1792	Early gametocyte	PF3D7_1024900	1.1742473	0.33445472	0.24029599492070042	0.3552417079549324
1793	Early gametocyte	PF3D7_1011800	1.1715356	0.015183022	0.24138355730949346	0.3567444270130588
1794	Early gametocyte	PF3D7_1354800	1.1706924	0.20240852	0.2417224120648951	0.357140060686991
1795	Early gametocyte	PF3D7_1106200	1.1688467	0.28204018	0.24246539750114549	0.35813238082938464
1796	Early gametocyte	PF3D7_1363100	1.1684707	0.19412814	0.2426169430862346	0.35825079062954146
1797	Early gametocyte	PF3D7_1440700	1.1662718	0.5620449	0.2435045890393257	0.35935005362786704
1798	Early gametocyte	PF3D7_0626700	1.1634917	0.5141246	0.24463005691109452	0.3607987821442208
1799	Early gametocyte	PF3D7_0713400	1.1565872	0.4498868	0.2474410564495978	0.3644092319015644
1800	Early gametocyte	PF3D7_1360000	1.1544452	0.50325966	0.2483176940586994	0.36548577902657253
1801	Early gametocyte	PF3D7_1104000	1.1536819	0.4355778	0.2486306372998205	0.3658390995625327
1802	Early gametocyte	PF3D7_0418400	1.1500016	0.75724155	0.2501431737531119	0.3678489859557189
1803	Early gametocyte	PF3D7_1209200	1.1489079	0.26875913	0.2505939565145542	0.3684039448583912
1804	Early gametocyte	PF3D7_0103600	1.1480192	0.08694634	0.2509606348777589	0.3687269983757236
1805	Early gametocyte	PF3D7_1414900	1.1440656	0.33135557	0.25259642116344705	0.37102178455350915
1806	Early gametocyte	PF3D7_1468800	1.1427782	0.08351793	0.253130712644726	0.3716977901591222
1807	Early gametocyte	PF3D7_1229400	1.1365117	0.6048674	0.25574248415475853	0.3752036036167007
1808	Early gametocyte	PF3D7_1445900	1.1294363	0.10113182	0.258713850524251	0.37934116733310425
1809	Early gametocyte	PF3D7_0416600	1.1262802	0.22965136	0.2600469287846463	0.3809619193141097
1810	Early gametocyte	PF3D7_0817400	1.1255738	0.20684032	0.2603459573401652	0.3812886956201602
1811	Early gametocyte	PF3D7_1135600	1.1237736	0.10782622	0.26110907336593847	0.38229476056699097
1812	Early gametocyte	PF3D7_1456900	1.1208341	1.120777	0.26235849648087883	0.3840120425306302
1813	Early gametocyte	PF3D7_1420600	1.1204011	0.6820432	0.2625428683536062	0.3841698706317054
1814	Early gametocyte	PF3D7_1038000.2	1.1195467	0.1867087	0.2629070227350063	0.3845905995648489
1815	Early gametocyte	PF3D7_0718700	1.1190339	0.3421376	0.2631256826606919	0.3847983103945259
1816	Early gametocyte	PF3D7_0206700	1.114841	0.43764928	0.2649185455010481	0.3868566132876813
1817	Early gametocyte	PF3D7_1449100	1.1138725	0.119141966	0.2653338517574261	0.38713390187337465
1818	Early gametocyte	PF3D7_1144500	1.1137815	0.37002	0.2653729624829587	0.38713390187337465
1819	Early gametocyte	PF3D7_1145600	1.1136789	0.16356719	0.2654169667954338	0.38713390187337465
1820	Early gametocyte	PF3D7_1022200	1.1127218	0.38796687	0.265827916069884	0.3875080774774173
1821	Early gametocyte	PF3D7_1307300	1.1099532	0.11569317	0.26701919946924924	0.38913163825091807
1822	Early gametocyte	PF3D7_0308700	1.1067288	0.30666417	0.2684112005567686	0.39093320243599
1823	Early gametocyte	PF3D7_0720500	1.1056578	0.7392443	0.2688746621361705	0.391395432419871
1824	Early gametocyte	PF3D7_1426600	1.1046324	0.17119242	0.26931891652723494	0.39191407423896557
1825	Early gametocyte	PF3D7_1445800	1.1029689	0.67146176	0.27004066681767647	0.3928504657269328
1826	Early gametocyte	PF3D7_0907700	1.1014535	0.53650063	0.2706993053328066	0.3935804789876467
1827	Early gametocyte	PF3D7_1330700	1.0983887	0.19093552	0.27203480225544663	0.3953943656271688
1828	Early gametocyte	PF3D7_1351400	1.096805	0.11946041	0.272726656331454	0.39606918059246743
1829	Early gametocyte	PF3D7_0822700	1.0941046	0.514699	0.27390906639692014	0.3975562765315622
1830	Early gametocyte	PF3D7_0529400.1	1.0934894	1.1580539	0.27417896559463983	0.39783296568936033
1831	Early gametocyte	PF3D7_0917100	1.0914842	0.18536992	0.27505989793994434	0.39899584617357825
1832	Early gametocyte	PF3D7_0501000	1.090869	1.1477886	0.2753305709371303	0.39917229004956223
1833	Early gametocyte	PF3D7_1012600	1.0908461	0.94859517	0.2753405993527763	0.39917229004956223
1834	Early gametocyte	PF3D7_1124000	1.089251	0.052265946	0.27604320797189374	0.39995983279761393
1835	Early gametocyte	PF3D7_1402700	1.0886928	0.24925318	0.2762894096268371	0.40020102364129745
1836	Early gametocyte	PF3D7_1249900	1.0868127	0.209377	0.27711955677759903	0.40115100575152884
1837	Early gametocyte	PF3D7_1423400	1.08679	0.0068171183	0.2771296295809351	0.40115100575152884
1838	Early gametocyte	PF3D7_1247100	1.0866647	0.2746335	0.27718503445831877	0.40115100575152884
1839	Early gametocyte	PF3D7_1208000	1.0773333	1.1128248	0.2813313869205125	0.4067268043257552
1840	Early gametocyte	PF3D7_1405300	1.0772649	0.20153381	0.28136191763678464	0.4067268043257552
1841	Early gametocyte	PF3D7_0410600	1.0768889	0.28920683	0.28152987676835717	0.40677208018616223
1842	Early gametocyte	PF3D7_1124700	1.0768319	0.18959592	0.28155533105533526	0.40677208018616223
1843	Early gametocyte	PF3D7_1236400	1.0764674	0.87305135	0.28171827546983075	0.406890366786498
1844	Early gametocyte	PF3D7_1215000	1.0714998	0.08653789	0.2839447674642712	0.40975238295088473
1845	Early gametocyte	PF3D7_0606900	1.0700414	0.20676726	0.2846006724552471	0.41046286639450724
1846	Early gametocyte	PF3D7_1238600	1.0693008	1.2606999	0.2849341413636972	0.41082575567491997
1847	Early gametocyte	PF3D7_1440100	1.062328	0.20831825	0.2880868363501746	0.41465667669673834
1848	Early gametocyte	PF3D7_0409000	1.0619748	0.24481475	0.2882471552537772	0.41476848400765703
1849	Early gametocyte	PF3D7_0708300	1.0607214	1.2118614	0.2888165141573209	0.415468639884091
1850	Early gametocyte	PF3D7_0906700	1.0582604	0.42783615	0.2899367319769319	0.4169605896252783
1851	Early gametocyte	PF3D7_0936400	1.0574173	0.3612688	0.29032118210555347	0.4173938736716622
1852	Early gametocyte	PF3D7_0210800	1.0567223	0.36317083	0.2906383515322507	0.41761061733191135
1853	Early gametocyte	PF3D7_0108000	1.0550588	0.33509025	0.29139842470593913	0.4184631455219195
1854	Early gametocyte	PF3D7_1402100	1.0535549	0.332906	0.29208676338221484	0.41914431845869315
1855	Early gametocyte	PF3D7_1246500	1.0529168	0.23033053	0.2923791156073571	0.4193914779174979
1856	Early gametocyte	PF3D7_1325500	1.0525978	1.001185	0.29252536539522167	0.4194139829647755
1857	Early gametocyte	PF3D7_1120100	1.0498064	0.36752656	0.2938071464468348	0.42107883152960135
1858	Early gametocyte	PF3D7_1413700	1.0449528	0.7124011	0.2960448334039948	0.42368092924284284
1859	Early gametocyte	PF3D7_0709000	1.0428904	0.75054395	0.29699903162063157	0.4247209635906457
1860	Early gametocyte	PF3D7_1315200	1.0403953	0.5759527	0.2981563054113202	0.4262166040613546
1861	Early gametocyte	PF3D7_0419500	1.0393243	0.37618992	0.29865395745932544	0.4266849452002147
1862	Early gametocyte	PF3D7_0531400	1.0316222	0.21452986	0.3022491447418465	0.4310850973172286
1863	Early gametocyte	PF3D7_1426200	1.0289788	0.27912977	0.30348960567226624	0.43273134399690466
1864	Early gametocyte	PF3D7_0625800	1.024353	0.33502614	0.3056685422065972	0.43509654377053647
1865	Early gametocyte	PF3D7_1110900	1.018588	0.1257212	0.30839864968839037	0.4384852189195556
1866	Early gametocyte	PF3D7_1123900	1.0174713	0.22737052	0.3089292642228938	0.4391152583219213
1867	Early gametocyte	PF3D7_0831000	1.0124582	0.9450027	0.3113190489111488	0.4423868364906727
1868	Early gametocyte	PF3D7_1308600	1.0111136	0.2540142	0.3119620135651826	0.443049616888413
1869	Early gametocyte	PF3D7_1321900	1.0107605	0.7244395	0.3121310730776724	0.4431643156370121
1870	Early gametocyte	PF3D7_1325800	1.0102136	0.05999213	0.3123929617431658	0.4434107112525308
1871	Early gametocyte	PF3D7_0519100	1.0025002	0.80431795	0.3161020995459435	0.4482951222438797
1872	Early gametocyte	PF3D7_1111300	1.0021812	0.65079844	0.31625612558085325	0.44838686279387074
1873	Early gametocyte	PF3D7_1016600	1.0019305	0.6977568	0.3163771805890283	0.4484318185191565
1874	Early gametocyte	PF3D7_0622400	1.0014747	0.71269953	0.3165973585034485	0.44861720562642804
1875	Early gametocyte	PF3D7_1020900	0.9941372	0.047631454	0.3201560593892683	0.4530203727304024
1876	Early gametocyte	PF3D7_0403100	0.9939321	0.4558266	0.32025590047461316	0.45303392460036174
1877	Early gametocyte	PF3D7_1115000	0.9874834	0.40468436	0.32340573001024	0.4571007106393458
1878	Early gametocyte	PF3D7_1251700	0.98730105	0.24251203	0.32349506359652447	0.4571007106393458
1879	Early gametocyte	PF3D7_1331800	0.98445266	0.14665537	0.324892989340004	0.4588176458912437
1880	Early gametocyte	PF3D7_0504200	0.98286897	0.1818255	0.32567193409752915	0.45965900934631576
1881	Early gametocyte	PF3D7_1016500	0.9791205	0.76555073	0.3275204583794755	0.4617486462378055
1882	Early gametocyte	PF3D7_0606500	0.97526944	0.38430196	0.3294266285930706	0.4641752523606461
1883	Early gametocyte	PF3D7_0913300	0.9718286	0.4504786	0.3311358422054914	0.4663217710520094
1884	Early gametocyte	PF3D7_1106000	0.9710766	0.3170971	0.33151014129769285	0.46671792403173085
1885	Early gametocyte	PF3D7_1343400	0.97047275	0.10624804	0.33181091275495955	0.46701036767166065
1886	Early gametocyte	PF3D7_1228200	0.96770406	0.7530264	0.33319217876924634	0.4688229731547091
1887	Early gametocyte	PF3D7_0823000	0.965995	0.18893757	0.33404666189226406	0.4697618929776613
1888	Early gametocyte	PF3D7_0622700	0.9629871	0.44819152	0.33555398118910473	0.4714852831993607
1889	Early gametocyte	PF3D7_1445500	0.9596944	0.45109326	0.33720905209856344	0.4735456722111611
1890	Early gametocyte	PF3D7_0522900	0.9453954	0.13787714	0.3444570436035371	0.48291338040395326
1891	Early gametocyte	PF3D7_1010600	0.9450194	0.3910561	0.3446489599406942	0.4830475090595768
1892	Early gametocyte	PF3D7_1356700	0.9440396	1.2877582	0.34514942601292076	0.4834789196647639
1893	Early gametocyte	PF3D7_1436700	0.94295716	0.35896093	0.34570280483366456	0.48398392676713037
1894	Early gametocyte	PF3D7_1213600	0.9418634	0.47234258	0.3462625827422371	0.48463243245490467
1895	Early gametocyte	PF3D7_0908400	0.93375117	0.32514796	0.35043227220564144	0.48978545647455146
1896	Early gametocyte	PF3D7_1029200	0.932589	0.1316829	0.35103221248253247	0.49048738152834925
1897	Early gametocyte	PF3D7_1113700	0.931837	0.46692857	0.35142075581005316	0.4908936190956462
1898	Early gametocyte	PF3D7_0815300	0.93003684	0.28816825	0.3523520113625297	0.4919206523027918
1899	Early gametocyte	PF3D7_1418100	0.9282253	1.7612133	0.35329073623495744	0.49309405037910214
1900	Early gametocyte	PF3D7_0929800	0.92462486	0.65858746	0.35516106768133615	0.49542896017026855
1901	Early gametocyte	PF3D7_1126300.1	0.924021	0.06839357	0.3554753733435917	0.49572961900847085
1902	Early gametocyte	PF3D7_1405200	0.9237476	0.33283058	0.3556177581417892	0.4957904244760111
1903	Early gametocyte	PF3D7_1025500	0.9223006	0.05281959	0.35637180978165917	0.4965658282326894
1904	Early gametocyte	PF3D7_0422400	0.9158176	0.13485008	0.3597625578569258	0.5008733087056617
1905	Early gametocyte	PF3D7_1443800	0.91306037	0.3048552	0.36121078993688016	0.502471439770843
1906	Early gametocyte	PF3D7_0304900	0.9125249	0.7801526	0.3614924815540036	0.5026097040410722
1907	Early gametocyte	PF3D7_0505800	0.90151864	0.20801684	0.36731261926249303	0.5101112440726211
1908	Early gametocyte	PF3D7_0618400	0.8983968	0.91354877	0.3689740369949428	0.5119935558964938
1909	Early gametocyte	PF3D7_0111700	0.8975195	0.840147	0.3694417718070627	0.5125008990325174
1910	Early gametocyte	PF3D7_1018800	0.89724606	0.07351651	0.3695876346002912	0.5125615744843497
1911	Early gametocyte	PF3D7_0810200	0.89602697	0.14158404	0.3702383750195354	0.5131652538029634
1912	Early gametocyte	PF3D7_0316800	0.895856	0.056475166	0.3703296571576675	0.5131652538029634
1913	Early gametocyte	PF3D7_1310900	0.8951952	0.35113198	0.37068274626040054	0.5132161270019578
1914	Early gametocyte	PF3D7_1014400	0.8948306	1.5569494	0.3708776434819887	0.5132161270019578
1915	Early gametocyte	PF3D7_1413500	0.8905922	1.5080061	0.3731479891640518	0.5159310627036848
1916	Early gametocyte	PF3D7_0415500	0.8902504	0.25401795	0.3733314558032893	0.5160425713788789
1917	Early gametocyte	PF3D7_0806100	0.8893617	0.13219373	0.3738087303686489	0.5165600269053549
1918	Early gametocyte	PF3D7_1332700	0.8888717	0.23370956	0.37407200463981416	0.5167815555428646
1919	Early gametocyte	PF3D7_1429600	0.88817674	0.10577637	0.3744456834709763	0.5171554445076583
1920	Early gametocyte	PF3D7_1144300	0.88748175	0.33904573	0.3748195930420697	0.5175294463488714
1921	Early gametocyte	PF3D7_0724000	0.8870374	0.16346404	0.37505877088322004	0.5176087762484091
1922	Early gametocyte	PF3D7_0910400	0.88655883	0.17764167	0.37531645247017875	0.5177881459449772
1923	Early gametocyte	PF3D7_0630500	0.88617146	0.34805667	0.3755251319368136	0.5179336733143357
1924	Early gametocyte	PF3D7_1436000	0.884941	0.25797066	0.37618847135790645	0.5187060268531133
1925	Early gametocyte	PF3D7_0935800	0.87860614	1.0054661	0.3796148737783869	0.5232867485563646
1926	Early gametocyte	PF3D7_1038600	0.8754843	0.40483305	0.3813104609494472	0.5253354936879702
1927	Early gametocyte	PF3D7_1233000	0.8735929	0.24554709	0.38233997211002757	0.526464834024754
1928	Early gametocyte	PF3D7_1415800	0.87199783	0.6286792	0.38320955790958333	0.5272282815647474
1929	Early gametocyte	PF3D7_0907300	0.8692406	0.6949076	0.38471555315004435	0.5287205260843572
1930	Early gametocyte	PF3D7_1401400	0.86110556	1.0375425	0.38917991049949086	0.5341246843852733
1931	Early gametocyte	PF3D7_0110900	0.8608207	0.8147471	0.3893367946390537	0.5341939235356508
1932	Early gametocyte	PF3D7_1462100	0.8530047	0.16595696	0.39365669561800143	0.5393491354295525
1933	Early gametocyte	PF3D7_1023400	0.8528566	0.15546648	0.3937388388551266	0.5393491354295525
1934	Early gametocyte	PF3D7_1321800	0.85259455	0.28410348	0.3938841946184596	0.5394010294106545
1935	Early gametocyte	PF3D7_0614900	0.8504867	0.032034133	0.3950545416108957	0.5407086840319295
1936	Early gametocyte	PF3D7_1252800	0.8476953	2.1016557	0.3966076923140509	0.5425385684721237
1937	Early gametocyte	PF3D7_0523200	0.84704584	0.18265493	0.39696956531574723	0.5428856262451595
1938	Early gametocyte	PF3D7_1104800	0.84614575	0.38250285	0.39747143782361916	0.5433193450301663
1939	Early gametocyte	PF3D7_1358700	0.84608877	0.28589717	0.39750321477401285	0.5433193450301663
1940	Early gametocyte	PF3D7_1311200	0.84504056	0.28118363	0.3980881840061087	0.5439617482250982
1941	Early gametocyte	PF3D7_0620200	0.8448583	0.7711225	0.39818997070711515	0.5439617482250982
1942	Early gametocyte	PF3D7_0821400	0.84420884	0.6706427	0.39855271323670116	0.5440391397055757
1943	Early gametocyte	PF3D7_0320100	0.8441747	0.21429028	0.39857181045973344	0.5440391397055757
1944	Early gametocyte	PF3D7_1113600	0.8405971	0.6906513	0.400573699150098	0.5464735550356251
1945	Early gametocyte	PF3D7_1021400	0.8402325	0.601277	0.40077805194919014	0.5464735550356251
1946	Early gametocyte	PF3D7_0821200	0.84020966	0.23655841	0.4007908260781303	0.5464735550356251
1947	Early gametocyte	PF3D7_1338000	0.83863735	0.28007305	0.40167283151939015	0.5473347327189011
1948	Early gametocyte	PF3D7_0824600	0.8385007	0.2649865	0.40174958265320415	0.5473347327189011
1949	Early gametocyte	PF3D7_0322300	0.83515096	0.24859716	0.4036327331105406	0.5494528580097107
1950	Early gametocyte	PF3D7_1352900	0.82990986	1.2696009	0.4065897410514776	0.5527285780978781
1951	Early gametocyte	PF3D7_0916900	0.8293174	0.082078464	0.4069248228980863	0.5530343043935811
1952	Early gametocyte	PF3D7_0415000	0.82838315	0.70509475	0.40745355577931497	0.5534881998114884
1953	Early gametocyte	PF3D7_0934000	0.8223217	0.29455024	0.41089380839942213	0.5578241883572356
1954	Early gametocyte	PF3D7_1103700	0.8216723	0.32781464	0.41126342720354914	0.5581749976026537
1955	Early gametocyte	PF3D7_1367600	0.8196328	0.31643263	0.4124254422992647	0.5594495391621648
1956	Early gametocyte	PF3D7_1437800	0.81924546	0.868576	0.4126463799991028	0.5595702009102835
1957	Early gametocyte	PF3D7_0407100	0.81908596	0.25417003	0.41273737472999994	0.5595702009102835
1958	Early gametocyte	PF3D7_0608500	0.8181745	0.32070786	0.41325757268188046	0.5599729366334659
1959	Early gametocyte	PF3D7_0505900	0.8165224	0.3193442	0.414201420534102	0.561100385873322
1960	Early gametocyte	PF3D7_0501900	0.81610084	0.30094096	0.4144424685353497	0.5612754316187049
1961	Early gametocyte	PF3D7_1014100	0.81404996	0.8325393	0.4156163174928409	0.5624098941754027
1962	Early gametocyte	PF3D7_1025100	0.8130701	0.1461584	0.4161778489533079	0.5627676010651037
1963	Early gametocyte	PF3D7_0511700	0.812227	1.543132	0.4166613854213803	0.5632166693859164
1964	Early gametocyte	PF3D7_0927900	0.81168014	0.4180863	0.41697520782044417	0.5634891136378054
1965	Early gametocyte	PF3D7_1003100	0.81108767	0.41921496	0.41731533932338993	0.5636982551817135
1966	Early gametocyte	PF3D7_1011100	0.8110193	0.32518673	0.4173545957870586	0.5636982551817135
1967	Early gametocyte	PF3D7_1307800	0.8068264	0.20774528	0.4197664837078494	0.5666508826599506
1968	Early gametocyte	PF3D7_0707800	0.8015854	0.13563967	0.4227928351065253	0.5698166593446967
1969	Early gametocyte	PF3D7_1431600	0.7995573	0.38964313	0.4239673221190631	0.5712173987312156
1970	Early gametocyte	PF3D7_1406800	0.7993978	0.28974932	0.4240597783766705	0.5712173987312156
1971	Early gametocyte	PF3D7_1015500	0.7988281	0.81757265	0.4243900755361323	0.5715089318797553
1972	Early gametocyte	PF3D7_0802600	0.7980534	0.14608537	0.42483952093862754	0.571807335905329
1973	Early gametocyte	PF3D7_1431400	0.7970507	0.5145051	0.4254215687922064	0.5724372262112826
1974	Early gametocyte	PF3D7_0528800	0.7958658	0.19318846	0.4261100434422119	0.5729104956895151
1975	Early gametocyte	PF3D7_1458400	0.79544425	1.2936441	0.42635513821466475	0.5729104956895151
1976	Early gametocyte	PF3D7_1222600	0.7951138	1.5962415	0.42654729698654503	0.5729104956895151
1977	Early gametocyte	PF3D7_1469300	0.79487455	0.09137811	0.4266864779612288	0.5729104956895151
1978	Early gametocyte	PF3D7_0811800	0.79263	0.2946322	0.4279934166606192	0.5743580102191571
1979	Early gametocyte	PF3D7_1029800	0.7916046	0.7636575	0.42859126986581975	0.5750065713596764
1980	Early gametocyte	PF3D7_0703700	0.7854862	0.65418947	0.43216854293937934	0.5793413239884468
1981	Early gametocyte	PF3D7_0313800	0.7846203	0.15656891	0.43267621694171154	0.5798286041393413
1982	Early gametocyte	PF3D7_0316900	0.78447217	0.1807564	0.4327630904773805	0.5798286041393413
1983	Early gametocyte	PF3D7_1455600	0.78362906	1.6437501	0.433257793628559	0.5801816612117763
1984	Early gametocyte	PF3D7_0509300	0.7815554	0.1609178	0.4344758866345598	0.5816576353744614
1985	Early gametocyte	PF3D7_0725300	0.7803819	0.30541092	0.4351661225479454	0.5822055643303581
1986	Early gametocyte	PF3D7_1208800	0.7796755	0.03460947	0.43558190929461316	0.5825168139487512
1987	Early gametocyte	PF3D7_1348600	0.77528894	0.29518726	0.4381689352576995	0.5856164276714886
1988	Early gametocyte	PF3D7_1143200	0.7751522	0.33959034	0.4382497115628833	0.5856164276714886
1989	Early gametocyte	PF3D7_1433300	0.7749357	0.5595393	0.43837762488809173	0.5856314344725398
1990	Early gametocyte	PF3D7_1102600	0.76955795	1.8872308	0.4415621434371557	0.5892582818162948
1991	Early gametocyte	PF3D7_0306300	0.7682249	0.17374426	0.4423535702269621	0.5901575143458593
1992	Early gametocyte	PF3D7_0613900	0.76778054	0.78036946	0.4426175593858156	0.5903527851600874
1993	Early gametocyte	PF3D7_0702400	0.7664589	0.44987488	0.44340329024499503	0.59092966376517
1994	Early gametocyte	PF3D7_0406000	0.76567274	0.19273888	0.443871042397312	0.5912390556773113
1995	Early gametocyte	PF3D7_1129000	0.7632345	0.2539718	0.4453235427509893	0.5930164131247586
1996	Early gametocyte	PF3D7_1126400	0.76174194	0.25791004	0.4462140254083067	0.5938870839364336
1997	Early gametocyte	PF3D7_0213700	0.76145715	0.33426094	0.4463840799799975	0.5939559112989415
1998	Early gametocyte	PF3D7_0511600	0.75764024	1.5768348	0.44866636784649294	0.5965054093940481
[truncated: 13,058 more rows]
