# Supplementary material for: Single-cell transcriptomics reveal transcriptional programs underlying male and female cell fate during Plasmodium falciparum gametocytogenesis
Source: Nat Commun. 2024 Aug 26;15:7177. doi: 10.1038/s41467-024-51201-3 (PMC11347709; doi:10.1038/s41467-024-51201-3)
Supplement: Supplementary file 7 — Supplementary Data 4 [file 41467_2024_51201_MOESM7_ESM.xlsx]

## Sheet: male_drivers_10x
ID	Chromosome	Location	10x - junction within 300 bp 3' intron Coverage		3' Intron annotation in PLasmoDB
PF3D7_1215500	12	633,892-634,545	yes		yes
PF3D7_0322800	3	964,101-965,203	yes		yes
PF3D7_1307400	13	335,852-337,263	no
PF3D7_0927400	9	1,116,416-1,119,775	no
PF3D7_1468000	14	2,777,632-2,785,114	no
PF3D7_1146700	11	1,839,423-1,842,878	no
PF3D7_1462500	14	2,544,824-2,549,785	yes		yes
PF3D7_0930200	9	1,195,511-1,200,623	yes		yes
PF3D7_1023600	10	987,358-990,148	yes		yes
PF3D7_0922000	9	890,057-893,267	no
PF3D7_1325200	13	1,047,544-1,049,934	yes		yes
PF3D7_1010400	10	415,404-417,471	yes		yes
PF3D7_1444200	14	1,825,860-1,827,571	yes		yes
PF3D7_1235800	12	1,489,319-1,497,065	no
PF3D7_1440600	14	1,656,288-1,660,015	no
PF3D7_1464800	14	2,628,882-2,629,789	yes		yes
PF3D7_1127700	11	1,074,626-1,076,405	no
PF3D7_1456400	14	2,309,181-2,312,472	yes		yes
PF3D7_1135600	11	1,389,211-1,396,929	no
PF3D7_1144200	11	1,757,488-1,759,205	no
PF3D7_1141500	11	1,665,761-1,668,162	yes		yes
PF3D7_1469900	14	2,866,150-2,868,183	no
PF3D7_1212300	12	543,385-549,255	yes		yes
PF3D7_1444800	14	1,843,368-1,846,989	yes		yes
PF3D7_0931600	9	1,268,277-1,269,415	no
PF3D7_0816300	8	751,942-756,173	no
PF3D7_0205300	2	219,690-222,256	yes		yes
PF3D7_0925000	9	1,011,837-1,014,313	yes		yes
PF3D7_1014800	10	596,497-600,413	yes		yes
PF3D7_0718000	7	776,141-795,637	no
PF3D7_1448200	14	1,966,245-1,971,618	no
PF3D7_1444100	14	1,801,961-1,825,635	no
PF3D7_0605600	6	228,132-234,835	yes		yes
PF3D7_0414500	4	654,179-657,778	yes		yes
PF3D7_1242400	12	1,795,820-1,798,227	no
PF3D7_0502600	5	116,198-120,058	no
PF3D7_0315300	3	623,446-630,360	yes	by some bases	yes
PF3D7_0214200	2	574,898-576,521	no
PF3D7_0822500	8	992,633-994,306	no
PF3D7_0313800	3	559,025-563,280	no
PF3D7_1245500	12	1,896,842-1,899,867	no
PF3D7_0203400	2	161,491-163,864	yes		yes
PF3D7_1352600	13	2,096,326-2,099,369	no
PF3D7_1470000	14	2,868,291-2,869,525	no
PF3D7_0107500	1	303,437-311,928	no
PF3D7_0720600	7	887,432-890,648	yes		yes
PF3D7_1402700	14	94,596-99,118	yes		yes
PF3D7_1247800	12	1,967,712-1,971,234	no
PF3D7_1013400	10	518,542-522,542	no
PF3D7_1027600	10	1,148,267-1,150,490	yes		yes
PF3D7_0416000	4	700,633-705,339	no
PF3D7_0417500	4	776,801-779,987	no
PF3D7_0509000	5	376,542-379,117	no
PF3D7_0610700	6	452,476-453,446	yes		yes
PF3D7_1321400	13	886,652-889,804	yes		yes
PF3D7_1360900	13	2,439,392-2,443,396	yes		yes
PF3D7_1402000	14	76,988-80,648	no
PF3D7_0520600	5	842,960-845,134	no
PF3D7_1031900	10	1,284,588-1,287,287	yes		yes
PF3D7_0406700	4	347,345-352,121	no
PF3D7_1018400	10	734,360-735,786	no
PF3D7_0818400	8	835,358-837,041	yes		yes
PF3D7_0112000	1	450,831-453,195	yes		yes
PF3D7_0922700	9	918,958-921,672	yes	by some bases	yes
PF3D7_0717000	7	737,988-741,576	yes		yes
PF3D7_1145300	11	1,798,297-1,799,944	yes		yes
PF3D7_1472100	14	2,941,398-2,945,279	no
PF3D7_0613100	6	537,127-539,045	no
PF3D7_1324400	13	1,021,423-1,023,251	yes		yes
PF3D7_1135900	11	1,398,462-1,401,319	no
PF3D7_0404200	4	232,342-233,735	no
PF3D7_0920100	9	824,705-827,203	yes		yes
PF3D7_1323400	13	971,388-973,888	yes		yes
PF3D7_0528400	5	1,170,170-1,174,394	yes		yes
PF3D7_1368000	13	2,708,492-2,709,566	yes	by some bases	yes
PF3D7_0111200	1	429,849-430,879	yes		yes
PF3D7_0530500	5	1,244,751-1,248,359	yes		yes
PF3D7_1341700	13	1,645,048-1,645,868	yes		yes
PF3D7_0933200	9	1,317,759-1,319,756	yes		yes
PF3D7_1116300	11	617,528-620,150	yes		yes
PF3D7_0911500.1	9	526,449-528,094	yes		yes
PF3D7_1105800	11	250,276-253,352	yes		yes
PF3D7_1434200	14	1,368,249-1,371,883	no
PF3D7_0807000	8	367,780-372,978	yes		yes
PF3D7_1238000	12	1,581,356-1,583,229	no
PF3D7_1010700	10	422,698-424,573	yes	by some bases	yes
PF3D7_0926600	9	1,084,696-1,089,093	yes		yes
PF3D7_1325700	13	1,066,607-1,069,187	yes		yes
PF3D7_0405200	4	277,684-281,983	no
PF3D7_0907500	9	355,983-358,693	yes		yes
PF3D7_0627500	6	1,100,997-1,103,240	yes		yes
PF3D7_0928300	9	1,142,674-1,144,994	yes		yes
PF3D7_0903200	9	133,034-136,372	no
PF3D7_1333000	13	1,354,881-1,357,621	no
PF3D7_0109850	1	383,092-386,632	yes	by some bases	yes
PF3D7_0527300	5	1,135,566-1,138,779	yes		yes
PF3D7_0818200	8	827,788-832,382	yes		yes
PF3D7_0923900	9	966,770-969,413	yes		yes
PF3D7_0908700	9	401,013-403,688	yes		yes
PF3D7_0819500	8	880,367-885,147	NO
			yes	NO
		Male genes RNA-seq coverage	56	44

## Sheet: Male driver top 50 GO terms
ID	Name	Bgd count	Result count	Result gene list	Pct of bgd	Fold enrichment	Odds ratio	P-value	Benjamini	Bonferroni
GO:0007018	microtubule-based movement	32	4	PF3D7_0718000,PF3D7_0922000,PF3D7_1146700,PF3D7_1212300,	12.5	15.2	19.04	0.000119386	0.020415	0.020415
GO:0003341	cilium movement	7	2	PF3D7_0922000,PF3D7_1212300,	28.6	34.75	50.74	0.00134877	0.11532	0.230639
GO:0000280	nuclear division	33	3	PF3D7_1027600,PF3D7_1135600,PF3D7_1448200,	9.1	11.06	12.96	0.00236849	0.121169	0.405011
GO:0007017	microtubule-based process	75	4	PF3D7_0718000,PF3D7_0922000,PF3D7_1146700,PF3D7_1212300,	5.3	6.49	7.44	0.00312888	0.121169	0.535039
GO:0048285	organelle fission	38	3	PF3D7_1027600,PF3D7_1135600,PF3D7_1448200,	7.9	9.6	11.1	0.00355955	0.121169	0.608684
GO:0000070	mitotic sister chromatid segregation	15	2	PF3D7_1135600,PF3D7_1448200,	13.3	16.22	19.48	0.00646902	0.121169	1
GO:0030388	fructose 1,6-bisphosphate metabolic process	1	1	PF3D7_1444800,	100	121.62	inf	0.00822199	0.121169	1
GO:0140014	mitotic nuclear division	17	2	PF3D7_1135600,PF3D7_1448200,	11.8	14.31	16.88	0.00829245	0.121169	1
GO:0000819	sister chromatid segregation	19	2	PF3D7_1135600,PF3D7_1448200,	10.5	12.8	14.89	0.010319	0.121169	1
GO:0006165	nucleoside diphosphate phosphorylation	21	2	PF3D7_0605600,PF3D7_1444800,	9.5	11.58	13.31	0.012542	0.121169	1
GO:0046939	nucleotide phosphorylation	23	2	PF3D7_0605600,PF3D7_1444800,	8.7	10.58	12.04	0.0149547	0.121169	1
GO:1903046	meiotic cell cycle process	24	2	PF3D7_1027600,PF3D7_1135600,	8.3	10.14	11.49	0.0162301	0.121169	1
GO:0000729	DNA double-strand break processing	2	1	PF3D7_1027600,	50	60.81	123.69	0.0163781	0.121169	1
GO:0006183	GTP biosynthetic process	2	1	PF3D7_0605600,	50	60.81	123.69	0.0163781	0.121169	1
GO:0006228	UTP biosynthetic process	2	1	PF3D7_0605600,	50	60.81	123.69	0.0163781	0.121169	1
GO:0046051	UTP metabolic process	2	1	PF3D7_0605600,	50	60.81	123.69	0.0163781	0.121169	1
GO:0046039	GTP metabolic process	2	1	PF3D7_0605600,	50	60.81	123.69	0.0163781	0.121169	1
GO:0006426	glycyl-tRNA aminoacylation	2	1	PF3D7_1456400,	50	60.81	123.69	0.0163781	0.121169	1
GO:0000706	meiotic DNA double-strand break processing	2	1	PF3D7_1027600,	50	60.81	123.69	0.0163781	0.121169	1
GO:0000737	DNA catabolic process, endonucleolytic	2	1	PF3D7_1027600,	50	60.81	123.69	0.0163781	0.121169	1
GO:0098813	nuclear chromosome segregation	25	2	PF3D7_1135600,PF3D7_1448200,	8	9.73	10.99	0.0175505	0.121169	1
GO:0009132	nucleoside diphosphate metabolic process	26	2	PF3D7_0605600,PF3D7_1444800,	7.7	9.36	10.53	0.0189152	0.121169	1
GO:0006090	pyruvate metabolic process	26	2	PF3D7_1325200,PF3D7_1444800,	7.7	9.36	10.53	0.0189152	0.121169	1
GO:0042138	meiotic DNA double-strand break formation	3	1	PF3D7_1027600,	33.3	40.54	61.83	0.0244687	0.121169	1
GO:0055088	lipid homeostasis	3	1	PF3D7_0107500,	33.3	40.54	61.83	0.0244687	0.121169	1
GO:0006089	lactate metabolic process	3	1	PF3D7_1325200,	33.3	40.54	61.83	0.0244687	0.121169	1
GO:0009208	pyrimidine ribonucleoside triphosphate metabolic process	3	1	PF3D7_0605600,	33.3	40.54	61.83	0.0244687	0.121169	1
GO:0009209	pyrimidine ribonucleoside triphosphate biosynthetic process	3	1	PF3D7_0605600,	33.3	40.54	61.83	0.0244687	0.121169	1
GO:0010032	meiotic chromosome condensation	3	1	PF3D7_1135600,	33.3	40.54	61.83	0.0244687	0.121169	1
GO:0006241	CTP biosynthetic process	3	1	PF3D7_0605600,	33.3	40.54	61.83	0.0244687	0.121169	1
GO:0006501	C-terminal protein lipidation	3	1	PF3D7_1470000,	33.3	40.54	61.83	0.0244687	0.121169	1
GO:0034613	cellular protein localization	3	1	PF3D7_1242400,	33.3	40.54	61.83	0.0244687	0.121169	1
GO:0006420	arginyl-tRNA aminoacylation	3	1	PF3D7_1456400,	33.3	40.54	61.83	0.0244687	0.121169	1
GO:0046036	CTP metabolic process	3	1	PF3D7_0605600,	33.3	40.54	61.83	0.0244687	0.121169	1
GO:0051321	meiotic cell cycle	30	2	PF3D7_1027600,PF3D7_1135600,	6.7	8.11	9.02	0.0248006	0.121169	1
GO:0022402	cell cycle process	81	3	PF3D7_1027600,PF3D7_1135600,PF3D7_1448200,	3.7	4.5	4.93	0.0282398	0.129968	1
GO:0000003	reproduction	33	2	PF3D7_1027600,PF3D7_1135600,	6.1	7.37	8.14	0.0296418	0.129968	1
GO:0022414	reproductive process	33	2	PF3D7_1027600,PF3D7_1135600,	6.1	7.37	8.14	0.0296418	0.129968	1
GO:0007059	chromosome segregation	33	2	PF3D7_1135600,PF3D7_1448200,	6.1	7.37	8.14	0.0296418	0.129968	1
GO:0043687	post-translational protein modification	4	1	PF3D7_1470000,	25	30.41	41.21	0.0324945	0.132299	1
GO:0018410	C-terminal protein amino acid modification	4	1	PF3D7_1470000,	25	30.41	41.21	0.0324945	0.132299	1
GO:0009148	pyrimidine nucleoside triphosphate biosynthetic process	4	1	PF3D7_0605600,	25	30.41	41.21	0.0324945	0.132299	1
GO:0009147	pyrimidine nucleoside triphosphate metabolic process	5	1	PF3D7_0605600,	20	24.32	30.9	0.0404559	0.157226	1
GO:0044804	autophagy of nucleus	5	1	PF3D7_1470000,	20	24.32	30.9	0.0404559	0.157226	1
GO:0007076	mitotic chromosome condensation	6	1	PF3D7_1135600,	16.7	20.27	24.72	0.0483533	0.172259	1
GO:0061726	mitochondrion disassembly	6	1	PF3D7_1470000,	16.7	20.27	24.72	0.0483533	0.172259	1
GO:0000422	autophagy of mitochondrion	6	1	PF3D7_1470000,	16.7	20.27	24.72	0.0483533	0.172259	1
GO:0008154	actin polymerization or depolymerization	6	1	PF3D7_1444800,	16.7	20.27	24.72	0.0483533	0.172259	1

## Sheet: female_Drivers-10x
ID	Chromosome	Location	10x junction until 300 bp 3' intron Coverage		3' Intron Annotation in PlasmoDB
PF3D7_0904200	9	197,412-199,141	YES		yes
PF3D7_1362600	13	2,505,624-2,507,645	YES		yes
PF3D7_1338800	13	1,563,847-1,568,361	YES		yes
PF3D7_1221100	12	846,466-849,944	YES		yes
PF3D7_1466500	14	2,724,687-2,727,029	YES		yes
PF3D7_0303900	3	196,277-197,720	NO
PF3D7_1207700	12	351,420-354,437	YES		yes
PF3D7_0306200	3	291,308-295,632	NO
PF3D7_1005200	10	232,174-233,166	YES		yes
PF3D7_0922300	9	905,527-908,829	YES		yes
PF3D7_1222800	12	919,379-923,368	YES		yes
PF3D7_1214800	12	616,245-618,290	yes		yes
PF3D7_0903800	9	178,228-184,953	NO	unannotated intron
PF3D7_0920300	9	831,392-833,149	yes		yes
PF3D7_1207300	12	343,120-344,568	YES		yes
PF3D7_1322900	13	960,744-964,031	yes		yes
PF3D7_1119200	11	721,747-723,853	NO
PF3D7_0504500	5	174,506-177,142	YES		yes
PF3D7_1146100	11	1,823,553-1,826,438	NO
PF3D7_0719100	7	838,370-840,596	YES		yes
PF3D7_1017400	10	696,510-700,900	YES		yes
PF3D7_0418800	4	843,242-845,490	YES
PF3D7_0705800	7	287,300-289,386	NO
PF3D7_0609100	6	389,712-390,972	NO
PF3D7_0509700	5	407,636-407,974	YES	few bases	yes
PF3D7_1361300	13	2,461,126-2,464,396	yes		yes
PF3D7_0630000	6	1,253,535-1,254,203	yes		yes
PF3D7_0924800	9	1,008,926-1,009,893	yes		yes
PF3D7_0530800	5	1,256,125-1,257,921	yes		yes
PF3D7_0715400	7	688,239-688,878	NO
PF3D7_1006300	10	265,534-267,053	YES		yes
PF3D7_0913800	9	591,712-594,063	YES		yes
PF3D7_1362100	13	2,487,498-2,489,927	YES		yes
PF3D7_1451800	14	2,122,258-2,127,556	YES		yes
PF3D7_1026100	10	1,101,880-1,103,562	YES		yes
PF3D7_1316300	13	681,207-682,306	YES		yes
PF3D7_1331600	13	1,315,796-1,318,365	YES	few bases	yes
PF3D7_0608000	6	334,633-337,959	YES	few bases	yes
PF3D7_1020900	10	844,620-846,664	YES		yes
PF3D7_1422000	14	891,732-893,550	YES		yes
PF3D7_0306700	3	302,998-306,056	YES		yes
PF3D7_0828000	8	1,210,459-1,212,094	YES		yes
PF3D7_0816800	8	767,540-770,180	YES		yes
PF3D7_1448900	14	2,002,148-2,003,639	YES		yes
PF3D7_1115100	11	572,723-573,596	YES		yes
PF3D7_1430100	14	1,183,709-1,187,958	YES		yes
PF3D7_1027900	10	1,156,183-1,159,446	YES		yes
PF3D7_0522000	5	895,717-897,040	YES		yes
PF3D7_1465700	14	2,657,725-2,661,442	YES		yes
PF3D7_0604400	6	184,703-186,033	YES		yes
PF3D7_0914400	9	617,403-620,250	YES		yes
PF3D7_0517800	5	745,632-746,801	YES		yes
PF3D7_1321200	13	874,916-876,261	YES		yes
PF3D7_1103500	11	150,532-155,184	YES		yes
PF3D7_1020200	10	818,553-819,070	YES		yes
PF3D7_0821700	8	972,156-974,940	YES		yes
PF3D7_1327100	13	1,137,958-1,142,162	YES		yes
PF3D7_1460300	14	2,458,785-2,460,633	YES		yes
PF3D7_0518800	5	783,368-785,262	YES		yes
PF3D7_0523300	5	969,477-972,015	YES		yes
PF3D7_1121600	11	814,908-817,533	NO
PF3D7_0911000	9	499,153-503,927	YES		yes
PF3D7_0936500	9	1,442,834-1,445,829	YES		yes
PF3D7_1344500	13	1,787,334-1,789,190	YES		yes
PF3D7_1368400	13	2,720,419-2,721,640	NO
PF3D7_1013700	10	540,310-542,274	YES		yes
PF3D7_1302400	13	129,443-131,359	YES		yes
PF3D7_1447600	14	1,941,990-1,943,125	YES		yes
PF3D7_0626100	6	1,055,322-1,059,393	YES		yes
PF3D7_0218100	2	740,507-743,153	YES		yes
PF3D7_0306300	3	295,771-296,332	YES		yes
PF3D7_0922900	9	938,196-938,276	YES	few bases	yes
PF3D7_0931500	9	1,265,117-1,266,177	YES		yes
PF3D7_0716400	7	721,148-721,545	YES		yes
PF3D7_0810500	8	536,060-536,988	YES		yes
PF3D7_0924900	9	1,010,093-1,012,110	YES		yes
PF3D7_0621350	6	875,255-878,723	YES		yes
PF3D7_0906100	9	304,585-307,152	YES		yes
PF3D7_0312400	3	525,893-526,778	YES		yes
PF3D7_1025800	10	1,089,253-1,091,178	YES		yes
PF3D7_1347600	13	1,902,198-1,905,881	YES		yes
PF3D7_1417900	14	756,198-759,338	YES		yes
PF3D7_1106300	11	265,291-267,108	NO
PF3D7_1232100	12	1,327,341-1,332,819	NO
PF3D7_0312800	3	533,232-535,855	YES		yes
PF3D7_1470400	14	2,880,795-2,881,109	YES		yes
PF3D7_1421200	14	875,206-877,573	YES		yes
PF3D7_0815600	8	729,183-733,150	YES		yes
PF3D7_0813200	8	651,938-653,021	NO
PF3D7_0819500	8	882,709-885,099	NO
PF3D7_0908700	9	402,410-404,282	YES		yes
PF3D7_0923900	9	967,630-968,555	YES		yes
PF3D7_0818200	8	829,200-832,415	YES		yes
PF3D7_0527300	5	1,135,221-1,139,719	YES		yes
PF3D7_0109850	1	383,941-388,897	YES		yes
PF3D7_1333000	13	1,354,619-1,358,455	NO
PF3D7_0903200	9	132,368-137,041	NO
PF3D7_0928300	9	1,143,382-1,145,005	YES		yes
PF3D7_0627500	6	1,102,592-1,102,984	YES		yes
PF3D7_0907500	9	356,390-358,287	YES		yes
			yes	NO
		Female genes RNA-seq coverage	84	16

## Sheet: Female driver top 50 GO terms
ID	Name	Bgd count	Result count	Result gene list	Pct of bgd	Fold enrichment	Odds ratio	P-value	Benjamini	Bonferroni
GO:0071976	cell gliding	12	2	PF3D7_1207300,PF3D7_1465700,	16.7	22.52	28.35	0.00335419	0.197648	0.543379
GO:0043550	regulation of lipid kinase activity	1	1	PF3D7_1020900,	100	135.14	inf	0.00739979	0.197648	1
GO:0006013	mannose metabolic process	1	1	PF3D7_1017400,	100	135.14	inf	0.00739979	0.197648	1
GO:0090215	regulation of 1-phosphatidylinositol-4-phosphate 5-kinase activity	1	1	PF3D7_1020900,	100	135.14	inf	0.00739979	0.197648	1
GO:0070988	demethylation	1	1	PF3D7_0608000,	100	135.14	inf	0.00739979	0.197648	1
GO:0042148	strand invasion	2	1	PF3D7_0816800,	50	67.57	137.94	0.0147463	0.197648	1
GO:0090735	DNA repair complex assembly	2	1	PF3D7_0816800,	50	67.57	137.94	0.0147463	0.197648	1
GO:0000730	DNA recombinase assembly	2	1	PF3D7_0816800,	50	67.57	137.94	0.0147463	0.197648	1
GO:0010212	response to ionizing radiation	2	1	PF3D7_0816800,	50	67.57	137.94	0.0147463	0.197648	1
GO:0035891	exit from host cell	30	2	PF3D7_1017400,PF3D7_1465700,	6.7	9.01	10.09	0.020338	0.197648	1
GO:0035890	exit from host	31	2	PF3D7_1017400,PF3D7_1465700,	6.5	8.72	9.74	0.0216406	0.197648	1
GO:0006829	zinc ion transport	3	1	PF3D7_0609100,	33.3	45.05	68.96	0.02204	0.197648	1
GO:0009298	GDP-mannose biosynthetic process	3	1	PF3D7_1017400,	33.3	45.05	68.96	0.02204	0.197648	1
GO:0006471	protein ADP-ribosylation	3	1	PF3D7_1020900,	33.3	45.05	68.96	0.02204	0.197648	1
GO:0071577	zinc ion transmembrane transport	3	1	PF3D7_0609100,	33.3	45.05	68.96	0.02204	0.197648	1
GO:0046467	membrane lipid biosynthetic process	32	2	PF3D7_1017400,PF3D7_1331600,	6.3	8.45	9.41	0.0229771	0.197648	1
GO:0006643	membrane lipid metabolic process	34	2	PF3D7_1017400,PF3D7_1331600,	5.9	7.95	8.82	0.0257498	0.197648	1
GO:0042157	lipoprotein metabolic process	36	2	PF3D7_1017400,PF3D7_1027900,	5.6	7.51	8.3	0.0286518	0.197648	1
GO:0042158	lipoprotein biosynthetic process	36	2	PF3D7_1017400,PF3D7_1027900,	5.6	7.51	8.3	0.0286518	0.197648	1
GO:0006497	protein lipidation	36	2	PF3D7_1017400,PF3D7_1027900,	5.6	7.51	8.3	0.0286518	0.197648	1
GO:0045003	double-strand break repair via synthesis-dependent strand annealing	4	1	PF3D7_0816800,	25	33.78	45.96	0.0292812	0.197648	1
GO:0032781	positive regulation of ATP-dependent activity	4	1	PF3D7_0306200,	25	33.78	45.96	0.0292812	0.197648	1
GO:0030497	fatty acid elongation	4	1	PF3D7_1331600,	25	33.78	45.96	0.0292812	0.197648	1
GO:0019673	GDP-mannose metabolic process	4	1	PF3D7_1017400,	25	33.78	45.96	0.0292812	0.197648	1
GO:0006312	mitotic recombination	5	1	PF3D7_0816800,	20	27.03	34.46	0.0364702	0.218821	1
GO:0042761	very long-chain fatty acid biosynthetic process	5	1	PF3D7_1331600,	20	27.03	34.46	0.0364702	0.218821	1
GO:0000038	very long-chain fatty acid metabolic process	5	1	PF3D7_1331600,	20	27.03	34.46	0.0364702	0.218821	1
GO:0006457	protein folding	103	3	PF3D7_0306200,PF3D7_0306700,PF3D7_1119200,	2.9	3.94	4.3	0.0397196	0.229806	1
