# Supplementary material for: Single-cell transcriptomics reveal transcriptional programs underlying male and female cell fate during Plasmodium falciparum gametocytogenesis
Source: Nat Commun. 2024 Aug 26;15:7177. doi: 10.1038/s41467-024-51201-3 (PMC11347709; doi:10.1038/s41467-024-51201-3)
Supplement: Supplementary file 8 — Supplementary Data 5 [file 41467_2024_51201_MOESM8_ESM.xlsx]

## Sheet: SCENIC-gene signature_GO TERMS
,,Enrichment,Enrichment,Enrichment,Enrichment,Enrichment,Enrichment,Enrichment,Enrichment,Enrichment
,,AUC,NES,MotifSimilarityQvalue,OrthologousIdentity,Annotation,Context,TargetGenes,RankAtMax,MotifURL
TF,MotifID,,,,,,,,,
PF3D7_1239200,PFL1900w_DLD,0.05722983257229833,3.422285357398489,,,,"frozenset({'FALCIPARUM_v2.genes_vs_motifs.rankings', 'weight>75.0%', 'activating'})","[('PF3D7_0727600', 5.044761043085787), ('PF3D7_0219100', 6.415048092527839)]",39,http://motifcollections.aertslab.org/v9/logos/PFL1900w_DLD
PF3D7_1139300,PF11_0404_D1,0.05338854061863117,3.080997033520913,,,,"frozenset({'weight>90.0%', 'activating', 'FALCIPARUM_v2.genes_vs_motifs.rankings'})","[('PF3D7_1473700', 10.093860501499394), ('PF3D7_1408100', 14.687884251522592), ('PF3D7_1407800', 16.636052726851993), ('PF3D7_1122900', 12.019480038241795), ('PF3D7_1429200', 11.568722045943575), ('PF3D7_1444100', 26.654308873567967), ('PF3D7_1…
PF3D7_1107800,PF11_0091,0.08531602980052871,3.1487089366325667,,,,"frozenset({'FALCIPARUM_v2.genes_vs_motifs.rankings', 'top20', 'activating'})","[('PF3D7_0903700', 9.920549717781595), ('PF3D7_0204900', 9.81656369550956)]",76,http://motifcollections.aertslab.org/v9/logos/PF11_0091
PF3D7_1222400,PFL1075w,0.08267243451093487,3.038608385735746,,,,"frozenset({'FALCIPARUM_v2.genes_vs_motifs.rankings', 'top20', 'activating'})","[('PF3D7_0903700', 9.920549717781595), ('PF3D7_1021600', 8.990873539560903)]",50,http://motifcollections.aertslab.org/v9/logos/PFL1075w
PF3D7_0420300,PFD0985w_D2,0.24396607958251793,3.169262710754411,,,,"frozenset({'FALCIPARUM_v2.genes_vs_motifs.rankings', 'top20', 'activating'})","[('PF3D7_0314700', 62.144295014045184), ('PF3D7_1355700', 57.90951232877353), ('PF3D7_1236200', 95.31302986842236), ('PF3D7_0420300', 52.756147895282645), ('PF3D7_1420700', 62.58594333631308), ('PF3D7_1474000', 86.77319944968579), ('PF3D7_1138400', 54.…
PF3D7_0420300,PFD0985w_D2,0.07675581648184387,3.4304617424532458,,,,"frozenset({'FALCIPARUM_v2.genes_vs_motifs.rankings', 'top20', 'activating'})","[('PF3D7_0314700', 29.538307521815018), ('PF3D7_1420700', 34.33576477242343)]",76,http://motifcollections.aertslab.org/v9/logos/PFD0985w_D2
PF3D7_0420300,PFD0985w_D2,0.12720156555772993,3.1631647479138496,,,,"frozenset({'FALCIPARUM_v2.genes_vs_motifs.rankings', 'top20', 'activating'})","[('PF3D7_0314700', 18.081600218482038), ('PF3D7_1121600', 16.576793751879148), ('PF3D7_0810800', 25.166512318511646)]",48,http://motifcollections.aertslab.org/v9/logos/PFD0985w_D2
PF3D7_0420300,PFD0985w_D2,0.19265057621222004,3.2391685872716875,,,,"frozenset({'FALCIPARUM_v2.genes_vs_motifs.rankings', 'top20', 'activating'})","[('PF3D7_0314700', 30.58025367157283), ('PF3D7_1236200', 21.6482688452984), ('PF3D7_1444100', 30.58940159880167), ('PF3D7_1429200', 1.0), ('PF3D7_1420700', 25.871120383087625)]",76,http://motifcollections.aertslab.org/v9/logos/PFD0985w_D2
PF3D7_1350900,PF13_0267,0.04515474378488077,3.8929948347388277,,,,"frozenset({'FALCIPARUM_v2.genes_vs_motifs.rankings', 'top20', 'repressing'})","[('PF3D7_0604100', 1.0)]",40,http://motifcollections.aertslab.org/v9/logos/PF13_0267
PF3D7_1139300,PF11_0404_D1,0.028471662637657803,3.1988173330054352,,,,"frozenset({'FALCIPARUM_v2.genes_vs_motifs.rankings', 'top20', 'repressing'})","[('PF3D7_1310700', 15.56403103787168)]",112,http://motifcollections.aertslab.org/v9/logos/PF11_0404_D1
PF3D7_1408200,PF14_0079,0.030351866774106902,3.4301566838211532,,,,"frozenset({'FALCIPARUM_v2.genes_vs_motifs.rankings', 'top20', 'repressing'})","[('PF3D7_0306200', 17.491131647537227), ('PF3D7_1466500', 18.274695162206136)]",237,http://motifcollections.aertslab.org/v9/logos/PF14_0079

## Sheet: Go-terms
AP2-G5 PF3D7_1139300 target genes associated GO terms
Gene ID,"source_id","Genomic Location (Gene)","Product Description","# Transcripts","Gene Name or Symbol","Curated GO Functions","Previous ID(s)"
PF3D7_1433700,"PF3D7_1433700.1","Pf3D7_14_v3:1,341,313..1,349,600(-)","conserved Plasmodium protein, unknown function","1","N/A","N/A","Previous IDs: PF14_0318"
PF3D7_1408100,"PF3D7_1408100.1","Pf3D7_14_v3:296,683..299,101(+)","plasmepsin III","1","PMIII","aspartic-type endopeptidase activity","Previous IDs: PF14_0078"
PF3D7_1442600,"PF3D7_1442600.1","Pf3D7_14_v3:1,730,087..1,740,916(+)","TRAP-like protein","1","TREP","N/A","Previous IDs: PF14_0404"
PF3D7_1407800,"PF3D7_1407800.1","Pf3D7_14_v3:282,209..286,187(+)","plasmepsin IV","1","PM4","RNA binding	aspartic-type endopeptidase activity","Previous IDs: PF14_0075"
PF3D7_1444100,"PF3D7_1444100.1","Pf3D7_14_v3:1,801,961..1,825,635(-)","conserved Plasmodium protein, unknown function","1","N/A","N/A","Previous IDs: PF14_0419"
PF3D7_1229100,"PF3D7_1229100.1","Pf3D7_12_v3:1,192,185..1,202,986(-)","multidrug resistance-associated protein 2","1","MRP2","ATPase-coupled transmembrane transporter activity","Previous IDs: 2277.t00282	MAL12P1.282	PFL1410c"
PF3D7_1139300,"PF3D7_1139300.1","Pf3D7_11_v3:1,556,447..1,565,469(-)","AP2 domain transcription factor AP2-G5","1","AP2-G5","DNA-binding transcription factor activity	protein binding	sequence-specific DNA binding","Previous IDs: PF11_0404"
PF3D7_1333200,"PF3D7_1333200.1","Pf3D7_13_v3:1,360,971..1,367,998(+)","ubiquitin-activating enzyme","1","UBA1","ATP hydrolysis activity	NEDD8 activating enzyme activity	ubiquitin-protein transferase activity","Previous IDs: PF13_0182"
PF3D7_1147300,"PF3D7_1147300.1","Pf3D7_11_v3:1,882,167..1,888,573(+)","conserved Plasmodium protein, unknown function","1","N/A","N/A","Previous IDs: PF11_0482"
PF3D7_1131400,"PF3D7_1131400.1","Pf3D7_11_v3:1,204,242..1,210,151(-)","conserved Plasmodium protein, unknown function","1","N/A","N/A","Previous IDs: PF11_0324"
PF3D7_1122900,"PF3D7_1122900.1","Pf3D7_11_v3:878,969..895,273(+)","dynein heavy chain, putative","1","N/A","cytoskeletal motor activity	dynein intermediate chain binding	dynein light intermediate chain binding	microtubule motor activity	minus-end-directed microtubule motor activity","Previous IDs: PF11_0240"
PF3D7_1126000,"PF3D7_1126000.1","Pf3D7_11_v3:1,013,901..1,017,911(-)","threonine--tRNA ligase","1","ThrRS","ATP binding	aminoacyl-tRNA ligase activity	threonine-tRNA ligase activity","Previous IDs: PF11_0270"
PF3D7_1429200,"PF3D7_1429200.1","Pf3D7_14_v3:1,144,128..1,148,920(-)","AP2 domain transcription factor AP2-O3, putative","1","ApiAP2","N/A","Previous IDs: PF14_0271"
PF3D7_0817300,"PF3D7_0817300.1","Pf3D7_08_v3:782,602..791,836(-)","conserved Plasmodium protein, unknown function","1","N/A","N/A","Previous IDs: PF08_0060"
PF3D7_0914500,"PF3D7_0914500.1","Pf3D7_09_v3:620,655..626,568(-)","conserved Plasmodium protein, unknown function","1","N/A","N/A","Previous IDs: PFI0710c"
PF3D7_0314700,"PF3D7_0314700.1","Pf3D7_03_v3:588,362..594,166(-)","RING finger protein RNF1","1","RNF1","histone binding	ubiquitin protein ligase activity","Previous IDs: MAL3P5.8	PFC0610c"
PF3D7_1476500,"PF3D7_1476500.1","Pf3D7_14_v3:3,145,746..3,149,572(+)","probable protein, unknown function","1","N/A","N/A","Previous IDs: PF14_0735"
PF3D7_1474000,"PF3D7_1474000.1","Pf3D7_14_v3:3,010,871..3,020,375(-)","conserved Plasmodium protein, unknown function","1","N/A","N/A","Previous IDs: PF14_0708"
PF3D7_1473700,"PF3D7_1473700.1","Pf3D7_14_v3:2,998,294..3,004,891(-)","nucleoporin NUP116/NSP116, putative","1","NUP116","double-stranded DNA binding	structural constituent of nuclear pore	transcription coregulator activity","Previous IDs: PF14_0706"
PF3D7_1310700,"PF3D7_1310700.1","Pf3D7_13_v3:467,319..469,389(-)","PhIL1-interacting candidate PIC5","1","reverse","1","PIC5","entry into host	schizogony","N/A"
PF3D7_0420300 target genes associated GO terms
Gene ID,"source_id","Organism","Genomic Location (Gene)","Product Description","Score","Gene Name or Symbol","Curated GO Functions"
PF3D7_0314700,"PF3D7_0314700.1","Plasmodium falciparum 3D7","Pf3D7_03_v3:588,362..594,166(-)","RING finger protein RNF1","8109","RNF1","histone binding	ubiquitin protein ligase activity"
PF3D7_0420300,"PF3D7_0420300.1","Plasmodium falciparum 3D7","Pf3D7_04_v3:915,895..928,649(+)","AP2 domain transcription factor, putative","2097","ApiAP2","protein binding	sequence-specific DNA binding"
PF3D7_0810800,"PF3D7_0810800.1","Plasmodium falciparum 3D7","Pf3D7_08_v3:547,896..551,057(+)","hydroxymethyldihydropterin pyrophosphokinase-dihydropteroate synthase","2027","PPPK-DHPS","dihydropteroate synthase activity"
PF3D7_1121600,"PF3D7_1121600.1","Plasmodium falciparum 3D7","Pf3D7_11_v3:814,343..818,094(-)","exported protein 1","2027","EXP1","channel activity	glutathione transferase activity	protein binding"
PF3D7_1138400,"PF3D7_1138400.1","Plasmodium falciparum 3D7","Pf3D7_11_v3:1,500,670..1,514,612(-)","guanylyl cyclase alpha","2027","GCalpha","ATPase-coupled intramembrane lipid transporter activity	guanylate cyclase activity	protein binding"
PF3D7_1236200,"PF3D7_1236200.1","Plasmodium falciparum 3D7","Pf3D7_12_v3:1,511,204..1,519,141(-)","conserved Plasmodium protein, unknown function","4195","N/A","N/A"
PF3D7_1420700,"PF3D7_1420700.1","Plasmodium falciparum 3D7","Pf3D7_14_v3:857,678..863,689(+)","surface protein P113","6082","P113","protein binding"
PF3D7_1429200,"PF3D7_1429200.1","Plasmodium falciparum 3D7","Pf3D7_14_v3:1,144,128..1,148,920(-)","AP2 domain transcription factor AP2-O3, putative","2027","ApiAP2","N/A"
PF3D7_1444100,"PF3D7_1444100.1","Plasmodium falciparum 3D7","Pf3D7_14_v3:1,801,961..1,825,635(-)","conserved Plasmodium protein, unknown function","2097","N/A","N/A"
PF3D7_1474000,"PF3D7_1474000.1","Plasmodium falciparum 3D7","Pf3D7_14_v3:3,010,871..3,020,375(-)","conserved Plasmodium protein, unknown function","2097","N/A","N/A"
PF3D7_1222400 target genes associated GO terms
Gene ID,"source_id","Genomic Location (Gene)","Product Description","# Transcripts","Gene Name or Symbol","Curated GO Functions"
PF3D7_1021600,"PF3D7_1021600.1","Pf3D7_10_v3:870,416..873,015(+)","deoxyribose-phosphate aldolase, putative","1","DPA","deoxyribose-phosphate aldolase activity"
PF3D7_0903700,"PF3D7_0903700.1","Pf3D7_09_v3:174,409..177,722(+)","alpha tubulin 1","1","N/A","GTP binding	protein binding	structural constituent of cytoskeleton"
PF3D7_1239200 target genes associated GO terms
Gene ID,"source_id","Genomic Location (Gene)","Product Description","# Transcripts","Gene Name or Symbol","Curated GO Functions"
PF3D7_0727600,"PF3D7_0727600.1","Pf3D7_07_v3:1,167,163..1,170,838(+)","conserved Plasmodium protein, unknown function","1","N/A","N/A"
PF3D7_0219100,"PF3D7_0219100.1","Pf3D7_02_v3:769,194..771,126(+)","saccharopine dehydrogenase, putative","1","N/A","N/A"
PF3D7_1107800 target genes associated GO terms
Gene ID,"source_id","Genomic Location (Gene)","Product Description","# Transcripts","Gene Name or Symbol","Curated GO Functions"
PF3D7_0204900,"PF3D7_0204900.1","Pf3D7_02_v3:211,067..212,635(+)","2-methoxy-6-polyprenyl-1,4-benzoquinol methylase, mitochondrial, putative","1","COQ5","2-hexaprenyl-6-methoxy-1,4-benzoquinone methyltransferase activity	methyltransferase activity	quinone cofactor methyltransferase activity"
PF3D7_0903700,"PF3D7_0903700.1","Pf3D7_09_v3:174,409..177,722(+)","alpha tubulin 1","1","N/A","GTP binding	protein binding	structural constituent of cytoskeleton"
